# Supplementary material for: A Unique Gene Module in Thermococcales Archaea Centered on a Hypervariable Protein Containing Immunoglobulin Domains
Source: Front Microbiol. 2021 Aug 18;12:721392. doi: 10.3389/fmicb.2021.721392 (PMC8416519; doi:10.3389/fmicb.2021.721392)
Supplement: Supplementary Table 1 — Detailed information for the genes encoded in thermococcal variable system loci. [file Table_1.xlsx]

## Sheet: VARTIG loci
Genomic loci coding for VARTIG system
Locus tag	Coordinates	Strand	Assembly ID	Nucleotide accession	Protein accession	arCOG functional group	arCOG gene	Corrected arCOG annotation	Species	Protein length (aa)	Number of transmembrane segments (some manual corrections based on multiple alignment)	Signal peptide (some manual corrections based on multiple alignment)	arCOG assigned	thermococcal COG ID	homology group	Branch on 16s rRNA tree where the gene was predicted to be acquired ("N-GCF" follows by Assembly ID means that the gene was acquired in this particular terminal branch)	Estimated gene gain rate
===	PF_RS10020	21	GCF_000007305.1	NC_003413.1					Pyrococcus_furiosus_DSM_3638
PF_RS10020	1833103..1836093	+	GCF_000007305.1	NC_003413.1	WP_011013125.1	R	-	Ig-like domain containing protein	Pyrococcus_furiosus_DSM_3638	996	0 (corrected)	Y	arCOG07710	thermo9.02149	arCOG07710	N18	5.56599
PF_RS10025	1836100..1836639	+	GCF_000007305.1	NC_003413.1	WP_011013126.1	S	-	Uncharacterized membrane protein	Pyrococcus_furiosus_DSM_3638	179	7	N	arCOG07151	thermo9.02291	arCOG07151	N18	4.37522
===	PH_RS02830	21	GCF_000011105.1	NC_000961.1					Pyrococcus_horikoshii_OT3
PH_RS02830	539764..541440	+	GCF_000011105.1	NC_000961.1	WP_010884703.1	R	-	Ig-like domain containing protein	Pyrococcus_horikoshii_OT3	558	0 (corrected)	Y (corrected)	arCOG07710	thermo9.02963	arCOG07710	N_GCF_000011105.1	1.96675
PH_RS02835	541443..542759	+	GCF_000011105.1	NC_000961.1	WP_010884704.1	S	-	Ig-like domain containing protein	Pyrococcus_horikoshii_OT3	438	0	N	arCOG14200	thermo9.03060	arCOG07710	N_GCF_000011105.1	1.9687
PH_RS02840	542843..543337	+	GCF_000011105.1	NC_000961.1	WP_010884705.1	S	-	Uncharacterized membrane protein	Pyrococcus_horikoshii_OT3	164	5	N	arCOG11004	thermo9.02183	arCOG11004	N_GCF_000011105.1	4.90209
PH_RS02845	543679..543951	+	GCF_000011105.1	NC_000961.1	WP_010884706.1	S	-	Uncharacterized membrane protein	Pyrococcus_horikoshii_OT3	90	2	N	arCOG11804	thermo9.04172	arCOG11804	N_GCF_000011105.1	0.99283
===	PH_RS06105	12	GCF_000011105.1	NC_000961.1					Pyrococcus_horikoshii_OT3
PH_RS06115	1168111..1168515	-	GCF_000011105.1	NC_000961.1	WP_048053355.1				Pyrococcus_horikoshii_OT3	134	4	N		thermo9.03308	thermo9.03308	N_GCF_000011105.1	1.9655
PH_RS06120	1168683..1169213	-	GCF_000011105.1	NC_000961.1	WP_048053356.1	S	-	Uncharacterized membrane protein	Pyrococcus_horikoshii_OT3	176	4	N	arCOG11440	thermo9.02231	arCOG11440	N_GCF_000011105.1	4.87599
PH_RS06125	1169203..1169475	-	GCF_000011105.1	NC_000961.1	WP_010885389.1	S	-	Uncharacterized membrane protein	Pyrococcus_horikoshii_OT3	90	2	N	arCOG11804	thermo9.04172	arCOG11804	N_GCF_000011105.1	0.99283
PH_RS06130	1169499..1169735	-	GCF_000011105.1	NC_000961.1	WP_048053357.1	S	-	Uncharacterized membrane protein	Pyrococcus_horikoshii_OT3	78	2	N	arCOG11804	thermo9.06078	arCOG11804	N_GCF_000011105.1	0.99283
PH_RS06135	1170018..1170605	-	GCF_000011105.1	NC_000961.1	WP_010885390.1	S	-	Uncharacterized membrane protein	Pyrococcus_horikoshii_OT3	195	6	N	arCOG07151	thermo9.02291	arCOG07151	N_GCF_000011105.1	4.37522
===	TGAM_RS01520	21	GCF_000022365.1	NC_012804.1					Thermococcus_gammatolerans_EJ3_DSM_15229
TGAM_RS01485	278590..278937	-	GCF_000022365.1	NC_012804.1	WP_015857915.1				Thermococcus_gammatolerans_EJ3_DSM_15229	115	2	N		thermo9.02396	thermo9.02396	N_GCF_000022365.1	3.16794
TGAM_RS01490	278924..279439	-	GCF_000022365.1	NC_012804.1	WP_048810997.1	S	-	Uncharacterized membrane protein	Thermococcus_gammatolerans_EJ3_DSM_15229	171	5	N	arCOG13104	thermo9.02232	arCOG13104	N_GCF_000022365.1	3.68859
TGAM_RS01495	279662..280342	-	GCF_000022365.1	NC_012804.1	WP_015857917.1	S	-	Uncharacterized membrane protein	Thermococcus_gammatolerans_EJ3_DSM_15229	226	8	N	arCOG13105	thermo9.02947	arCOG13105	N_GCF_000022365.1	3.83417
TGAM_RS01500	280349..281335	-	GCF_000022365.1	NC_012804.1	WP_048810998.1				Thermococcus_gammatolerans_EJ3_DSM_15229	328	0	N		thermo9.06395	arCOG07710	N_GCF_000022365.1	0.99301
TGAM_RS01505	281456..282022	-	GCF_000022365.1	NC_012804.1	WP_015857919.1	S	-	Uncharacterized membrane protein	Thermococcus_gammatolerans_EJ3_DSM_15229	188	7	N	arCOG07151	thermo9.02291	arCOG07151	N_GCF_000022365.1	4.37522
TGAM_RS01510	282072..282620	-	GCF_000022365.1	NC_012804.1	WP_015857920.1	S	-	Uncharacterized membrane protein	Thermococcus_gammatolerans_EJ3_DSM_15229	182	5	N	arCOG13104	thermo9.02232	arCOG13104	N_GCF_000022365.1	3.68859
TGAM_RS01515	282636..283046	-	GCF_000022365.1	NC_012804.1	WP_048810999.1				Thermococcus_gammatolerans_EJ3_DSM_15229	136	2	N		thermo9.03317	thermo9.03317	N_GCF_000022365.1	1.83905
TGAM_RS01520	283033..285522	-	GCF_000022365.1	NC_012804.1	WP_015857921.1	R	-	Ig-like domain containing protein	Thermococcus_gammatolerans_EJ3_DSM_15229	829	0	N	arCOG07710	thermo9.04461	arCOG07710	N_GCF_000022365.1	0.99301
===	TGAM_RS10665	25	GCF_000022365.1	NC_012804.1					Thermococcus_gammatolerans_EJ3_DSM_15229
TGAM_RS10665	1990284..1990850	-	GCF_000022365.1	NC_012804.1	WP_048811368.1	S	-	Uncharacterized membrane protein	Thermococcus_gammatolerans_EJ3_DSM_15229	195	5	N	arCOG10881	thermo9.02834	arCOG10881	N_GCF_000022365.1	1.83905
TGAM_RS10670	1991175..1991453	-	GCF_000022365.1	NC_012804.1	WP_048811369.1	S	-	Uncharacterized membrane protein	Thermococcus_gammatolerans_EJ3_DSM_15229	92	2	N	arCOG10881	thermo9.05708	arCOG10881	N_GCF_000022365.1	0.99301
TGAM_RS10675	1991703..1992149	-	GCF_000022365.1	NC_012804.1	WP_015859707.1	S	-	Uncharacterized membrane protein	Thermococcus_gammatolerans_EJ3_DSM_15229	148	4	N	arCOG10881	thermo9.02833	arCOG10881	N_GCF_000022365.1	2.61343
TGAM_RS10680	1992146..1992667	-	GCF_000022365.1	NC_012804.1	WP_048811370.1	S	-	Uncharacterized membrane protein	Thermococcus_gammatolerans_EJ3_DSM_15229	173	5	N	arCOG10881	thermo9.02832	arCOG10881	N_GCF_000022365.1	2.85795
TGAM_RS10685	1992673..1994730	-	GCF_000022365.1	NC_012804.1	WP_015859709.1	R	-	Ig-like domain containing protein	Thermococcus_gammatolerans_EJ3_DSM_15229	685	1	N	arCOG07710,arCOG14200	thermo9.03449	arCOG07710	N_GCF_000022365.1	1.83905
===	TGAM_RS01130	5	GCF_000022365.1	NC_012804.1					Thermococcus_gammatolerans_EJ3_DSM_15229_GCF_000022365.1
TGAM_RS01130	214190..215374	+	GCF_000022365.1	NC_012804.1	WP_015857844.1	S	-	Ig-like domain containing protein	Thermococcus_gammatolerans_EJ3_DSM_15229_GCF_000022365.1	394	8	Y	arCOG14200,arCOG11804	thermo9.03384	arCOG07710+arCOG11804	N_GCF_000022365.1	1.96501
===	GQS_RS06650	21	GCF_000221185.1	NC_015865.1					Thermococcus_sp_4557
GQS_RS06650	1267521..1270748	+	GCF_000221185.1	NC_015865.1	WP_014012907.1	R	-	Ig-like domain containing protein	Thermococcus_sp_4557	1075	0 (corrected)	Y	arCOG07710	thermo9.02149	arCOG07710	N_GCF_000221185.1	5.56599
GQS_RS06655	1270763..1271284	+	GCF_000221185.1	NC_015865.1	WP_014012908.1	S	-	Uncharacterized membrane protein	Thermococcus_sp_4557	173	5	N	arCOG14199	thermo9.02409	arCOG14199	N_GCF_000221185.1	3.85765
GQS_RS06660	1271299..1271646	+	GCF_000221185.1	NC_015865.1	WP_014012909.1				Thermococcus_sp_4557	115	3	N		thermo9.03353	thermo9.03353	N_GCF_000221185.1	1.9462
GQS_RS06665	1271725..1272390	+	GCF_000221185.1	NC_015865.1	WP_014012910.1	S	-	Ig-like domain containing protein	Thermococcus_sp_4557	221	0	N	arCOG14200	thermo9.06420	arCOG07710	N_GCF_000221185.1	0.98555
GQS_RS06670	1272395..1272916	+	GCF_000221185.1	NC_015865.1	WP_014012911.1	S	-	CAAX family membrane metallopeptidase	Thermococcus_sp_4557	173	5	N	arCOG14201	thermo9.02252	arCOG14201	N_GCF_000221185.1	3.59527
GQS_RS06675	1273679..1274410	+	GCF_000221185.1	NC_015865.1	WP_014012913.1	S	-	Uncharacterized membrane protein	Thermococcus_sp_4557	243	7	N	arCOG13105	thermo9.02947	arCOG13105	N_GCF_000221185.1	3.83417
GQS_RS06680	1274407..1274922	+	GCF_000221185.1	NC_015865.1	WP_014012914.1	S	-	Uncharacterized membrane protein	Thermococcus_sp_4557	171	6	N	arCOG11440	thermo9.02231	arCOG11440	N_GCF_000221185.1	4.87599
GQS_RS06685	1275270..1275509	+	GCF_000221185.1	NC_015865.1	WP_014012915.1				Thermococcus_sp_4557	79	2	N		thermo9.05899	thermo9.02794	N_GCF_000221185.1	0.98555
GQS_RS06690	1275590..1275988	+	GCF_000221185.1	NC_015865.1	WP_014012916.1	S	-	Uncharacterized membrane protein	Thermococcus_sp_4557	132	3	N	arCOG13105	thermo9.03398	arCOG13105	N_GCF_000221185.1	1.94811
===	CL1_RS04980	21	GCF_000265525.1	NC_018015.1					Thermococcus_cleftensis_CL1
CL1_RS04980	923615..926893	+	GCF_000265525.1	NC_018015.1	WP_014788798.1	R	-	Ig-like domain containing protein	Thermococcus_cleftensis_CL1	1092	0	N	arCOG07710,arCOG11804,arCOG14200	thermo9.02544	arCOG07710+arCOG11804	N_GCF_000265525.1	3.58856
CL1_RS04985	926898..927410	+	GCF_000265525.1	NC_018015.1	WP_014788799.1	S	-	Uncharacterized membrane protein	Thermococcus_cleftensis_CL1	170	4	N	arCOG11440	thermo9.02231	arCOG11440	N_GCF_000265525.1	4.87599
CL1_RS04990	927454..927963	+	GCF_000265525.1	NC_018015.1	WP_014788800.1	S	-	Uncharacterized membrane protein	Thermococcus_cleftensis_CL1	169	4	N	arCOG14199	thermo9.02409	arCOG14199	N_GCF_000265525.1	3.85765
===	BD01_RS08890	21	GCF_000585495.1	NZ_CP007264.1					Thermococcus_nautili_30-1
BD01_RS08890	1629866..1632763	+	GCF_000585495.1	NZ_CP007264.1	WP_042692137.1	R	-	Ig-like domain containing protein	Thermococcus_nautili_30-1	965	1	Y (corrected)	arCOG07710	thermo9.03946	arCOG07710	N_GCF_000585495.1	0.987948
BD01_RS08895	1632771..1633028	+	GCF_000585495.1	NZ_CP007264.1	WP_042692140.1				Thermococcus_nautili_30-1	85	1	N		thermo9.02930	thermo9.02930	N_GCF_000585495.1	2.9261
BD01_RS08900	1633354..1633722	+	GCF_000585495.1	NZ_CP007264.1	WP_042692143.1				Thermococcus_nautili_30-1	122	3	N		thermo9.03723	thermo9.03723	N_GCF_000585495.1	0.987948
BD01_RS08905	1633751..1634014	+	GCF_000585495.1	NZ_CP007264.1	WP_042692145.1				Thermococcus_nautili_30-1	87	2	N		thermo9.04326	thermo9.04326	N_GCF_000585495.1	0.987948
===	TBCH5v1_RS11560	21	GCF_001433455.1	NZ_CP013050.1					Thermococcus_barophilus_CH5
TBCH5v1_RS11560	2080454..2082316	+	GCF_001433455.1	NZ_CP013050.1	WP_056934707.1	R	-	Ig-like domain containing protein	Thermococcus_barophilus_CH5	620	0 (corrected)	Y	arCOG07710	thermo9.02963	arCOG07710	N_GCF_001433455.1	1.96675
TBCH5v1_RS11565	2082527..2083663	+	GCF_001433455.1	NZ_CP013050.1	WP_056934708.1	R	-	Ig-like domain containing protein	Thermococcus_barophilus_CH5	213	0	N		thermo9.02851	arCOG07710	N_GCF_001433455.1	2.90987
TBCH5v1_RS11570	2083660..2083872	+	GCF_001433455.1	NZ_CP013050.1	WP_056934709.1				Thermococcus_barophilus_CH5	70	2	N		thermo9.02794	thermo9.02794	N_GCF_001433455.1	2.90987
TBCH5v1_RS11575	2083968..2084495	+	GCF_001433455.1	NZ_CP013050.1	WP_056934710.1				Thermococcus_barophilus_CH5	175	6	N		thermo9.02624	thermo9.02624	N_GCF_001433455.1	2.90588
===	TQ32_RS00255	21	GCF_001577775.1	NZ_CP010835.1					Pyrococcus_kukulkanii_NCB100
TQ32_RS00255	50742..53786	+	GCF_001577775.1	NZ_CP010835.1	WP_068319935.1	R	-	Ig-like domain containing protein	Pyrococcus_kukulkanii_NCB100	1014	0	Y (corrected)	arCOG07710	thermo9.02149	arCOG07710	N_GCF_001577775.1	5.56599
TQ32_RS00260	53797..54216	+	GCF_001577775.1	NZ_CP010835.1	WP_068319936.1				Pyrococcus_kukulkanii_NCB100	139	4	N		thermo9.02346	thermo9.02346	N_GCF_001577775.1	4.72752
TQ32_RS00270	55211..55984	+	GCF_001577775.1	NZ_CP010835.1	WP_068319940.1				Pyrococcus_kukulkanii_NCB100	257	2	N		thermo9.04157	arCOG07710	N_GCF_001577775.1	0.993535
TQ32_RS00275	55996..56526	+	GCF_001577775.1	NZ_CP010835.1	WP_068319942.1	S	-	Uncharacterized membrane protein	Pyrococcus_kukulkanii_NCB100	176	5	N	arCOG13104	thermo9.02232	arCOG13104	N_GCF_001577775.1	3.68859
TQ32_RS00280	56824..57075	+	GCF_001577775.1	NZ_CP010835.1	WP_068319944.1	S	-	Uncharacterized membrane protein	Pyrococcus_kukulkanii_NCB100	83	0	N	arCOG13104	thermo9.05884	arCOG13104	N_GCF_001577775.1	0.993535
TQ32_RS00285	57116..57367	+	GCF_001577775.1	NZ_CP010835.1	WP_068319946.1	S	-	Ig-like domain containing protein, fragment	Pyrococcus_kukulkanii_NCB100	83	0	N	arCOG14200	thermo9.05848	arCOG07710	N_GCF_001577775.1	0.993535
TQ32_RS00290	57499..57867	+	GCF_001577775.1	NZ_CP010835.1	WP_068319948.1				Pyrococcus_kukulkanii_NCB100	122	3	N		thermo9.03144	thermo9.03144	N_GCF_001577775.1	1.73342
TQ32_RS00295	58109..58603	+	GCF_001577775.1	NZ_CP010835.1	WP_068319950.1	S	-	CAAX family membrane metallopeptidase	Pyrococcus_kukulkanii_NCB100	164	5	N	arCOG14201	thermo9.02252	arCOG14201	N_GCF_001577775.1	3.59527
===	TQ32_RS00970	33	GCF_001577775.1	NZ_CP010835.1					Pyrococcus_kukulkanii_NCB100
TQ32_RS00970	194590..196329	+	GCF_001577775.1	NZ_CP010835.1	WP_068320152.1				Pyrococcus_kukulkanii_NCB100	579	0	N	arCOG14200	thermo9.05311	arCOG07710+arCOG07151	N_GCF_001577775.1	0.993535
TQ32_RS00975	196335..196853	+	GCF_001577775.1	NZ_CP010835.1	WP_068320155.1	S	-	Uncharacterized membrane protein	Pyrococcus_kukulkanii_NCB100	172	5	N	arCOG14201	thermo9.02252	arCOG14201	N_GCF_001577775.1	3.59527
TQ32_RS00980	196901..197275	+	GCF_001577775.1	NZ_CP010835.1	WP_068320157.1	S	-	Uncharacterized membrane protein	Pyrococcus_kukulkanii_NCB100	124	0	N	arCOG14200	thermo9.03884	arCOG07710	N_GCF_001577775.1	0.993535
TQ32_RS00985	197310..197615	+	GCF_001577775.1	NZ_CP010835.1	WP_068320159.1				Pyrococcus_kukulkanii_NCB100	101	4	N		thermo9.05486	thermo9.05486	N_GCF_001577775.1	0.993535
TQ32_RS00990	197683..198447	+	GCF_001577775.1	NZ_CP010835.1	WP_068320161.1	S	-	Uncharacterized membrane protein	Pyrococcus_kukulkanii_NCB100	254	3	N	arCOG14200	thermo9.01945	arCOG07710	N_GCF_001577775.1	6.6712
TQ32_RS00995	198452..199078	+	GCF_001577775.1	NZ_CP010835.1	WP_068320163.1	S	-	Uncharacterized membrane protein	Pyrococcus_kukulkanii_NCB100	208	7	N	arCOG13054	thermo9.02303	arCOG13054	N_GCF_001577775.1	4.77995
TQ32_RS01000	199139..199666	+	GCF_001577775.1	NZ_CP010835.1	WP_068324650.1	S	-	Uncharacterized membrane protein	Pyrococcus_kukulkanii_NCB100	175	4	N	arCOG11804	thermo9.02888	arCOG11804	N_GCF_001577775.1	2.92847
TQ32_RS01005	199761..200342	+	GCF_001577775.1	NZ_CP010835.1	WP_068320165.1				Pyrococcus_kukulkanii_NCB100	193	0	N		thermo9.02568	arCOG07710	N_GCF_001577775.1	2.75489
TQ32_RS01010	200357..200878	+	GCF_001577775.1	NZ_CP010835.1	WP_068320167.1	S	-	Uncharacterized membrane protein	Pyrococcus_kukulkanii_NCB100	173	6	N	arCOG14199	thermo9.02409	arCOG14199	N_GCF_001577775.1	3.85765
TQ32_RS01015	200920..201687	+	GCF_001577775.1	NZ_CP010835.1	WP_068320169.1				Pyrococcus_kukulkanii_NCB100	255	0	N		thermo9.04815	arCOG07710	N_GCF_001577775.1	0.993535
TQ32_RS01020	201678..201977	+	GCF_001577775.1	NZ_CP010835.1	WP_068320171.1				Pyrococcus_kukulkanii_NCB100	99	0	N		thermo9.06310	arCOG07710	N_GCF_001577775.1	0.993535
TQ32_RS01025	202041..202235	+	GCF_001577775.1	NZ_CP010835.1	WP_068320173.1				Pyrococcus_kukulkanii_NCB100	64	2	N		thermo9.03521	thermo9.03521	N_GCF_001577775.1	1.96888
TQ32_RS01030	202952..203470	+	GCF_001577775.1	NZ_CP010835.1	WP_068320175.1				Pyrococcus_kukulkanii_NCB100	172	5	N		thermo9.02624	thermo9.02624	N_GCF_001577775.1	2.90588
===	A0127_RS05495	25	GCF_001592435.1	NZ_CP014750.1					Thermococcus_peptonophilus_OG-1
A0127_RS05490	1007667..1007957	-	GCF_001592435.1	NZ_CP014750.1	WP_054840766.1				Thermococcus_peptonophilus_OG-1	96	3	N		thermo9.03678	thermo9.03677	N_GCF_001592435.1	0.986948
A0127_RS05495	1008292..1008780	-	GCF_001592435.1	NZ_CP014750.1	WP_062388962.1	S	-	Uncharacterized membrane protein	Thermococcus_peptonophilus_OG-1	162	4	N	arCOG10881	thermo9.02833	arCOG10881	N_GCF_001592435.1	2.61343
A0127_RS05500	1009172..1009606	-	GCF_001592435.1	NZ_CP014750.1	WP_062388965.1				Thermococcus_peptonophilus_OG-1	144	2	N		thermo9.04942	thermo9.04942	N_GCF_001592435.1	0.986948
A0127_RS05510	1010741..1011145	-	GCF_001592435.1	NZ_CP014750.1	WP_054840763.1				Thermococcus_peptonophilus_OG-1	134	4	N		thermo9.02346	thermo9.02346	N_GCF_001592435.1	4.72752
A0127_RS05515	1011158..1012849	-	GCF_001592435.1	NZ_CP014750.1	WP_082781392.1	R	-	Ig-like domain containing protein	Thermococcus_peptonophilus_OG-1	563	1 (corrected)	N	arCOG07710	thermo9.04607	arCOG07710	N_GCF_001592435.1	0.986948
A0127_RS05520	1012830..1014329	-	GCF_001592435.1	NZ_CP014750.1	WP_062388971.1	R	-	Ig-like domain containing protein	Thermococcus_peptonophilus_OG-1	499	0	N	arCOG07710	thermo9.06223	arCOG07710	N_GCF_001592435.1	0.986948
===	CDI07_RS09520	21	GCF_002197185.1	NZ_CP021848.1					Thermococcus_sp_5-4
CDI07_RS09515	1728076..1728606	-	GCF_002197185.1	NZ_CP021848.1	WP_088181397.1	S	-	Uncharacterized membrane protein	Thermococcus_sp_5-4	176	5	N	arCOG11804	thermo9.02925	arCOG11804	-	3.20094
CDI07_RS09520	1728610..1731861	-	GCF_002197185.1	NZ_CP021848.1	WP_088181398.1	R	-	Ig-like domain containing protein	Thermococcus_sp_5-4	1083	0	Y	arCOG07710,arCOG11804,arCOG14200	thermo9.02544	arCOG07710+arCOG11804	N_GCF_002197185.1	3.58856
===	A3L11_RS06545	22	GCF_002214505.1	NZ_CP015103.1					Thermococcus_siculi_RG-20
A3L11_RS06535	1213103..1213489	+	GCF_002214505.1	NZ_CP015103.1	WP_088856134.1	R	-	RNAse III distant homolog	Thermococcus_siculi_RG-20
A3L11_RS06540	1213596..1214234	-	GCF_002214505.1	NZ_CP015103.1	WP_088856135.1	S	-	Uncharacterized membrane protein	Thermococcus_siculi_RG-20	212	6	N	arCOG13054	thermo9.02303	arCOG13054	N_GCF_002214505.1	4.77995
A3L11_RS06545	1214239..1216770	-	GCF_002214505.1	NZ_CP015103.1	WP_088856136.1	R	-	Ig-like domain containing protein	Thermococcus_siculi_RG-20	843	1 (corrected)	N	arCOG07710,arCOG14200	thermo9.03186	arCOG07710	N_GCF_002214505.1	1.96182
A3L11_RS06550	1216888..1217421	-	GCF_002214505.1	NZ_CP015103.1	WP_088856137.1	V	-	Ig-like domain containing protein	Thermococcus_siculi_RG-20	177	0 (corrected)	Y	arCOG07710	thermo9.03209	arCOG07710	N_GCF_002214505.1	1.96182
===	A3L12_RS04825	21	GCF_002214525.1	NZ_CP015104.1					Thermococcus_sp_P6
A3L12_RS04825	889398..891596	+	GCF_002214525.1	NZ_CP015104.1	WP_088882563.1	R	-	Ig-like domain containing protein	Thermococcus_sp_P6	732	0 (corrected)	Y (corrected)	arCOG07710	thermo9.03222	arCOG07710	N_GCF_002214525.1	1.94908
A3L12_RS04830	891893..892414	+	GCF_002214525.1	NZ_CP015104.1	WP_088882564.1				Thermococcus_sp_P6	173	6	N		thermo9.02396	thermo9.02396	N_GCF_002214525.1	3.16794
A3L12_RS04835	892416..893021	+	GCF_002214525.1	NZ_CP015104.1	WP_088882565.1	S	-	Uncharacterized membrane protein	Thermococcus_sp_P6	201	5	N	arCOG11004	thermo9.02183	arCOG11004	N_GCF_002214525.1	4.90209
===	A3L14_RS11595	12	GCF_002214545.1	NZ_CP015105.1					Thermococcus_thioreducens_OGL-20P
A3L14_RS11565	2059747..2059947	-	GCF_002214545.1	NZ_CP015105.1	WP_055430146.1				Thermococcus_thioreducens_OGL-20P	66	2	N		thermo9.06445	thermo9.02930	N_GCF_002214545.1	0.994536
A3L14_RS11570	2059962..2060189	-	GCF_002214545.1	NZ_CP015105.1	WP_055430147.1				Thermococcus_thioreducens_OGL-20P	75	0	N		thermo9.03669	arCOG07710	N_GCF_002214545.1	0.994536
A3L14_RS11575	2060629..2061063	-	GCF_002214545.1	NZ_CP015105.1	WP_055430148.1				Thermococcus_thioreducens_OGL-20P	144	4	N		thermo9.03430	thermo9.03430	N_GCF_002214545.1	1.93986
A3L14_RS11580	2061077..2061463	-	GCF_002214545.1	NZ_CP015105.1	WP_055430149.1			Ig-like domain containing protein	Thermococcus_thioreducens_OGL-20P	128	0	N		thermo9.06309	arCOG07710	N_GCF_002214545.1	0.994536
A3L14_RS11585	2061483..2061995	-	GCF_002214545.1	NZ_CP015105.1	WP_055430150.1				Thermococcus_thioreducens_OGL-20P	170	5	N		thermo9.06212	thermo9.04942	N_GCF_002214545.1	0.994536
A3L14_RS11590	2061997..2062599	-	GCF_002214545.1	NZ_CP015105.1	WP_055430151.1	R	-	Ig-like domain containing protein	Thermococcus_thioreducens_OGL-20P	200	1	N		thermo9.04164	arCOG07710	N_GCF_002214545.1	0.994536
A3L14_RS11595	2062668..2063168	-	GCF_002214545.1	NZ_CP015105.1	WP_055430152.1	S	-	Uncharacterized membrane protein	Thermococcus_thioreducens_OGL-20P	166	5	N	arCOG10881	thermo9.02832	arCOG10881	N_GCF_002214545.1	2.85795
A3L14_RS11600	2063174..2065792	-	GCF_002214545.1	NZ_CP015105.1	WP_088886144.1	R	-	Ig-like domain containing protein	Thermococcus_thioreducens_OGL-20P	872	1	N	arCOG07710,arCOG14200	thermo9.03186	arCOG07710	N_GCF_002214545.1	1.96182
===	A3L14_RS04110	72	GCF_002214545.1	NZ_CP015105.1					Thermococcus_thioreducens_OGL-20P
A3L14_RS04100	750798..751283	-	GCF_002214545.1	NZ_CP015105.1	WP_055428948.1	S	-	Uncharacterized membrane protein	Thermococcus_thioreducens_OGL-20P	161	3	N	arCOG13060	thermo9.02485	arCOG13060	N_GCF_002214545.1	3.73869
A3L14_RS04105	751288..752253	-	GCF_002214545.1	NZ_CP015105.1	WP_055428947.1	S	-	Ig-like domain containing protein	Thermococcus_thioreducens_OGL-20P	321	0	N	arCOG14200	thermo9.04399	arCOG07710	N_GCF_002214545.1	0.994536
A3L14_RS04110	752369..752662	-	GCF_002214545.1	NZ_CP015105.1	WP_055428946.1				Thermococcus_thioreducens_OGL-20P	97	2	N		thermo9.02930	thermo9.02930	N_GCF_002214545.1	2.9261
A3L14_RS04115	752659..753030	-	GCF_002214545.1	NZ_CP015105.1	WP_055428945.1	R	-	Ig-like domain containing protein	Thermococcus_thioreducens_OGL-20P	123	1	N		thermo9.03668	arCOG07710	N_GCF_002214545.1	0.994536
A3L14_RS04120	753098..753604	-	GCF_002214545.1	NZ_CP015105.1	WP_055428944.1				Thermococcus_thioreducens_OGL-20P	168	5	N		thermo9.03450	thermo9.03450	N_GCF_002214545.1	1.93986
A3L14_RS04125	753611..754183	-	GCF_002214545.1	NZ_CP015105.1	WP_055428943.1				Thermococcus_thioreducens_OGL-20P	190	0	N		thermo9.02568	arCOG07710	N_GCF_002214545.1	2.75489
A3L14_RS04135	754892..755608	-	GCF_002214545.1	NZ_CP015105.1	WP_055428941.1	S	-	Uncharacterized membrane protein	Thermococcus_thioreducens_OGL-20P	243	8	N	arCOG13105	thermo9.02947	arCOG13105	N_GCF_002214545.1	3.83417
A3L14_RS04140	755612..756307	-	GCF_002214545.1	NZ_CP015105.1	WP_074631389.1				Thermococcus_thioreducens_OGL-20P	231	0	N		thermo9.06442	arCOG07710	N_GCF_002214545.1	0.994536
A3L14_RS04145	756304..756852	-	GCF_002214545.1	NZ_CP015105.1	WP_055430377.1	S	-	Uncharacterized membrane protein	Thermococcus_thioreducens_OGL-20P	182	4	N	arCOG11440	thermo9.02231	arCOG11440	N_GCF_002214545.1	4.87599
A3L14_RS04150	756856..758205	-	GCF_002214545.1	NZ_CP015105.1	WP_074631387.1	S	-	Ig-like domain containing protein	Thermococcus_thioreducens_OGL-20P	449	1	N	arCOG14200	thermo9.03060	arCOG07710	N_GCF_002214545.1	1.9687
A3L14_RS04155	758232..758681	-	GCF_002214545.1	NZ_CP015105.1	WP_074631385.1				Thermococcus_thioreducens_OGL-20P	149	5	N		thermo9.03007	thermo9.02915	N_GCF_002214545.1	1.77563
A3L14_RS04160	759013..759279	-	GCF_002214545.1	NZ_CP015105.1	WP_074631383.1				Thermococcus_thioreducens_OGL-20P	88	2	N		thermo9.05494	thermo9.05494	N_GCF_002214545.1	0.994536
A3L14_RS04165	759394..761706	-	GCF_002214545.1	NZ_CP015105.1	WP_088886109.1	R	-	Ig-like domain containing protein	Thermococcus_thioreducens_OGL-20P	770	0	N	arCOG07710	thermo9.05156	arCOG07710	N_GCF_002214545.1	0.994536
A3L14_RS04170	761661..762251	-	GCF_002214545.1	NZ_CP015105.1	WP_088886110.1	R	-	Ig-like domain containing protein	Thermococcus_thioreducens_OGL-20P	196	0 (corrected)	Y	arCOG07710	thermo9.03209	arCOG07710	N_GCF_002214545.1	1.96182
===	PFER_RS01615	21	GCF_000966265.1	NZ_LANF01000006.1					Palaeococcus_ferrophilus_DSM_13482
PFER_RS01615	67288..68271	-	GCF_000966265.1	NZ_LANF01000006.1	WP_048148049.1	R	-	Ig-like domain containing protein	Palaeococcus_ferrophilus_DSM_13482	327	0 (corrected)	Y	arCOG07710	thermo9.05689	arCOG07710	N_GCF_000966265.1	0.986373
===	PFER_RS11900	21	GCF_000966265.1	NZ_LANF01000018.1					Palaeococcus_ferrophilus_DSM_13482
PFER_RS11900	54601..57378	+	GCF_000966265.1	NZ_LANF01000018.1	WP_052696221.1	R	-	Ig-like domain containing protein	Palaeococcus_ferrophilus_DSM_13482	925	0 (corrected)	Y	arCOG07710	thermo9.04213	arCOG07710	N_GCF_000966265.1	0.986373
PFER_RS09315	57384..57740	+	GCF_000966265.1	NZ_LANF01000018.1	WP_048151441.1				Palaeococcus_ferrophilus_DSM_13482	118	2	N		thermo9.03170	thermo9.03170	-	0.879626
PFER_RS09320	57991..58263	+	GCF_000966265.1	NZ_LANF01000018.1	WP_048151443.1				Palaeococcus_ferrophilus_DSM_13482	90	2	N		thermo9.02611	thermo9.02915	N_GCF_000966265.1	3.17343
PFER_RS09325	58260..58532	+	GCF_000966265.1	NZ_LANF01000018.1	WP_048151445.1				Palaeococcus_ferrophilus_DSM_13482	90	1	N		thermo9.02915	thermo9.02915	N_GCF_000966265.1	3.17343
PFER_RS09330	58623..59741	+	GCF_000966265.1	NZ_LANF01000018.1	WP_048151448.1				Palaeococcus_ferrophilus_DSM_13482	372	0	N		thermo9.02821	arCOG07710	N_GCF_000966265.1	2.94158
PFER_RS09335	59754..60272	+	GCF_000966265.1	NZ_LANF01000018.1	WP_048151450.1	S	-	Uncharacterized membrane protein	Palaeococcus_ferrophilus_DSM_13482	172	5	N	arCOG14199	thermo9.02409	arCOG14199	N_GCF_000966265.1	3.85765
PFER_RS09340	60886..61071	+	GCF_000966265.1	NZ_LANF01000018.1	WP_048151452.1				Palaeococcus_ferrophilus_DSM_13482	61	1	N		thermo9.06018	thermo9.06018	N_GCF_000966265.1	0.986373
===	PFER_RS11645	5		NZ_LANF01000019.1					Palaeococcus_ferrophilus_DSM_13482_GCF_000966265.1
PFER_RS11645	359179..360312	+		NZ_LANF01000019.1	WP_048152596.1	S	-	Ig-like domain containing protein	Palaeococcus_ferrophilus_DSM_13482_GCF_000966265.1	377	8	N	arCOG14200,arCOG11804	thermo9.03384	arCOG07710+arCOG11804
===	APY94_RS08315	21	GCF_001484195.1	NZ_LLYW01000029.1					Thermococcus_celericrescens_DSM_17994
APY94_RS08315	31033..34452	+	GCF_001484195.1	NZ_LLYW01000029.1	WP_058939188.1	R	-	Ig-like domain containing protein	Thermococcus_celericrescens_DSM_17994	1139	0 (corrected)	Y	arCOG07710	thermo9.02149	arCOG07710	N_GCF_001484195.1	5.56599
APY94_RS08320	34463..34882	+	GCF_001484195.1	NZ_LLYW01000029.1	WP_058939189.1				Thermococcus_celericrescens_DSM_17994	139	4	N		thermo9.03585	thermo9.03585	N_GCF_001484195.1	1.95551
APY94_RS08325	34887..35168	+	GCF_001484195.1	NZ_LLYW01000029.1	WP_058939190.1				Thermococcus_celericrescens_DSM_17994	93	1	N		thermo9.03882	arCOG07710	N_GCF_001484195.1	0.99717
===	TAM4_RS07620	81	GCF_000151205.2	NC_016051.1					Thermococcus_sp_AM4
TAM4_RS07620	1391389..1391949	-	GCF_000151205.2	NC_016051.1	WP_014122661.1	S	-	Uncharacterized membrane protein	Thermococcus_sp_AM4	186	4	N	arCOG10881	thermo9.02834	arCOG10881	N_GCF_000151205.2	1.83905
TAM4_RS07625	1391995..1392516	-	GCF_000151205.2	NC_016051.1	WP_048150325.1	S	-	Uncharacterized membrane protein	Thermococcus_sp_AM4	173	4	N	arCOG13058	thermo9.03518	arCOG11804	N_GCF_000151205.2	1.97261
TAM4_RS07630	1392522..1392929	-	GCF_000151205.2	NC_016051.1	WP_014122663.1	S	-	Uncharacterized membrane protein	Thermococcus_sp_AM4	135	4	N	arCOG11004	thermo9.02183	arCOG11004	N_GCF_000151205.2	4.90209
TAM4_RS07635	1393227..1393412	-	GCF_000151205.2	NC_016051.1	WP_048150329.1				Thermococcus_sp_AM4	61	0	N		thermo9.04989	thermo9.04989	N_GCF_000151205.2	0.992917
TAM4_RS07640	1393426..1393689	-	GCF_000151205.2	NC_016051.1	WP_014122664.1	S	-	Uncharacterized membrane protein	Thermococcus_sp_AM4	87	2	N	arCOG13054	thermo9.03854	arCOG13054	N_GCF_000151205.2	0.992917
TAM4_RS07645	1393897..1394412	-	GCF_000151205.2	NC_016051.1	WP_014122665.1	S	-	Uncharacterized membrane protein	Thermococcus_sp_AM4	171	5	N	arCOG10881	thermo9.02832	arCOG10881	N_GCF_000151205.2	2.85795
TAM4_RS07650	1394432..1394713	-	GCF_000151205.2	NC_016051.1	WP_048150336.1				Thermococcus_sp_AM4	93	2	N		thermo9.03905	thermo9.03905	N_GCF_000151205.2	0.992917
TAM4_RS07655	1394764..1395381	-	GCF_000151205.2	NC_016051.1	WP_014122667.1	S	-	Uncharacterized membrane protein	Thermococcus_sp_AM4	205	5	N	arCOG11804	thermo9.02888	arCOG11804	N_GCF_000151205.2	2.92847
TAM4_RS07660	1395385..1395930	-	GCF_000151205.2	NC_016051.1	WP_048150340.1	S	-	Uncharacterized membrane protein	Thermococcus_sp_AM4	181	5	N	arCOG13058	thermo9.03517	arCOG11804	N_GCF_000151205.2	1.95987
TAM4_RS07665	1395969..1396583	-	GCF_000151205.2	NC_016051.1	WP_048150344.1				Thermococcus_sp_AM4	204	6	N		thermo9.04694	arCOG07710	N_GCF_000151205.2	0.992917
TAM4_RS07670	1396588..1397094	-	GCF_000151205.2	NC_016051.1	WP_014122669.1	S	-	Uncharacterized membrane protein	Thermococcus_sp_AM4	168	5	N	arCOG10881	thermo9.02833	arCOG10881	N_GCF_000151205.2	2.61343
TAM4_RS07675	1397096..1397539	-	GCF_000151205.2	NC_016051.1	WP_048150347.1	S	-	Uncharacterized membrane protein	Thermococcus_sp_AM4	147	5	N	arCOG13060	thermo9.02485	arCOG13060	N_GCF_000151205.2	3.73869
TAM4_RS07680	1397614..1398201	-	GCF_000151205.2	NC_016051.1	WP_014122671.1	S	-	Uncharacterized membrane protein	Thermococcus_sp_AM4	195	5	N	arCOG10881	thermo9.02834	arCOG10881	N_GCF_000151205.2	1.83905
TAM4_RS07685	1398293..1398523	-	GCF_000151205.2	NC_016051.1	WP_048150350.1				Thermococcus_sp_AM4	76	2	N		thermo9.02794	thermo9.02794	N_GCF_000151205.2	2.90987
TAM4_RS07690	1398520..1398765	-	GCF_000151205.2	NC_016051.1	WP_048150353.1	R	-	Ig-like domain containing protein	Thermococcus_sp_AM4	81	0	N		thermo9.04725	arCOG07710	N_GCF_000151205.2	0.992917
TAM4_RS07695	1398814..1399008	-	GCF_000151205.2	NC_016051.1	WP_048150356.1				Thermococcus_sp_AM4	64	2	N		thermo9.03521	thermo9.03521	N_GCF_000151205.2	1.96888
TAM4_RS07700	1399005..1399556	-	GCF_000151205.2	NC_016051.1	WP_014122673.1			Ig-like domain containing protein	Thermococcus_sp_AM4	183	1	N		thermo9.02851	arCOG07710	N_GCF_000151205.2	2.90987
TAM4_RS07705	1399525..1400139	-	GCF_000151205.2	NC_016051.1	WP_083820422.1	S	-	Uncharacterized membrane protein	Thermococcus_sp_AM4	204	5	N	arCOG10881	thermo9.02834	arCOG10881	N_GCF_000151205.2	1.83905
TAM4_RS07710	1400136..1402082	-	GCF_000151205.2	NC_016051.1	WP_014122675.1	S	-	Ig-like domain containing protein	Thermococcus_sp_AM4	648	1	N	arCOG07710,arCOG14200	thermo9.03449	arCOG07710	N_GCF_000151205.2	1.83905
TAM4_RS07715	1402085..1402720	-	GCF_000151205.2	NC_016051.1	WP_014122676.1	S	-	Uncharacterized membrane protein	Thermococcus_sp_AM4	211	6	N	arCOG13054	thermo9.02303	arCOG13054	N_GCF_000151205.2	4.77995
TAM4_RS07720	1402775..1404700	-	GCF_000151205.2	NC_016051.1	WP_014122677.1	R	-	Ig-like domain containing protein	Thermococcus_sp_AM4	641	1 (corrected)	N	arCOG07710,arCOG14200	thermo9.04379	arCOG07710	N_GCF_000151205.2	0.992917
===	TAM4_RS09365	49	GCF_000151205.2	NC_016051.1					Thermococcus_sp_AM4
TAM4_RS09285	1686346..1686939	-	GCF_000151205.2	NC_016051.1	WP_048150527.1	S	-	Uncharacterized membrane protein	Thermococcus_sp_AM4	197	4	N	arCOG07151	thermo9.03339	arCOG07151	N_GCF_000151205.2	0.992917
TAM4_RS09290	1686941..1687729	-	GCF_000151205.2	NC_016051.1	WP_048150530.1	S	-	Uncharacterized membrane protein	Thermococcus_sp_AM4	262	7	N	arCOG13105	thermo9.02947	arCOG13105	N_GCF_000151205.2	3.83417
TAM4_RS09295	1687847..1688239	-	GCF_000151205.2	NC_016051.1	WP_048150533.1				Thermococcus_sp_AM4	130	4	N	arCOG13105	thermo9.03398	arCOG13105	N_GCF_000151205.2	1.94811
TAM4_RS09300	1688271..1688618	-	GCF_000151205.2	NC_016051.1	WP_048150536.1				Thermococcus_sp_AM4	115	3	N		thermo9.04218	arCOG13105	N_GCF_000151205.2	0.992917
TAM4_RS09305	1688621..1689118	-	GCF_000151205.2	NC_016051.1	WP_048150539.1	R	-	Membrane-bound metal-dependent hydrolase	Thermococcus_sp_AM4	165	4	N		thermo9.02396	thermo9.02396	N_GCF_000151205.2	3.16794
TAM4_RS09310	1689136..1689717	-	GCF_000151205.2	NC_016051.1	WP_048150542.1	S	-	Uncharacterized membrane protein	Thermococcus_sp_AM4	193	5	N	arCOG13104	thermo9.02232	arCOG13104	N_GCF_000151205.2	3.68859
TAM4_RS09315	1689751..1690296	-	GCF_000151205.2	NC_016051.1	WP_048150545.1	S	-	Uncharacterized membrane protein	Thermococcus_sp_AM4	182	5	N	arCOG13104	thermo9.02232	arCOG13104	N_GCF_000151205.2	3.68859
TAM4_RS09320	1690302..1690859	-	GCF_000151205.2	NC_016051.1	WP_048150547.1				Thermococcus_sp_AM4	185	5	N		thermo9.03440	thermo9.02396	N_GCF_000151205.2	0.992917
TAM4_RS09325	1690908..1691483	-	GCF_000151205.2	NC_016051.1	WP_048150552.1	S	-	Uncharacterized membrane protein	Thermococcus_sp_AM4	191	7	N	arCOG07151	thermo9.02291	arCOG07151	N_GCF_000151205.2	4.37522
TAM4_RS09330	1691497..1692075	-	GCF_000151205.2	NC_016051.1	WP_048150554.1	S	-	Uncharacterized membrane protein	Thermococcus_sp_AM4	192	6	N	arCOG07151	thermo9.03339	arCOG07151	N_GCF_000151205.2	0.992917
TAM4_RS09335	1692240..1692518	-	GCF_000151205.2	NC_016051.1	WP_048150556.1				Thermococcus_sp_AM4	92	2	N		thermo9.03509	thermo9.02346	N_GCF_000151205.2	1.95701
TAM4_RS09340	1692551..1693069	-	GCF_000151205.2	NC_016051.1	WP_048150559.1				Thermococcus_sp_AM4	172	5	N		thermo9.02346	thermo9.02346	N_GCF_000151205.2	4.72752
TAM4_RS09345	1693152..1693670	-	GCF_000151205.2	NC_016051.1	WP_048150562.1	S	-	Uncharacterized membrane protein	Thermococcus_sp_AM4	172	4	N	arCOG11440	thermo9.02231	arCOG11440	N_GCF_000151205.2	4.87599
TAM4_RS09350	1693674..1694276	-	GCF_000151205.2	NC_016051.1	WP_048150566.1	S	-	Ig-like domain containing protein	Thermococcus_sp_AM4	200	0	N	arCOG14200	thermo9.06356	arCOG07710	N_GCF_000151205.2	0.992917
TAM4_RS09355	1694665..1694847	-	GCF_000151205.2	NC_016051.1	WP_048150570.1				Thermococcus_sp_AM4	60	2	N	arCOG11440	thermo9.04684	arCOG11440	N_GCF_000151205.2	0.992917
TAM4_RS09360	1694889..1695596	-	GCF_000151205.2	NC_016051.1	WP_014122993.1				Thermococcus_sp_AM4	235	8	N		thermo9.05372	thermo9.03905	N_GCF_000151205.2	0.992917
TAM4_RS09365	1695601..1696518	-	GCF_000151205.2	NC_016051.1	WP_014122994.1	S	-	Ig-like domain containing protein	Thermococcus_sp_AM4	305	1	N	arCOG14200	thermo9.04156	arCOG07710	N_GCF_000151205.2	0.992917
TAM4_RS09370	1696642..1697208	-	GCF_000151205.2	NC_016051.1	WP_048150574.1	S	-	Uncharacterized membrane protein	Thermococcus_sp_AM4	188	7	N	arCOG07151	thermo9.02291	arCOG07151	N_GCF_000151205.2	4.37522
TAM4_RS09375	1697215..1697637	-	GCF_000151205.2	NC_016051.1	WP_048150577.1			Ig-like domain containing protein	Thermococcus_sp_AM4	140	0	N		thermo9.04674	arCOG07710	N_GCF_000151205.2	0.992917
TAM4_RS09380	1698130..1698657	-	GCF_000151205.2	NC_016051.1	WP_048150580.1	S	-	Uncharacterized membrane protein HdeD, DUF308 family	Thermococcus_sp_AM4	175	6	N		thermo9.03440	thermo9.02396	N_GCF_000151205.2	0.992917
TAM4_RS09385	1698755..1699294	-	GCF_000151205.2	NC_016051.1	WP_048150582.1				Thermococcus_sp_AM4	179	6	N		thermo9.03439	thermo9.02396	N_GCF_000151205.2	1.91147
TAM4_RS09390	1699315..1699818	-	GCF_000151205.2	NC_016051.1	WP_048150585.1				Thermococcus_sp_AM4	167	2	N		thermo9.03317	thermo9.03317	N_GCF_000151205.2	1.83905
TAM4_RS09395	1699967..1700488	-	GCF_000151205.2	NC_016051.1	WP_048150586.1	S	-	Uncharacterized membrane protein	Thermococcus_sp_AM4	173	5	N	arCOG13058	thermo9.06325	arCOG11804	N_GCF_000151205.2	0.992917
TAM4_RS09400	1700609..1701202	-	GCF_000151205.2	NC_016051.1	WP_048150589.1				Thermococcus_sp_AM4	197	7	N		thermo9.03308	thermo9.03308	N_GCF_000151205.2	1.9655
TAM4_RS09405	1701207..1703942	-	GCF_000151205.2	NC_016051.1	WP_014122995.1	R	-	Ig-like domain containing protein	Thermococcus_sp_AM4	911	1 (corrected)	N	arCOG07710,arCOG14200	thermo9.05441	arCOG07710	N_GCF_000151205.2	0.992917
===	PY04_RS04580	71	GCF_000263735.1	NC_017946.1					Pyrococcus_sp_ST04
PY04_RS04580	888854..891178	+	GCF_000263735.1	NC_017946.1	WP_014733996.1	R	-	Ig-like domain containing protein	Pyrococcus_sp_ST04	774	0 (corrected)	Y	arCOG07710	thermo9.03222	arCOG07710	N_GCF_000263735.1	1.94908
PY04_RS04585	891272..892003	+	GCF_000263735.1	NC_017946.1	WP_048055992.1				Pyrococcus_sp_ST04	243	0	N		thermo9.02568	arCOG07710	N_GCF_000263735.1	2.75489
PY04_RS04590	892015..892491	+	GCF_000263735.1	NC_017946.1	WP_048055993.1				Pyrococcus_sp_ST04	158	6	N		thermo9.03144	thermo9.03144	N_GCF_000263735.1	1.73342
PY04_RS04595	892584..893003	+	GCF_000263735.1	NC_017946.1	WP_048055994.1				Pyrococcus_sp_ST04	139	4	N		thermo9.02346	thermo9.02346	N_GCF_000263735.1	4.72752
PY04_RS04600	893000..893617	+	GCF_000263735.1	NC_017946.1	WP_048055995.1				Pyrococcus_sp_ST04	205	0	N		thermo9.02568	arCOG07710	N_GCF_000263735.1	2.75489
PY04_RS04605	893627..893962	+	GCF_000263735.1	NC_017946.1	WP_048055996.1				Pyrococcus_sp_ST04	111	4	N		thermo9.06104	thermo9.06104	N_GCF_000263735.1	0.988872
PY04_RS04610	893981..894496	+	GCF_000263735.1	NC_017946.1	WP_014733997.1	S	-	CAAX family membrane metallopeptidase	Pyrococcus_sp_ST04	171	6	N	arCOG14201	thermo9.02252	arCOG14201	N_GCF_000263735.1	3.59527
PY04_RS04615	894520..894960	+	GCF_000263735.1	NC_017946.1	WP_048055997.1				Pyrococcus_sp_ST04	146	4	N		thermo9.03509	thermo9.02346	N_GCF_000263735.1	1.95701
PY04_RS04620	894963..895595	+	GCF_000263735.1	NC_017946.1	WP_048055998.1	S	-	Ig-like domain containing protein	Pyrococcus_sp_ST04	210	0	N	arCOG14200	thermo9.01945	arCOG07710	N_GCF_000263735.1	6.6712
PY04_RS04625	895599..896117	+	GCF_000263735.1	NC_017946.1	WP_014733998.1	S	-	Uncharacterized membrane protein	Pyrococcus_sp_ST04	172	4	N	arCOG11804	thermo9.02925	arCOG11804	N_GCF_000263735.1	3.20094
PY04_RS04630	896156..896791	+	GCF_000263735.1	NC_017946.1	WP_014733999.1	S	-	Uncharacterized membrane protein	Pyrococcus_sp_ST04	211	6	N	arCOG13054	thermo9.02303	arCOG13054	N_GCF_000263735.1	4.77995
PY04_RS04635	896852..897055	+	GCF_000263735.1	NC_017946.1	WP_048055999.1				Pyrococcus_sp_ST04	67	0	N		thermo9.04216	arCOG07710	N_GCF_000263735.1	0.988872
PY04_RS04640	897514..898059	+	GCF_000263735.1	NC_017946.1	WP_014734000.1	S	-	Uncharacterized membrane protein	Pyrococcus_sp_ST04	181	6	N	arCOG13104	thermo9.02232	arCOG13104	N_GCF_000263735.1	3.68859
===	CL1_RS01595	71	GCF_000265525.1	NC_018015.1					Thermococcus_cleftensis_CL1
CL1_RS01585	281292..281732	-	GCF_000265525.1	NC_018015.1	WP_014788166.1	S	-	Uncharacterized membrane protein	Thermococcus_cleftensis_CL1	146	3	N	arCOG13060	thermo9.02485	arCOG13060	N_GCF_000265525.1	3.73869
CL1_RS01590	282314..282856	-	GCF_000265525.1	NC_018015.1	WP_014788167.1	S	-	Uncharacterized membrane protein	Thermococcus_cleftensis_CL1	180	5	N	arCOG11804	thermo9.02888	arCOG11804	N_GCF_000265525.1	2.92847
CL1_RS01595	282880..283407	-	GCF_000265525.1	NC_018015.1	WP_014788168.1	S	-	Uncharacterized membrane protein	Thermococcus_cleftensis_CL1	175	5	N	arCOG13058	thermo9.03517	arCOG11804	N_GCF_000265525.1	1.95987
CL1_RS01600	283414..284031	-	GCF_000265525.1	NC_018015.1	WP_048151737.1	S	-	Ig-like domain containing protein	Thermococcus_cleftensis_CL1	205	0	N	arCOG14200	thermo9.01945	arCOG07710	N_GCF_000265525.1	6.6712
CL1_RS01605	284040..284444	-	GCF_000265525.1	NC_018015.1	WP_014788170.1				Thermococcus_cleftensis_CL1	134	4	N		thermo9.02346	thermo9.02346	N_GCF_000265525.1	4.72752
CL1_RS01610	284456..284944	-	GCF_000265525.1	NC_018015.1	WP_048151739.1	S	-	Ig-like domain containing protein	Thermococcus_cleftensis_CL1	162	0	N		thermo9.02999	arCOG07710	N_GCF_000265525.1	1.91875
CL1_RS01615	285113..285334	-	GCF_000265525.1	NC_018015.1	WP_048151742.1				Thermococcus_cleftensis_CL1	73	1	N		thermo9.02915	thermo9.02915	N_GCF_000265525.1	3.17343
CL1_RS01620	285331..285603	-	GCF_000265525.1	NC_018015.1	WP_048151748.1				Thermococcus_cleftensis_CL1	90	2	N		thermo9.02611	thermo9.02915	N_GCF_000265525.1	3.17343
CL1_RS01625	285754..286110	-	GCF_000265525.1	NC_018015.1	WP_014788172.1	R	-	Ig-like domain containing protein	Thermococcus_cleftensis_CL1	118	0	N		thermo9.03058	arCOG07710	N_GCF_000265525.1	1.91875
CL1_RS01630	286160..286645	-	GCF_000265525.1	NC_018015.1	WP_048151752.1				Thermococcus_cleftensis_CL1	161	4	N		thermo9.02795	thermo9.02795	N_GCF_000265525.1	0.988514
CL1_RS01635	286763..287110	-	GCF_000265525.1	NC_018015.1	WP_014788174.1				Thermococcus_cleftensis_CL1	115	3	N		thermo9.02795	thermo9.02795	N_GCF_000265525.1	0.988514
CL1_RS01640	287242..287691	-	GCF_000265525.1	NC_018015.1	WP_014788175.1				Thermococcus_cleftensis_CL1	149	4	N		thermo9.02795	thermo9.02795	N_GCF_000265525.1	0.988514
CL1_RS01645	287698..290955	-	GCF_000265525.1	NC_018015.1	WP_048151755.1	S	-	Ig-like domain containing protein	Thermococcus_cleftensis_CL1	1085	0 (corrected)	Y	arCOG07710	thermo9.02149	arCOG07710	N_GCF_000265525.1	5.56599
===	PAP_RS07260	71	GCF_000725425.1	NZ_CP006019.1					Palaeococcus_pacificus_DY20341
PAP_RS07255	1322353..1322682	-	GCF_000725425.1	NZ_CP006019.1	WP_048165379.1	S	-	Uncharacterized membrane protein	Palaeococcus_pacificus_DY20341	109	0	N	arCOG14200	thermo9.05663	arCOG07710	N_GCF_000725425.1	0.945596
PAP_RS07260	1322679..1323209	-	GCF_000725425.1	NZ_CP006019.1	WP_048165380.1	S	-	Uncharacterized membrane protein	Palaeococcus_pacificus_DY20341	176	4	N	arCOG11804	thermo9.02925	arCOG11804	N_GCF_000725425.1	3.20094
PAP_RS07265	1323213..1324103	-	GCF_000725425.1	NZ_CP006019.1	WP_048165381.1	S	-	Ig-like domain containing protein	Palaeococcus_pacificus_DY20341	90	0	N	arCOG14200,arCOG11804	thermo9.05334	arCOG07710+arCOG11804	N_GCF_000725425.1	0.945596
PAP_RS07270	1324450..1325304	-	GCF_000725425.1	NZ_CP006019.1	WP_048165382.1				Palaeococcus_pacificus_DY20341	284	0	N		thermo9.05858	arCOG07710	N_GCF_000725425.1	0.945596
PAP_RS07275	1325388..1325603	-	GCF_000725425.1	NZ_CP006019.1	WP_048165383.1				Palaeococcus_pacificus_DY20341	71	1	N		thermo9.02915	thermo9.02915	N_GCF_000725425.1	3.17343
PAP_RS07280	1325600..1325872	-	GCF_000725425.1	NZ_CP006019.1	WP_048165384.1				Palaeococcus_pacificus_DY20341	90	2	N		thermo9.02611	thermo9.02915	N_GCF_000725425.1	3.17343
PAP_RS07285	1326073..1326453	-	GCF_000725425.1	NZ_CP006019.1	WP_048165385.1				Palaeococcus_pacificus_DY20341	126	2	N		thermo9.04530	thermo9.04530	N_GCF_000725425.1	0.945596
PAP_RS07290	1326484..1326960	-	GCF_000725425.1	NZ_CP006019.1	WP_048165386.1				Palaeococcus_pacificus_DY20341	158	4	N		thermo9.05330	thermo9.05330	N_GCF_000725425.1	0.945596
PAP_RS07295	1327158..1327523	-	GCF_000725425.1	NZ_CP006019.1	WP_048165387.1				Palaeococcus_pacificus_DY20341	121	2	N		thermo9.03170	thermo9.03170	-	0.879626
PAP_RS07300	1327529..1328164	-	GCF_000725425.1	NZ_CP006019.1	WP_048165388.1	R	-	Ig-like domain containing protein	Palaeococcus_pacificus_DY20341	211	0	N		thermo9.05563	arCOG07710	N_GCF_000725425.1	0.945596
PAP_RS07305	1328287..1328793	-	GCF_000725425.1	NZ_CP006019.1	WP_048165389.1	S	-	CAAX family membrane metallopeptidase	Palaeococcus_pacificus_DY20341	168	5	N	arCOG14201	thermo9.02252	arCOG14201	N_GCF_000725425.1	3.59527
PAP_RS07310	1328798..1332043	-	GCF_000725425.1	NZ_CP006019.1	WP_048165390.1	R	-	Ig-like domain containing protein	Palaeococcus_pacificus_DY20341	1081	0	Y	arCOG07710,arCOG11804,arCOG14200	thermo9.02544	arCOG07710+arCOG11804	N_GCF_000725425.1	3.58856
===	A3L02_RS09515	71	GCF_002214365.1	NZ_CP014854.1					Thermococcus_celer_Vu_13
A3L02_RS09515	1750360..1753479	+	GCF_002214365.1	NZ_CP014854.1	WP_088863686.1	R	-	Ig-like domain containing protein	Thermococcus_celer_Vu_13	1039	0	N	arCOG07710,arCOG11804,arCOG14200	thermo9.02544	arCOG07710+arCOG11804	N_GCF_002214365.1	3.58856
A3L02_RS09520	1753482..1753940	+	GCF_002214365.1	NZ_CP014854.1	WP_054834246.1				Thermococcus_celer_Vu_13	152	4	N		thermo9.03430	thermo9.03430	N_GCF_002214365.1	1.93986
A3L02_RS09525	1753990..1754529	+	GCF_002214365.1	NZ_CP014854.1	WP_088863687.1				Thermococcus_celer_Vu_13	179	5	N		thermo9.03450	thermo9.03450	N_GCF_002214365.1	1.93986
A3L02_RS09530	1754604..1755224	+	GCF_002214365.1	NZ_CP014854.1	WP_088863688.1	S	-	Ig-like domain containing protein	Thermococcus_celer_Vu_13	206	0	N	arCOG14200	thermo9.01945	arCOG07710	N_GCF_002214365.1	6.6712
A3L02_RS09535	1755229..1755708	+	GCF_002214365.1	NZ_CP014854.1	WP_088863689.1	S	-	Uncharacterized membrane protein	Thermococcus_celer_Vu_13	159	5	N	arCOG11004	thermo9.02183	arCOG11004	N_GCF_002214365.1	4.90209
A3L02_RS09540	1755858..1756250	+	GCF_002214365.1	NZ_CP014854.1	WP_088863690.1				Thermococcus_celer_Vu_13	130	4	N		thermo9.03677	thermo9.03677	N_GCF_002214365.1	0.994544
A3L02_RS09545	1756284..1757342	+	GCF_002214365.1	NZ_CP014854.1	WP_088863691.1				Thermococcus_celer_Vu_13	352	0	N		thermo9.02821	arCOG07710	N_GCF_002214365.1	2.94158
A3L02_RS09550	1757335..1758057	+	GCF_002214365.1	NZ_CP014854.1	WP_088863692.1				Thermococcus_celer_Vu_13	240	6	N		thermo9.06034	thermo9.06034	N_GCF_002214365.1	0.994544
A3L02_RS09555	1758076..1758633	+	GCF_002214365.1	NZ_CP014854.1	WP_088863693.1	S	-	Uncharacterized membrane protein	Thermococcus_celer_Vu_13	185	4	N	arCOG13058	thermo9.03518	arCOG11804	N_GCF_002214365.1	1.97261
A3L02_RS09560	1758638..1759141	+	GCF_002214365.1	NZ_CP014854.1	WP_088863694.1	S	-	Uncharacterized membrane protein	Thermococcus_celer_Vu_13	167	5	N	arCOG11004	thermo9.02183	arCOG11004	N_GCF_002214365.1	4.90209
A3L02_RS09565	1759233..1759874	+	GCF_002214365.1	NZ_CP014854.1	WP_088863695.1	S	-	Uncharacterized membrane protein	Thermococcus_celer_Vu_13	213	6	N	arCOG13054	thermo9.02303	arCOG13054	N_GCF_002214365.1	4.77995
===	A3L01_RS09635	71	GCF_002214465.1	NZ_CP015101.1					Thermococcus_barossii_SHCK-94
A3L01_RS09615	1766559..1766825	-	GCF_002214465.1	NZ_CP015101.1	WP_088865596.1				Thermococcus_barossii_SHCK-94	88	1	N		thermo9.04348	thermo9.04348	N_GCF_002214465.1	0.98437
A3L01_RS09620	1766858..1767058	-	GCF_002214465.1	NZ_CP015101.1	WP_088865597.1				Thermococcus_barossii_SHCK-94	66	2	N		thermo9.05889	thermo9.02794	N_GCF_002214465.1	0.98437
A3L01_RS09625	1767074..1767601	-	GCF_002214465.1	NZ_CP015101.1	WP_088865598.1				Thermococcus_barossii_SHCK-94	175	6	N		thermo9.02624	thermo9.02624	N_GCF_002214465.1	2.90588
A3L01_RS09630	1767641..1767874	-	GCF_002214465.1	NZ_CP015101.1	WP_088865599.1				Thermococcus_barossii_SHCK-94	77	2	N		thermo9.02794	thermo9.02794	N_GCF_002214465.1	2.90987
A3L01_RS09635	1767871..1768512	-	GCF_002214465.1	NZ_CP015101.1	WP_088865600.1			Ig-like domain containing protein	Thermococcus_barossii_SHCK-94	213	0	N		thermo9.02851	arCOG07710	N_GCF_002214465.1	2.90987
A3L01_RS09640	1768741..1769265	-	GCF_002214465.1	NZ_CP015101.1	WP_088865601.1	S	-	Uncharacterized membrane protein	Thermococcus_barossii_SHCK-94	174	5	N	arCOG11804	thermo9.02925	arCOG11804	N_GCF_002214465.1	3.20094
A3L01_RS09645	1769551..1769994	-	GCF_002214465.1	NZ_CP015101.1	WP_088865602.1	S	-	Uncharacterized membrane protein	Thermococcus_barossii_SHCK-94	147	5	N	arCOG13060	thermo9.02485	arCOG13060	N_GCF_002214465.1	3.73869
A3L01_RS09650	1769998..1770438	-	GCF_002214465.1	NZ_CP015101.1	WP_088865603.1	S	-	Ig-like domain containing protein	Thermococcus_barossii_SHCK-94	146	0	N	arCOG14200	thermo9.01945	arCOG07710	N_GCF_002214465.1	6.6712
A3L01_RS09655	1770426..1770899	-	GCF_002214465.1	NZ_CP015101.1	WP_088865604.1	S	-	Ig-like domain containing protein	Thermococcus_barossii_SHCK-94	157	0	N		thermo9.02999	arCOG07710	N_GCF_002214465.1	1.91875
A3L01_RS09660	1771106..1771327	-	GCF_002214465.1	NZ_CP015101.1	WP_088865605.1				Thermococcus_barossii_SHCK-94	73	2	N		thermo9.02915	thermo9.02915	N_GCF_002214465.1	3.17343
A3L01_RS09665	1771324..1771596	-	GCF_002214465.1	NZ_CP015101.1	WP_088865606.1				Thermococcus_barossii_SHCK-94	90	2	N		thermo9.02611	thermo9.02915	N_GCF_002214465.1	3.17343
A3L01_RS09670	1771747..1772028	-	GCF_002214465.1	NZ_CP015101.1	WP_088865607.1	R	-	Ig-like domain containing protein	Thermococcus_barossii_SHCK-94	93	0	Y		thermo9.03058	arCOG07710	N_GCF_002214465.1	1.91875
A3L01_RS09675	1772036..1772566	-	GCF_002214465.1	NZ_CP015101.1	WP_088865608.1				Thermococcus_barossii_SHCK-94	176	5	N		thermo9.03007	thermo9.02915	N_GCF_002214465.1	1.77563
A3L01_RS09680	1772844..1773281	-	GCF_002214465.1	NZ_CP015101.1	WP_088865609.1				Thermococcus_barossii_SHCK-94	145	4	N		thermo9.03585	thermo9.03585	N_GCF_002214465.1	1.95551
A3L01_RS09685	1773292..1776525	-	GCF_002214465.1	NZ_CP015101.1	WP_088865610.1	R	-	Ig-like domain containing protein	Thermococcus_barossii_SHCK-94	1077	0	Y	arCOG07710	thermo9.02149	arCOG07710	N_GCF_002214465.1	5.56599
===	CS910_RS01495	2	GCF_900198835.1	NZ_LT900021.1					Thermococcus_EXT12c_GCF_900198835.1
CS910_RS01360	231507..231812	-	GCF_900198835.1	NZ_LT900021.1	WP_099209380.1				Thermococcus_EXT12c_GCF_900198835.1	101	4	N		thermo9.03353	thermo9.03353	N_GCF_900198835.1	1.9462
CS910_RS01365	231818..232768	-	GCF_900198835.1	NZ_LT900021.1	WP_099209381.1	R	-	Ig-like domain containing protein	Thermococcus_EXT12c_GCF_900198835.1	316	0	N		thermo9.02821	arCOG07710	N_GCF_900198835.1	2.94158
CS910_RS01370	232921..233496	-	GCF_900198835.1	NZ_LT900021.1	WP_099209382.1	S	-	Uncharacterized membrane protein	Thermococcus_EXT12c_GCF_900198835.1	191	6	N	arCOG07151	thermo9.02291	arCOG07151	N_GCF_900198835.1	4.37522
CS910_RS01375	233800..234222	-	GCF_900198835.1	NZ_LT900021.1	WP_099209383.1	S	-	Uncharacterized membrane protein	Thermococcus_EXT12c_GCF_900198835.1	140	4	N	arCOG07151	thermo9.06377	arCOG07151	N_GCF_900198835.1	0.993058
CS910_RS01380	234441..234950	-	GCF_900198835.1	NZ_LT900021.1	WP_099209384.1				Thermococcus_EXT12c_GCF_900198835.1	169	5	N		thermo9.03229	thermo9.03229	N_GCF_900198835.1	1.97829
CS910_RS01385	235171..235677	-	GCF_900198835.1	NZ_LT900021.1	WP_099209385.1	S	-	Uncharacterized membrane protein	Thermococcus_EXT12c_GCF_900198835.1	168	5	N	arCOG11004	thermo9.02183	arCOG11004	N_GCF_900198835.1	4.90209
CS910_RS01390	235682..236275	-	GCF_900198835.1	NZ_LT900021.1	WP_099209386.1	S	-	Uncharacterized membrane protein	Thermococcus_EXT12c_GCF_900198835.1	197	0	N	arCOG14200	thermo9.01945	arCOG07710	N_GCF_900198835.1	6.6712
CS910_RS01395	236310..236966	-	GCF_900198835.1	NZ_LT900021.1	WP_099209387.1				Thermococcus_EXT12c_GCF_900198835.1	218	7	N		thermo9.04327	thermo9.04327	N_GCF_900198835.1	0.993058
CS910_RS01400	236970..237617	-	GCF_900198835.1	NZ_LT900021.1	WP_099209388.1	S	-	Uncharacterized membrane protein	Thermococcus_EXT12c_GCF_900198835.1	215	2	N	arCOG14200	thermo9.01945	arCOG07710	N_GCF_900198835.1	6.6712
CS910_RS01405	237680..238183	-	GCF_900198835.1	NZ_LT900021.1	WP_099209389.1				Thermococcus_EXT12c_GCF_900198835.1	167	6	N		thermo9.02396	thermo9.02396	N_GCF_900198835.1	3.16794
CS910_RS01410	238198..238722	-	GCF_900198835.1	NZ_LT900021.1	WP_099209390.1				Thermococcus_EXT12c_GCF_900198835.1	174	6	N		thermo9.03439	thermo9.02396	N_GCF_900198835.1	1.91147
CS910_RS01415	238752..241895	-	GCF_900198835.1	NZ_LT900021.1	WP_099209391.1	R	-	Cell surface protein	Thermococcus_EXT12c_GCF_900198835.1	1047	1	Y (corrected)	arCOG07710	thermo9.06440	arCOG07710	N_GCF_900198835.1	0.993058
