# Supplementary material for: A Unique Gene Module in Thermococcales Archaea Centered on a Hypervariable Protein Containing Immunoglobulin Domains
Source: Front Microbiol. 2021 Aug 18;12:721392. doi: 10.3389/fmicb.2021.721392 (PMC8416519; doi:10.3389/fmicb.2021.721392)
Supplement: Supplementary Table 2 — Two worksheets. (1) Phyletic patterns (protein presence/absence) for Thermococcales COGs associated with VARTIG system; (2) Phyletic patterns (protein presence/absence) for the arCOGs mentioned in the text. [file Table_2.xlsx]

## Sheet: Thermococcal COGs information
Information and phyletic pattern of thermococcal COGs related to the VARTIG system
								Presence/absence in the Thermococcales genomes (0 - absent; 1 -present)
Thermococcal COG ID	Estimated Gain Rate	Automatic arCOG assignment	Corrected arCOG assignment	Homology group	Corrected annotation	Fraction of proteins with predicted signal peptide	Average number of transmembrane segments	Palaeococcus_pacificus_DY20341	Palaeococcus_ferrophilus_DSM_13482	Thermococcus_litoralis_DSM_5473	Thermococcus_sibiricus_MM_739	Thermococcus_2319x1	Thermococcus_barophilus_MP	Thermococcus_barophilus_CH5	Thermococcus_paralvinellae_ES1	Pyrococcus_kukulkanii_NCB100	Thermococcus_chitonophagus_GC74	Thermococcus_chitonophagus	Pyrococcus_horikoshii_OT3	Pyrococcus_abyssi_GE5	Pyrococcus_NA2	Pyrococcus_furiosus_DSM_3638	Pyrococcus_furiosus_COM1	Pyrococcus_yayanosii_CH1	Pyrococcus_ST04	Thermococcus_P6	Thermococcus_zilligii_AN1	Thermococcus_pacificus_P-4	Thermococcus_siculi_RG-20	Thermococcus_4557	Thermococcus_celericrescens_DSM_17994	Thermococcus_cleftensis_CL1	Thermococcus_guaymasensis_DSM_11113	Thermococcus_gammatolerans_EJ3_DSM_15229	Thermococcus_AM4	Thermococcus_EXT12c	Thermococcus_nautili_30-1	Thermococcus_eurythermalis_A501	Thermococcus_kodakarensis_KOD1	Thermococcus_peptonophilus_OG-1	Thermococcus_gorgonarius_W-12	Thermococcus_profundus_DT_5432	Thermococcus_onnurineus_NA1	Thermococcus_piezophilus_CDGS	Thermococcus_5-4	Thermococcus_radiotolerans_EJ2	Thermococcus_thioreducens_OGL-20P	Thermococcus_celer_Vu_13	Thermococcus_barossii_SHCK-94
thermo9.02963	1.96675	arCOG07710	arCOG07710	arCOG07710	IG-domain containing protein	0.5	1	0	0	0	0	0	0	1	0	0	0	0	1	0	0	0	0	0	0	0	0	0	0	0	0	0	0	0	0	0	0	0	0	0	0	0	0	0	0	0	0	0	0
thermo9.03209	1.96182	arCOG07710	arCOG07710	arCOG07710	IG-domain containing protein	1	1	0	0	0	0	0	0	0	0	0	0	0	0	0	0	0	0	0	0	0	0	0	1	0	0	0	0	0	0	0	0	0	0	0	0	0	0	0	0	0	1	0	0
thermo9.03222	1.94908	arCOG07710,arCOG07560	arCOG07710	arCOG07710	IG-domain containing protein	0.5	1	0	0	0	0	0	0	0	0	0	0	0	0	0	0	0	0	0	1	1	0	0	0	0	0	0	0	0	0	0	0	0	0	0	0	0	0	0	0	0	0	0	0
thermo9.03946	0.987948	arCOG07710,arCOG07560	arCOG07710	arCOG07710	IG-domain containing protein	0	1	0	0	0	0	0	0	0	0	0	0	0	0	0	0	0	0	0	0	0	0	0	0	0	0	0	0	0	0	0	1	0	0	0	0	0	0	0	0	0	0	0	0
thermo9.04213	0.986373	arCOG07710	arCOG07710	arCOG07710	IG-domain containing protein	1	1	0	1	0	0	0	0	0	0	0	0	0	0	0	0	0	0	0	0	0	0	0	0	0	0	0	0	0	0	0	0	0	0	0	0	0	0	0	0	0	0	0	0
thermo9.04461	0.99301	arCOG07710,arCOG07560	arCOG07710	arCOG07710	IG-domain containing protein	0	0	0	0	0	0	0	0	0	0	0	0	0	0	0	0	0	0	0	0	0	0	0	0	0	0	0	0	1	0	0	0	0	0	0	0	0	0	0	0	0	0	0	0
thermo9.04607	0.986948	arCOG07710,arCOG07560	arCOG07710	arCOG07710	IG-domain containing protein	0	0	0	0	0	0	0	0	0	0	0	0	0	0	0	0	0	0	0	0	0	0	0	0	0	0	0	0	0	0	0	0	0	0	1	0	0	0	0	0	0	0	0	0
thermo9.05156	0.994536	arCOG07710,arCOG07560	arCOG07710	arCOG07710	IG-domain containing protein	0	0	0	0	0	0	0	0	0	0	0	0	0	0	0	0	0	0	0	0	0	0	0	0	0	0	0	0	0	0	0	0	0	0	0	0	0	0	0	0	0	1	0	0
thermo9.05689	0.986373	arCOG07710	arCOG07710	arCOG07710	IG-domain containing protein	1	1	0	1	0	0	0	0	0	0	0	0	0	0	0	0	0	0	0	0	0	0	0	0	0	0	0	0	0	0	0	0	0	0	0	0	0	0	0	0	0	0	0	0
thermo9.06223	0.986948	arCOG07710	arCOG07710	arCOG07710	IG-domain containing protein	0	0	0	0	0	0	0	0	0	0	0	0	0	0	0	0	0	0	0	0	0	0	0	0	0	0	0	0	0	0	0	0	0	0	1	0	0	0	0	0	0	0	0	0
thermo9.06440	0.993058	arCOG07710,arCOG07560	arCOG07710	arCOG07710	IG-domain containing protein	0	1	0	0	0	0	0	0	0	0	0	0	0	0	0	0	0	0	0	0	0	0	0	0	0	0	0	0	0	0	1	0	0	0	0	0	0	0	0	0	0	0	0	0
thermo9.02149	5.56599	arCOG07710,arCOG07560	arCOG07710	arCOG07710	IG-domain containing protein	0.833	0.667	0	0	0	0	0	0	0	0	1	0	0	0	0	0	1	1	0	0	0	0	0	0	1	1	1	0	0	0	0	0	0	0	0	0	0	0	0	0	0	0	0	1
thermo9.03186	1.96182	arCOG07710,arCOG07560,arCOG14200	arCOG07710,arCOG14200	arCOG07710	IG-domain containing protein	0	0.5	0	0	0	0	0	0	0	0	0	0	0	0	0	0	0	0	0	0	0	0	0	1	0	0	0	0	0	0	0	0	0	0	0	0	0	0	0	0	0	1	0	0
thermo9.03449	1.83905	arCOG07710,arCOG14200	arCOG07710,arCOG14200	arCOG07710	IG-domain containing protein	0	1	0	0	0	0	0	0	0	0	0	0	0	0	0	0	0	0	0	0	0	0	0	0	0	0	0	0	1	1	0	0	0	0	0	0	0	0	0	0	0	0	0	0
thermo9.04379	0.992917	arCOG07710,arCOG07560,arCOG14200	arCOG07710,arCOG14200	arCOG07710	IG-domain containing protein	0	0	0	0	0	0	0	0	0	0	0	0	0	0	0	0	0	0	0	0	0	0	0	0	0	0	0	0	0	1	0	0	0	0	0	0	0	0	0	0	0	0	0	0
thermo9.05441	0.992917	arCOG07710,arCOG07560,arCOG14200	arCOG07710,arCOG14200	arCOG07710	IG-domain containing protein	0	0	0	0	0	0	0	0	0	0	0	0	0	0	0	0	0	0	0	0	0	0	0	0	0	0	0	0	0	1	0	0	0	0	0	0	0	0	0	0	0	0	0	0
thermo9.03060	1.9687	arCOG07560,arCOG14200	arCOG14200	arCOG07710	IG-domain containing protein	0	0.5	0	0	0	0	0	0	0	0	0	0	0	1	0	0	0	0	0	0	0	0	0	0	0	0	0	0	0	0	0	0	0	0	0	0	0	0	0	0	0	1	0	0
thermo9.03884	0.993535	arCOG14200	arCOG14200	arCOG07710	IG-domain containing protein	0	0	0	0	0	0	0	0	0	0	1	0	0	0	0	0	0	0	0	0	0	0	0	0	0	0	0	0	0	0	0	0	0	0	0	0	0	0	0	0	0	0	0	0
thermo9.04156	0.992917	arCOG14200	arCOG14200	arCOG07710	IG-domain containing protein	0	1	0	0	0	0	0	0	0	0	0	0	0	0	0	0	0	0	0	0	0	0	0	0	0	0	0	0	0	1	0	0	0	0	0	0	0	0	0	0	0	0	0	0
thermo9.04399	0.994536	arCOG14200	arCOG14200	arCOG07710	IG-domain containing protein	0	0	0	0	0	0	0	0	0	0	0	0	0	0	0	0	0	0	0	0	0	0	0	0	0	0	0	0	0	0	0	0	0	0	0	0	0	0	0	0	0	1	0	0
thermo9.05848	0.993535	arCOG14200	arCOG14200	arCOG07710	IG-domain containing protein, fragment	0	0	0	0	0	0	0	0	0	0	1	0	0	0	0	0	0	0	0	0	0	0	0	0	0	0	0	0	0	0	0	0	0	0	0	0	0	0	0	0	0	0	0	0
thermo9.06356	0.992917	arCOG14200	arCOG14200	arCOG07710	IG-domain containing protein	0	0	0	0	0	0	0	0	0	0	0	0	0	0	0	0	0	0	0	0	0	0	0	0	0	0	0	0	0	1	0	0	0	0	0	0	0	0	0	0	0	0	0	0
thermo9.06420	0.98555	arCOG14200	arCOG14200	arCOG07710	IG-domain containing protein	0	0	0	0	0	0	0	0	0	0	0	0	0	0	0	0	0	0	0	0	0	0	0	0	1	0	0	0	0	0	0	0	0	0	0	0	0	0	0	0	0	0	0	0
thermo9.01945	6.6712	arCOG14200	arCOG14200	arCOG07710	IG-domain containing protein	0	0.625	1	0	0	0	0	0	0	0	1	0	0	0	0	0	0	0	0	1	0	0	0	0	0	0	1	0	0	0	1	0	0	0	0	0	0	0	0	0	0	0	1	1
thermo9.05663	0.945596	arCOG11804	arCOG14200	arCOG07710	IG-domain containing protein	0	0	1	0	0	0	0	0	0	0	0	0	0	0	0	0	0	0	0	0	0	0	0	0	0	0	0	0	0	0	0	0	0	0	0	0	0	0	0	0	0	0	0	0
thermo9.02999	1.91875			arCOG07710	IG-domain containing protein	0	0	0	0	0	0	0	0	0	0	0	0	0	0	0	0	0	0	0	0	0	0	0	0	0	0	1	0	0	0	0	0	0	0	0	0	0	0	0	0	0	0	0	1
thermo9.02851	2.90987			arCOG07710	IG-domain containing protein	0	0.333	0	0	0	0	0	0	1	0	0	0	0	0	0	0	0	0	0	0	0	0	0	0	0	0	0	0	0	1	0	0	0	0	0	0	0	0	0	0	0	0	0	1
thermo9.03058	1.91875			arCOG07710	IG-domain containing protein	0.5	0	0	0	0	0	0	0	0	0	0	0	0	0	0	0	0	0	0	0	0	0	0	0	0	0	1	0	0	0	0	0	0	0	0	0	0	0	0	0	0	0	0	1
thermo9.03668	0.994536			arCOG07710	IG-domain containing protein	0	1	0	0	0	0	0	0	0	0	0	0	0	0	0	0	0	0	0	0	0	0	0	0	0	0	0	0	0	0	0	0	0	0	0	0	0	0	0	0	0	1	0	0
thermo9.04164	0.994536			arCOG07710	IG-domain containing protein	0	1	0	0	0	0	0	0	0	0	0	0	0	0	0	0	0	0	0	0	0	0	0	0	0	0	0	0	0	0	0	0	0	0	0	0	0	0	0	0	0	1	0	0
thermo9.04725	0.992917			arCOG07710	IG-domain containing protein	0	0	0	0	0	0	0	0	0	0	0	0	0	0	0	0	0	0	0	0	0	0	0	0	0	0	0	0	0	1	0	0	0	0	0	0	0	0	0	0	0	0	0	0
thermo9.05563	0.945596			arCOG07710	IG-domain containing protein	0	0	1	0	0	0	0	0	0	0	0	0	0	0	0	0	0	0	0	0	0	0	0	0	0	0	0	0	0	0	0	0	0	0	0	0	0	0	0	0	0	0	0	0
thermo9.06309	0.994536			arCOG07710	IG-domain containing protein	0	0	0	0	0	0	0	0	0	0	0	0	0	0	0	0	0	0	0	0	0	0	0	0	0	0	0	0	0	0	0	0	0	0	0	0	0	0	0	0	0	1	0	0
thermo9.02568	2.75489			arCOG07710	IG-domain containing protein	0	0	0	0	0	0	0	0	0	0	1	0	0	0	0	0	0	0	0	1	0	0	0	0	0	0	0	0	0	0	0	0	0	0	0	0	0	0	0	0	0	1	0	0
thermo9.02821	2.94158			arCOG07710	IG-domain containing protein	0	0	0	1	0	0	0	0	0	0	0	0	0	0	0	0	0	0	0	0	0	0	0	0	0	0	0	0	0	0	1	0	0	0	0	0	0	0	0	0	0	0	1	0
thermo9.04674	0.992917			arCOG07710	IG-domain containing protein	0	0	0	0	0	0	0	0	0	0	0	0	0	0	0	0	0	0	0	0	0	0	0	0	0	0	0	0	0	1	0	0	0	0	0	0	0	0	0	0	0	0	0	0
thermo9.04815	0.993535	arCOG07560		arCOG07710	IG-domain containing protein	0	0	0	0	0	0	0	0	0	0	1	0	0	0	0	0	0	0	0	0	0	0	0	0	0	0	0	0	0	0	0	0	0	0	0	0	0	0	0	0	0	0	0	0
thermo9.06395	0.99301			arCOG07710	IG-domain containing protein	0	0	0	0	0	0	0	0	0	0	0	0	0	0	0	0	0	0	0	0	0	0	0	0	0	0	0	0	1	0	0	0	0	0	0	0	0	0	0	0	0	0	0	0
thermo9.06442	0.994536			arCOG07710	IG-domain containing protein	0	0	0	0	0	0	0	0	0	0	0	0	0	0	0	0	0	0	0	0	0	0	0	0	0	0	0	0	0	0	0	0	0	0	0	0	0	0	0	0	0	1	0	0
thermo9.04694	0.992917			arCOG07710	IG-domain containing protein	0	6	0	0	0	0	0	0	0	0	0	0	0	0	0	0	0	0	0	0	0	0	0	0	0	0	0	0	0	1	0	0	0	0	0	0	0	0	0	0	0	0	0	0
thermo9.04157	0.993535			arCOG07710	IG-domain containing protein	0	2	0	0	0	0	0	0	0	0	1	0	0	0	0	0	0	0	0	0	0	0	0	0	0	0	0	0	0	0	0	0	0	0	0	0	0	0	0	0	0	0	0	0
thermo9.03882	0.99717			arCOG07710	IG-domain containing protein	0	1	0	0	0	0	0	0	0	0	0	0	0	0	0	0	0	0	0	0	0	0	0	0	0	1	0	0	0	0	0	0	0	0	0	0	0	0	0	0	0	0	0	0
thermo9.03669	0.994536			arCOG07710	IG-domain containing protein	0	0	0	0	0	0	0	0	0	0	0	0	0	0	0	0	0	0	0	0	0	0	0	0	0	0	0	0	0	0	0	0	0	0	0	0	0	0	0	0	0	1	0	0
thermo9.04216	0.988872			arCOG07710	IG-domain containing protein	0	0	0	0	0	0	0	0	0	0	0	0	0	0	0	0	0	0	0	1	0	0	0	0	0	0	0	0	0	0	0	0	0	0	0	0	0	0	0	0	0	0	0	0
thermo9.05858	0.945596			arCOG07710	IG-domain containing protein	0	0	1	0	0	0	0	0	0	0	0	0	0	0	0	0	0	0	0	0	0	0	0	0	0	0	0	0	0	0	0	0	0	0	0	0	0	0	0	0	0	0	0	0
thermo9.06310	0.993535			arCOG07710	IG-domain containing protein	0	0	0	0	0	0	0	0	0	0	1	0	0	0	0	0	0	0	0	0	0	0	0	0	0	0	0	0	0	0	0	0	0	0	0	0	0	0	0	0	0	0	0	0
thermo9.05311	0.993535	arCOG02487,arCOG14200	arCOG14200	arCOG07710+arCOG07151	IG-domain containing protein fused to Uncharacterized membrane protein	0	0	0	0	0	0	0	0	0	0	1	0	0	0	0	0	0	0	0	0	0	0	0	0	0	0	0	0	0	0	0	0	0	0	0	0	0	0	0	0	0	0	0	0
thermo9.02544	3.58856	arCOG07710,arCOG07560,arCOG11804,arCOG14200	arCOG07710,arCOG11804,arCOG14200	arCOG07710+arCOG11804	IG-domain containing protein fused to Uncharacterized membrane protein	0.5	0	1	0	0	0	0	0	0	0	0	0	0	0	0	0	0	0	0	0	0	0	0	0	0	0	1	0	0	0	0	0	0	0	0	0	0	0	0	1	0	0	1	0
thermo9.05334	0.945596	arCOG11804	arCOG14200,arCOG11804	arCOG07710+arCOG11804	IG-domain containing protein fused to Uncharacterized membrane protein	0	0	1	0	0	0	0	0	0	0	0	0	0	0	0	0	0	0	0	0	0	0	0	0	0	0	0	0	0	0	0	0	0	0	0	0	0	0	0	0	0	0	0	0
thermo9.03384	1.96501	arCOG14200,arCOG11804	arCOG14200,arCOG11804	arCOG07710+arCOG11804	IG-domain containing protein fused to Uncharacterized membrane protein	0.5	8	0	1	0	0	0	0	0	0	0	0	0	0	0	0	0	0	0	0	0	0	0	0	0	0	0	0	1	0	0	0	0	0	0	0	0	0	0	0	0	0	0	0
thermo9.03339	0.992917	arCOG07151	arCOG07151	arCOG07151	Uncharacterized membrane protein	0	5	0	0	0	0	0	0	0	0	0	0	0	0	0	0	0	0	0	0	0	0	0	0	0	0	0	0	0	1	0	0	0	0	0	0	0	0	0	0	0	0	0	0
thermo9.06377	0.993058	arCOG07151	arCOG07151	arCOG07151	Uncharacterized membrane protein	0	4	0	0	0	0	0	0	0	0	0	0	0	0	0	0	0	0	0	0	0	0	0	0	0	0	0	0	0	0	1	0	0	0	0	0	0	0	0	0	0	0	0	0
thermo9.02291	4.37522	arCOG07151	arCOG07151	arCOG07151	Uncharacterized membrane protein	0	6.667	0	0	0	0	0	0	0	0	0	0	0	1	0	0	1	1	0	0	0	0	0	0	0	0	0	0	1	1	1	0	0	0	0	0	0	0	0	0	0	0	0	0
thermo9.02832	2.85795	arCOG10881	arCOG10881	arCOG10881	Uncharacterized membrane protein	0	5	0	0	0	0	0	0	0	0	0	0	0	0	0	0	0	0	0	0	0	0	0	0	0	0	0	0	1	1	0	0	0	0	0	0	0	0	0	0	0	1	0	0
thermo9.02833	2.61343	arCOG10881	arCOG10881	arCOG10881	Uncharacterized membrane protein	0	4.333	0	0	0	0	0	0	0	0	0	0	0	0	0	0	0	0	0	0	0	0	0	0	0	0	0	0	1	1	0	0	0	0	1	0	0	0	0	0	0	0	0	0
thermo9.02834	1.83905	arCOG10881	arCOG10881	arCOG10881	Uncharacterized membrane protein	0	4.75	0	0	0	0	0	0	0	0	0	0	0	0	0	0	0	0	0	0	0	0	0	0	0	0	0	0	1	1	0	0	0	0	0	0	0	0	0	0	0	0	0	0
thermo9.05708	0.99301	arCOG10881	arCOG10881	arCOG10881	Uncharacterized membrane protein	0	2	0	0	0	0	0	0	0	0	0	0	0	0	0	0	0	0	0	0	0	0	0	0	0	0	0	0	1	0	0	0	0	0	0	0	0	0	0	0	0	0	0	0
thermo9.02183	4.90209	arCOG11004	arCOG11004	arCOG11004	Uncharacterized membrane protein	0	4.833	0	0	0	0	0	0	0	0	0	0	0	1	0	0	0	0	0	0	1	0	0	0	0	0	0	0	0	1	1	0	0	0	0	0	0	0	0	0	0	0	1	0
thermo9.02231	4.87599	arCOG11440	arCOG11440	arCOG11440	Uncharacterized membrane protein	0	4.4	0	0	0	0	0	0	0	0	0	0	0	1	0	0	0	0	0	0	0	0	0	0	1	0	1	0	0	1	0	0	0	0	0	0	0	0	0	0	0	1	0	0
thermo9.04684	0.992917		arCOG11440	arCOG11440	Uncharacterized membrane protein	0	2	0	0	0	0	0	0	0	0	0	0	0	0	0	0	0	0	0	0	0	0	0	0	0	0	0	0	0	1	0	0	0	0	0	0	0	0	0	0	0	0	0	0
thermo9.02888	2.92847	arCOG11804	arCOG11804	arCOG11804	Uncharacterized membrane protein	0	4.667	0	0	0	0	0	0	0	0	1	0	0	0	0	0	0	0	0	0	0	0	0	0	0	0	1	0	0	1	0	0	0	0	0	0	0	0	0	0	0	0	0	0
thermo9.02925	3.20094	arCOG11804	arCOG11804	arCOG11804	Uncharacterized membrane protein	0	4.5	1	0	0	0	0	0	0	0	0	0	0	0	0	0	0	0	0	1	0	0	0	0	0	0	0	0	0	0	0	0	0	0	0	0	0	0	0	1	0	0	0	1
thermo9.04172	0.99283	arCOG11804	arCOG11804	arCOG11804	Uncharacterized membrane protein	0	2	0	0	0	0	0	0	0	0	0	0	0	1	0	0	0	0	0	0	0	0	0	0	0	0	0	0	0	0	0	0	0	0	0	0	0	0	0	0	0	0	0	0
thermo9.06078	0.99283	arCOG11804	arCOG11804	arCOG11804	Uncharacterized membrane protein	0	2	0	0	0	0	0	0	0	0	0	0	0	1	0	0	0	0	0	0	0	0	0	0	0	0	0	0	0	0	0	0	0	0	0	0	0	0	0	0	0	0	0	0
thermo9.03517	1.95987	arCOG13058	arCOG13058	arCOG11804	Uncharacterized membrane protein	0	5	0	0	0	0	0	0	0	0	0	0	0	0	0	0	0	0	0	0	0	0	0	0	0	0	1	0	0	1	0	0	0	0	0	0	0	0	0	0	0	0	0	0
thermo9.03518	1.97261	arCOG13058	arCOG13058	arCOG11804	Uncharacterized membrane protein	0	4	0	0	0	0	0	0	0	0	0	0	0	0	0	0	0	0	0	0	0	0	0	0	0	0	0	0	0	1	0	0	0	0	0	0	0	0	0	0	0	0	1	0
thermo9.06325	0.992917	arCOG13058	arCOG13058	arCOG11804	Uncharacterized membrane protein	0	5	0	0	0	0	0	0	0	0	0	0	0	0	0	0	0	0	0	0	0	0	0	0	0	0	0	0	0	1	0	0	0	0	0	0	0	0	0	0	0	0	0	0
thermo9.02303	4.77995	arCOG13054	arCOG13054	arCOG13054	Uncharacterized membrane protein	0	6.2	0	0	0	0	0	0	0	0	1	0	0	0	0	0	0	0	0	1	0	0	0	1	0	0	0	0	0	1	0	0	0	0	0	0	0	0	0	0	0	0	1	0
thermo9.03854	0.992917	arCOG13054	arCOG13054	arCOG13054	Uncharacterized membrane protein	0	2	0	0	0	0	0	0	0	0	0	0	0	0	0	0	0	0	0	0	0	0	0	0	0	0	0	0	0	1	0	0	0	0	0	0	0	0	0	0	0	0	0	0
thermo9.02485	3.73869	arCOG13060	arCOG13060	arCOG13060	Uncharacterized membrane protein	0	4	0	0	0	0	0	0	0	0	0	0	0	0	0	0	0	0	0	0	0	0	0	0	0	0	1	0	0	1	0	0	0	0	0	0	0	0	0	0	0	1	0	1
thermo9.02232	3.68859	arCOG13104	arCOG13104	arCOG13104	Uncharacterized membrane protein	0	5.167	0	0	0	0	0	0	0	0	1	0	0	0	0	0	0	0	0	1	0	0	0	0	0	0	0	0	1	1	0	0	0	0	0	0	0	0	0	0	0	0	0	0
thermo9.05884	0.993535	arCOG13104	arCOG13104	arCOG13104	Uncharacterized membrane protein	0	0	0	0	0	0	0	0	0	0	1	0	0	0	0	0	0	0	0	0	0	0	0	0	0	0	0	0	0	0	0	0	0	0	0	0	0	0	0	0	0	0	0	0
thermo9.02947	3.83417	arCOG13105	arCOG13105	arCOG13105	Uncharacterized membrane protein	0	7.5	0	0	0	0	0	0	0	0	0	0	0	0	0	0	0	0	0	0	0	0	0	0	1	0	0	0	1	1	0	0	0	0	0	0	0	0	0	0	0	1	0	0
thermo9.03398	1.94811	arCOG13105	arCOG13105	arCOG13105	Uncharacterized membrane protein	0	3.5	0	0	0	0	0	0	0	0	0	0	0	0	0	0	0	0	0	0	0	0	0	0	1	0	0	0	0	1	0	0	0	0	0	0	0	0	0	0	0	0	0	0
thermo9.04218	0.992917			arCOG13105	Uncharacterized membrane protein	0	3	0	0	0	0	0	0	0	0	0	0	0	0	0	0	0	0	0	0	0	0	0	0	0	0	0	0	0	1	0	0	0	0	0	0	0	0	0	0	0	0	0	0
thermo9.02409	3.85765	arCOG14199	arCOG14199	arCOG14199	Uncharacterized membrane protein	0	5	0	1	0	0	0	0	0	0	1	0	0	0	0	0	0	0	0	0	0	0	0	0	1	0	1	0	0	0	0	0	0	0	0	0	0	0	0	0	0	0	0	0
thermo9.02252	3.59527	arCOG14201	arCOG14201	arCOG14201	Uncharacterized membrane protein	0	5.2	1	0	0	0	0	0	0	0	1	0	0	0	0	0	0	0	0	1	0	0	0	0	1	0	0	0	0	0	0	0	0	0	0	0	0	0	0	0	0	0	0	0
thermo9.02346	4.72752			thermo9.02346	Uncharacterized membrane protein	0	4.2	0	0	0	0	0	0	0	0	1	0	0	0	0	0	0	0	0	1	0	0	0	0	0	0	1	0	0	1	0	0	0	0	1	0	0	0	0	0	0	0	0	0
thermo9.03509	1.95701			thermo9.02346	Uncharacterized membrane protein	0	3	0	0	0	0	0	0	0	0	0	0	0	0	0	0	0	0	0	1	0	0	0	0	0	0	0	0	0	1	0	0	0	0	0	0	0	0	0	0	0	0	0	0
thermo9.03439	1.91147	arCOG03582		thermo9.02396	Uncharacterized membrane protein	0	6	0	0	0	0	0	0	0	0	0	0	0	0	0	0	0	0	0	0	0	0	0	0	0	0	0	0	0	1	1	0	0	0	0	0	0	0	0	0	0	0	0	0
thermo9.03440	0.992917			thermo9.02396	Uncharacterized membrane protein	0	5.5	0	0	0	0	0	0	0	0	0	0	0	0	0	0	0	0	0	0	0	0	0	0	0	0	0	0	0	1	0	0	0	0	0	0	0	0	0	0	0	0	0	0
thermo9.02396	3.16794			thermo9.02396	Uncharacterized membrane protein	0	4.5	0	0	0	0	0	0	0	0	0	0	0	0	0	0	0	0	0	0	1	0	0	0	0	0	0	0	1	1	1	0	0	0	0	0	0	0	0	0	0	0	0	0
thermo9.02624	2.90588			thermo9.02624	Uncharacterized membrane protein	0	5.667	0	0	0	0	0	0	1	0	1	0	0	0	0	0	0	0	0	0	0	0	0	0	0	0	0	0	0	0	0	0	0	0	0	0	0	0	0	0	0	0	0	1
thermo9.02794	2.90987			thermo9.02794	Uncharacterized membrane protein	0	2	0	0	0	0	0	0	1	0	0	0	0	0	0	0	0	0	0	0	0	0	0	0	0	0	0	0	0	1	0	0	0	0	0	0	0	0	0	0	0	0	0	1
thermo9.05889	0.98437			thermo9.02794	Uncharacterized membrane protein	0	2	0	0	0	0	0	0	0	0	0	0	0	0	0	0	0	0	0	0	0	0	0	0	0	0	0	0	0	0	0	0	0	0	0	0	0	0	0	0	0	0	0	1
thermo9.05899	0.98555			thermo9.02794	Uncharacterized membrane protein	0	2	0	0	0	0	0	0	0	0	0	0	0	0	0	0	0	0	0	0	0	0	0	0	1	0	0	0	0	0	0	0	0	0	0	0	0	0	0	0	0	0	0	0
thermo9.02795	0.988514			thermo9.02795	Uncharacterized membrane protein	0	3.667	0	0	0	0	0	0	0	0	0	0	0	0	0	0	0	0	0	0	0	0	0	0	0	0	1	0	0	0	0	0	0	0	0	0	0	0	0	0	0	0	0	0
thermo9.03007	1.77563			thermo9.02915	Uncharacterized membrane protein	0	5	0	0	0	0	0	0	0	0	0	0	0	0	0	0	0	0	0	0	0	0	0	0	0	0	0	0	0	0	0	0	0	0	0	0	0	0	0	0	0	1	0	1
thermo9.02915	3.17343			thermo9.02915	Uncharacterized membrane protein	0	1.25	1	1	0	0	0	0	0	0	0	0	0	0	0	0	0	0	0	0	0	0	0	0	0	0	1	0	0	0	0	0	0	0	0	0	0	0	0	0	0	0	0	1
thermo9.02611	3.17343			thermo9.02915	Uncharacterized membrane protein	0	2	1	1	0	0	0	0	0	0	0	0	0	0	0	0	0	0	0	0	0	0	0	0	0	0	1	0	0	0	0	0	0	0	0	0	0	0	0	0	0	0	0	1
thermo9.06445	0.994536			thermo9.02930	Uncharacterized membrane protein	0	2	0	0	0	0	0	0	0	0	0	0	0	0	0	0	0	0	0	0	0	0	0	0	0	0	0	0	0	0	0	0	0	0	0	0	0	0	0	0	0	1	0	0
thermo9.02930	2.9261			thermo9.02930	Uncharacterized membrane protein	0	1.333	0	1	0	0	0	0	0	0	0	0	0	0	0	0	0	0	0	0	0	0	0	0	0	0	0	0	0	0	0	1	0	0	0	0	0	0	0	0	0	1	0	0
thermo9.03144	1.73342	arCOG00130		thermo9.03144	Uncharacterized membrane protein	0	4.5	0	0	0	0	0	0	0	0	1	0	0	0	0	0	0	0	0	1	0	0	0	0	0	0	0	0	0	0	0	0	0	0	0	0	0	0	0	0	0	0	0	0
thermo9.03170	0.879626			thermo9.03170	Uncharacterized membrane protein	0	2	1	1	0	0	0	0	0	0	0	0	0	0	0	0	0	0	0	0	0	0	0	0	0	0	0	0	0	0	0	0	0	0	0	0	0	0	0	0	0	0	0	0
thermo9.03229	1.97829			thermo9.03229	Uncharacterized membrane protein	0	5	0	0	0	0	0	0	0	0	0	0	0	0	0	0	0	0	0	0	0	0	0	0	0	1	0	0	0	0	1	0	0	0	0	0	0	0	0	0	0	0	0	0
thermo9.03308	1.9655	arCOG02177		thermo9.03308	Uncharacterized membrane protein	0	5.5	0	0	0	0	0	0	0	0	0	0	0	1	0	0	0	0	0	0	0	0	0	0	0	0	0	0	0	1	0	0	0	0	0	0	0	0	0	0	0	0	0	0
thermo9.03317	1.83905			thermo9.03317	Uncharacterized membrane protein	0	2	0	0	0	0	0	0	0	0	0	0	0	0	0	0	0	0	0	0	0	0	0	0	0	0	0	0	1	1	0	0	0	0	0	0	0	0	0	0	0	0	0	0
thermo9.03353	1.9462			thermo9.03353	Uncharacterized membrane protein	0	3.5	0	0	0	0	0	0	0	0	0	0	0	0	0	0	0	0	0	0	0	0	0	0	1	0	0	0	0	0	1	0	0	0	0	0	0	0	0	0	0	0	0	0
thermo9.03430	1.93986			thermo9.03430	Uncharacterized membrane protein	0	4	0	0	0	0	0	0	0	0	0	0	0	0	0	0	0	0	0	0	0	0	0	0	0	0	0	0	0	0	0	0	0	0	0	0	0	0	0	0	0	1	1	0
thermo9.03450	1.93986			thermo9.03450	Uncharacterized membrane protein	0	5	0	0	0	0	0	0	0	0	0	0	0	0	0	0	0	0	0	0	0	0	0	0	0	0	0	0	0	0	0	0	0	0	0	0	0	0	0	0	0	1	1	0
thermo9.03521	1.96888			thermo9.03521	Uncharacterized membrane protein	0	2	0	0	0	0	0	0	0	0	1	0	0	0	0	0	0	0	0	0	0	0	0	0	0	0	0	0	0	1	0	0	0	0	0	0	0	0	0	0	0	0	0	0
thermo9.03585	1.95551	arCOG11179		thermo9.03585	Uncharacterized membrane protein	0	4	0	0	0	0	0	0	0	0	0	0	0	0	0	0	0	0	0	0	0	0	0	0	0	1	0	0	0	0	0	0	0	0	0	0	0	0	0	0	0	0	0	1
thermo9.03677	0.994544			thermo9.03677	Uncharacterized membrane protein	0	4	0	0	0	0	0	0	0	0	0	0	0	0	0	0	0	0	0	0	0	0	0	0	0	0	0	0	0	0	0	0	0	0	0	0	0	0	0	0	0	0	1	0
thermo9.03678	0.986948			thermo9.03677	Uncharacterized membrane protein	0	3	0	0	0	0	0	0	0	0	0	0	0	0	0	0	0	0	0	0	0	0	0	0	0	0	0	0	0	0	0	0	0	0	1	0	0	0	0	0	0	0	0	0
thermo9.03723	0.987948			thermo9.03723	Uncharacterized membrane protein	0	3	0	0	0	0	0	0	0	0	0	0	0	0	0	0	0	0	0	0	0	0	0	0	0	0	0	0	0	0	0	1	0	0	0	0	0	0	0	0	0	0	0	0
thermo9.05372	0.992917	arCOG01465		thermo9.03905	Uncharacterized membrane protein	0	8	0	0	0	0	0	0	0	0	0	0	0	0	0	0	0	0	0	0	0	0	0	0	0	0	0	0	0	1	0	0	0	0	0	0	0	0	0	0	0	0	0	0
thermo9.03905	0.992917			thermo9.03905	Uncharacterized membrane protein	0	2	0	0	0	0	0	0	0	0	0	0	0	0	0	0	0	0	0	0	0	0	0	0	0	0	0	0	0	1	0	0	0	0	0	0	0	0	0	0	0	0	0	0
thermo9.04326	0.987948			thermo9.04326	Uncharacterized membrane protein	0	2	0	0	0	0	0	0	0	0	0	0	0	0	0	0	0	0	0	0	0	0	0	0	0	0	0	0	0	0	0	1	0	0	0	0	0	0	0	0	0	0	0	0
thermo9.04327	0.993058	arCOG01537		thermo9.04327	Uncharacterized membrane protein	0	7	0	0	0	0	0	0	0	0	0	0	0	0	0	0	0	0	0	0	0	0	0	0	0	0	0	0	0	0	1	0	0	0	0	0	0	0	0	0	0	0	0	0
thermo9.04348	0.98437			thermo9.04348	Uncharacterized membrane protein	0	1	0	0	0	0	0	0	0	0	0	0	0	0	0	0	0	0	0	0	0	0	0	0	0	0	0	0	0	0	0	0	0	0	0	0	0	0	0	0	0	0	0	1
thermo9.04530	0.945596			thermo9.04530	Uncharacterized membrane protein	0	2	1	0	0	0	0	0	0	0	0	0	0	0	0	0	0	0	0	0	0	0	0	0	0	0	0	0	0	0	0	0	0	0	0	0	0	0	0	0	0	0	0	0
thermo9.06212	0.994536	arCOG01540		thermo9.04942	Uncharacterized membrane protein	0	5	0	0	0	0	0	0	0	0	0	0	0	0	0	0	0	0	0	0	0	0	0	0	0	0	0	0	0	0	0	0	0	0	0	0	0	0	0	0	0	1	0	0
thermo9.04942	0.986948			thermo9.04942	Uncharacterized membrane protein	0	2	0	0	0	0	0	0	0	0	0	0	0	0	0	0	0	0	0	0	0	0	0	0	0	0	0	0	0	0	0	0	0	0	1	0	0	0	0	0	0	0	0	0
thermo9.04989	0.992917			thermo9.04989	Uncharacterized membrane protein	0	0	0	0	0	0	0	0	0	0	0	0	0	0	0	0	0	0	0	0	0	0	0	0	0	0	0	0	0	1	0	0	0	0	0	0	0	0	0	0	0	0	0	0
thermo9.05330	0.945596			thermo9.05330	Uncharacterized membrane protein	0	4	1	0	0	0	0	0	0	0	0	0	0	0	0	0	0	0	0	0	0	0	0	0	0	0	0	0	0	0	0	0	0	0	0	0	0	0	0	0	0	0	0	0
thermo9.05486	0.993535			thermo9.05486	Uncharacterized membrane protein	0	4	0	0	0	0	0	0	0	0	1	0	0	0	0	0	0	0	0	0	0	0	0	0	0	0	0	0	0	0	0	0	0	0	0	0	0	0	0	0	0	0	0	0
thermo9.05494	0.994536			thermo9.05494	Uncharacterized membrane protein	0	2	0	0	0	0	0	0	0	0	0	0	0	0	0	0	0	0	0	0	0	0	0	0	0	0	0	0	0	0	0	0	0	0	0	0	0	0	0	0	0	1	0	0
thermo9.06018	0.986373			thermo9.06018	Uncharacterized membrane protein	0	1	0	1	0	0	0	0	0	0	0	0	0	0	0	0	0	0	0	0	0	0	0	0	0	0	0	0	0	0	0	0	0	0	0	0	0	0	0	0	0	0	0	0
thermo9.06034	0.994544	arCOG04351		thermo9.06034	Uncharacterized membrane protein	0	6	0	0	0	0	0	0	0	0	0	0	0	0	0	0	0	0	0	0	0	0	0	0	0	0	0	0	0	0	0	0	0	0	0	0	0	0	0	0	0	0	1	0
thermo9.06104	0.988872			thermo9.06104	Uncharacterized membrane protein	0	4	0	0	0	0	0	0	0	0	0	0	0	0	0	0	0	0	0	1	0	0	0	0	0	0	0	0	0	0	0	0	0	0	0	0	0	0	0	0	0	0	0	0

## Sheet: arCOGs phyletic pattern
Information on phyletic patterns and number of proteins from arCOGs discussed in the paper (derived from arCOG database)
				Genome		Candidatus_Heimdallarchaeota_archaeon_	Candidatus_Heimdallarchaeota_archaeon_AB_125_	Candidatus_Heimdallarchaeota_archaeon_LC_3_	Lokiarchaeum_sp_GC14_75_	Candidatus_Lokiarchaeota_archaeon_CR_4_	Candidatus_Odinarchaeota_archaeon_LCB_4_	Candidatus_Thorarchaeota_archaeon_SMTZ1-45_	Candidatus_Thorarchaeota_archaeon_SMTZ1-83_	Candidatus_Aenigmarchaeota_archaeon_CG15_BIG_FIL_POST_REV_8_21_14_020_37_27_	Candidatus_Aenigmarchaeota_archaeon_CG1_02_38_14_	Candidatus_Aenigmarchaeota_archaeon_CG_4_10_14_0_8_um_filter_37_24_	Candidatus_Aenigmarchaeota_archaeon_CG_4_10_14_3_um_filter_37_21_	Candidatus_Aenigmarchaeota_archaeon_CG_4_8_14_3_um_filter_37_24_	Candidatus_Aenigmarchaeota_archaeon_CG_4_9_14_3_um_filter_37_18_	Candidatus_Aenigmarchaeota_archaeon_ex4484_14_	Candidatus_Diapherotrites_archaeon_	Candidatus_Diapherotrites_archaeon_CG08_land_8_20_14_0_20_30_16_	Candidatus_Diapherotrites_archaeon_CG08_land_8_20_14_0_20_34_12_	Candidatus_Diapherotrites_archaeon_CG10_big_fil_rev_8_21_14_0_10_31_34_	Candidatus_Diapherotrites_archaeon_CG11_big_fil_rev_8_21_14_0_20_37_9_	Candidatus_Micrarchaeum_acidiphilum_ARMAN-1_	Candidatus_Micrarchaeota_archaeon_CG09_land_8_20_14_0_10_55_25_	Candidatus_Micrarchaeota_archaeon_CG09_land_8_20_14_0_10_60_16_	Candidatus_Micrarchaeota_archaeon_CG10_big_fil_rev_8_21_14_0_10_45_29_	Candidatus_Micrarchaeota_archaeon_CG10_big_fil_rev_8_21_14_0_10_54_18_	Candidatus_Micrarchaeota_archaeon_CG10_big_fil_rev_8_21_14_0_10_60_32_	Candidatus_Micrarchaeota_archaeon_CG1_02_47_40_	Candidatus_Micrarchaeota_archaeon_CG1_02_51_15_	Candidatus_Micrarchaeota_archaeon_CG1_02_55_22_	Candidatus_Micrarchaeota_archaeon_CG1_02_55_41_	Candidatus_Micrarchaeota_archaeon_CG1_02_60_51_	Candidatus_Micrarchaeota_archaeon_CG_4_10_14_0_2_um_filter_60_11_	Candidatus_Micrarchaeota_archaeon_Mia14	Candidatus_Nanosalina_sp_J07AB43_	Candidatus_Nanosalinarum_sp_J07AB56_	Nanohaloarchaea_archaeon_SG9_	Candidatus_Pacearchaeota_archaeon_	Candidatus_Pacearchaeota_archaeon_CG06_land_8_20_14_3_00_35_12_	Candidatus_Pacearchaeota_archaeon_CG10_big_fil_rev_8_21_14_0_10_30_48_	Candidatus_Pacearchaeota_archaeon_CG10_big_fil_rev_8_21_14_0_10_31_24_	Candidatus_Pacearchaeota_archaeon_CG10_big_fil_rev_8_21_14_0_10_31_59_	Candidatus_Pacearchaeota_archaeon_CG10_big_fil_rev_8_21_14_0_10_32_42_	Candidatus_Pacearchaeota_archaeon_CG10_big_fil_rev_8_21_14_0_10_34_12_	Candidatus_Pacearchaeota_archaeon_CG10_big_fil_rev_8_21_14_0_10_34_76_
				Assembly ID		GCA_002728275.1	GCA_001940755.1	GCA_001940645.1	GCA_000986845.1	GCA_001940655.1	GCA_001940665.1	GCA_001563335.1	GCA_001563325.1	GCA_002781865.1	GCA_001873985.1	GCA_002791855.1	GCA_002784265.1	GCA_002782805.1	GCA_002789635.1	GCA_002255055.1	GCA_002688035.1	GCA_002779075.1	GCA_002779065.1	GCA_002763225.1	GCA_002762975.1	GCA_001889985.1	GCA_002763275.1	GCA_002763255.1	GCA_002778455.1	GCA_002785565.1	GCA_002763205.1	GCA_001871475.1	GCA_001871495.1	GCA_001871595.1	GCA_001871605.1	GCA_001871655.1	GCA_002792915.1	GCF_002214165.1	GCA_000220375.1	GCA_000220355.1	GCA_001761425.1	GCA_002686355.1	GCA_002780285.1	GCA_002763155.1	GCA_002763165.1	GCA_002763115.1	GCA_002794195.1	GCA_002794175.1	GCA_002763075.1
VARTIG arCOGs				Number of genomes	Number of proteins
arCOG07151	S	-	Uncharacterized membrane protein, a component of hypervariable system T-IG	4	7	0	0	0	0	0	0	0	0	0	0	0	0	0	0	0	0	0	0	0	0	0	0	0	0	0	0	0	0	0	0	0	0	0	0	0	0	0	0	0	0	0	0	0	0
arCOG07710	R	-	Cell surface protein, containing IG-like domain, a component of hypervariable system T-IG	20	28	0	0	0	0	0	0	0	0	0	0	0	0	0	0	0	0	0	0	0	0	0	0	0	0	0	0	0	0	0	0	0	0	0	0	0	0	0	0	0	0	0	0	0	0
arCOG10881	S	-	Uncharacterized membrane protein	4	11	0	0	0	0	0	0	0	0	0	0	0	0	0	0	0	0	0	0	0	0	0	0	0	0	0	0	0	0	0	0	0	0	0	0	0	0	0	0	0	0	0	0	0	0
arCOG11004	S	-	Uncharacterized membrane protein, a component of hypervariable system T-IG	4	5	0	0	0	0	0	0	0	0	0	0	0	0	0	0	0	0	0	0	0	0	0	0	0	0	0	0	0	0	0	0	0	0	0	0	0	0	0	0	0	0	0	0	0	0
arCOG11440	S	-	Uncharacterized membrane protein, a component of hypervariable system T-IG	5	5	0	0	0	0	0	0	0	0	0	0	0	0	0	0	0	0	0	0	0	0	0	0	0	0	0	0	0	0	0	0	0	0	0	0	0	0	0	0	0	0	0	0	0	0
arCOG11804	S	-	Uncharacterized membrane protein, a component of hypervariable system T-IG	9	11	0	0	0	0	0	0	0	0	0	0	0	0	0	0	0	0	0	0	0	0	0	0	0	0	0	0	0	0	0	0	0	0	0	0	0	0	0	0	0	0	0	0	0	0
arCOG13054	S	-	Uncharacterized membrane protein, a component of hypervariable system T-IG	5	6	0	0	0	0	0	0	0	0	0	0	0	0	0	0	0	0	0	0	0	0	0	0	0	0	0	0	0	0	0	0	0	0	0	0	0	0	0	0	0	0	0	0	0	0
arCOG13058	S	-	Uncharacterized protein	3	5	0	0	0	0	0	0	0	0	0	0	0	0	0	0	0	0	0	0	0	0	0	0	0	0	0	0	0	0	0	0	0	0	0	0	0	0	0	0	0	0	0	0	0	0
arCOG13060	S	-	Uncharacterized membrane protein, a component of hypervariable system T-IG	4	4	0	0	0	0	0	0	0	0	0	0	0	0	0	0	0	0	0	0	0	0	0	0	0	0	0	0	0	0	0	0	0	0	0	0	0	0	0	0	0	0	0	0	0	0
arCOG13104	S	-	Uncharacterized membrane protein, a component of hypervariable system T-IG	4	7	0	0	0	0	0	0	0	0	0	0	0	0	0	0	0	0	0	0	0	0	0	0	0	0	0	0	0	0	0	0	0	0	0	0	0	0	0	0	0	0	0	0	0	0
arCOG13105	S	-	Uncharacterized membrane protein, a component of hypervariable system T-IG	4	5	0	0	0	0	0	0	0	0	0	0	0	0	0	0	0	0	0	0	0	0	0	0	0	0	0	0	0	0	0	0	0	0	0	0	0	0	0	0	0	0	0	0	0	0
arCOG14199	S	-	Uncharacterized membrane protein, a component of hypervariable system T-IG	4	4	0	0	0	0	0	0	0	0	0	0	0	0	0	0	0	0	0	0	0	0	0	0	0	0	0	0	0	0	0	0	0	0	0	0	0	0	0	0	0	0	0	0	0	0
arCOG14200	S	-	Uncharacterized protein	14	26	0	0	0	0	0	0	0	0	0	0	0	0	0	0	0	0	0	0	0	0	0	0	0	0	0	0	0	0	0	0	0	0	0	0	0	0	0	0	0	0	0	0	0	0
arCOG14201	E	-	Metal-dependent membrane protease, CAAX family	4	5	0	0	0	0	0	0	0	0	0	0	0	0	0	0	0	0	0	0	0	0	0	0	0	0	0	0	0	0	0	0	0	0	0	0	0	0	0	0	0	0	0	0	0	0
Other familes discussed in the text
arCOG07086	R	-	Cell surface protein	27	72	0	0	0	0	0	0	0	0	0	0	0	0	0	0	0	0	0	0	0	0	0	0	0	0	0	0	0	0	0	0	0	0	0	0	0	0	0	0	0	0	0	0	0	0
arCOG02508	S	-	Secreted protein, with PKD repeat domain	170	724	1	0	0	0	2	0	0	1	0	0	0	0	0	0	0	0	0	0	1	0	0	0	0	0	0	0	0	0	0	0	0	0	0	1	0	0	0	0	0	0	0	1	0	1
arCOG07560	V	-	Multidomain secreted protein, often associated with polymorphic toxin system	264	1513	0	0	0	0	0	0	0	0	0	0	0	0	0	0	0	1	2	1	0	1	0	1	1	0	1	1	1	1	1	1	1	1	0	2	6	3	0	0	0	1	1	0	0	0
arCOG02532	M	-	Secreted Beta-propeller repeat protein fused to CARDB-like adhesion module	230	721	1	2	0	5	1	0	1	0	1	1	1	1	1	1	0	2	2	0	4	3	1	0	0	1	0	0	2	1	0	0	0	0	1	1	1	0	0	1	1	0	0	2	1	2
arCOG10883	S	-	Uncharacterized membrane protein	21	88	0	0	0	0	0	0	0	0	0	0	0	0	0	0	1	0	0	0	0	0	0	0	0	0	0	0	0	0	0	0	0	0	0	0	0	0	0	0	0	0	0	0	0	0
arCOG14565	S	-	Uncharacterized protein associated with polymorphic toxin loci	90	201	0	0	0	0	0	0	0	0	0	0	0	0	0	0	0	0	0	0	0	0	0	0	0	1	0	0	0	0	1	0	0	0	0	0	0	0	0	0	0	0	0	0	0	0
arCOG03564	V	Vgb	Streptogramin lyase	41	93	0	0	0	0	0	0	0	0	0	0	0	0	0	0	0	0	0	0	0	0	0	0	0	0	0	0	0	0	0	0	0	0	0	0	0	0	0	0	0	0	0	0	0	0
Alpha-2-macroglobulin family protein from serevral arCOGs (because multiple domain present in these sequences)
				24	27	0	0	2	0	0	0	0	0	0	0	0	0	0	0	0	0	0	0	0	0	0	0	0	0	0	0	0	0	0	0	0	0	0	0	0	0	0	0	0	0	0	0	0	0
[truncated: 480 more columns]
