# Supplementary material for: A Unique Gene Module in Thermococcales Archaea Centered on a Hypervariable Protein Containing Immunoglobulin Domains
Source: Front Microbiol. 2021 Aug 18;12:721392. doi: 10.3389/fmicb.2021.721392 (PMC8416519; doi:10.3389/fmicb.2021.721392)
Supplement: Supplementary Table 3 — Five worksheets. (1) Results of PSI-BLAST search for homologs of PAP_07455 protein. (2) Detailed information for the neighborhoods of the genes found using first strategy of the search for analogous systems in other archaea. (3) Detailed information for the genes found using second strategy of the search for analogous systems in other archaea. (4) Detailed information for the genes found using third strategy of the search for analogous systems in other archaea. (5) Detailed information for the neighborhoods of archaeal gene coding for alpha 2-macroglobulin homologs. [file Table_3.xlsx]

## Sheet: PSI-BLAST
Results of five iterations of PSI-BLAST against arCOG database (WP_014012907_1 as the query)
Accession	Species	Lineage	E-value	All assignemnets of respective protein to arCOGs
WP_014012907.1	Palaeococcus_pacificus_DY20341	Thermococci	0	arCOG07560,arCOG07710,arCOG14200
WP_014788798.1	Thermococcus_sp_5-4	Thermococci	3e-171	arCOG07560,arCOG07710,arCOG14200
WP_088181398.1	Halapricum_salinum_CBA1105	Halobacteria	7e-151	arCOG02508,arCOG02510,arCOG02526,arCOG09618
WP_088882563.1	Thermococcus_barossii_SHCK-94	Thermococci	2e-145	arCOG07560,arCOG07710
WP_058939188.1	Thermococcus_cleftensis_CL1	Thermococci	5e-140	arCOG07560,arCOG07710
WP_048151755.1	Methanofollis_ethanolicus_HASU	Methanomicrobia	1e-126	arCOG02508,arCOG02510,arCOG02516,arCOG02540,arCOG02549,arCOG06836
WP_048165390.1	Salinarchaeum_sp_Harcht-Bsk1	Halobacteria	3e-122	arCOG00702,arCOG02501,arCOG02542,arCOG03256,arCOG07560
WP_088863686.1	Methanomicrobiales_archaeon_HGW-Methanomicrobiales-2_	Methanomicrobia	4e-118	arCOG02508,arCOG02510,arCOG02516,arCOG06792
WP_088865610.1	Methanofollis_ethanolicus_HASU	Methanomicrobia	2e-116	arCOG02508,arCOG02515,arCOG02542,arCOG02550,arCOG02555
WP_079979418.1	Haloferax_prahovense_DSM_18310	Halobacteria	6e-116	arCOG02492,arCOG02508,arCOG07554,arCOG07560
WP_067052512.1	Haloferax_alexandrinus_Arc-Hr	Halobacteria	2e-115	arCOG02492,arCOG02508,arCOG07554,arCOG07560
WP_049893955.1	Thermococcus_celericrescens_DSM_17994	Thermococci	2e-114	arCOG07560,arCOG07710
PKL60993.1	Haloferax_sp_Q22	Halobacteria	7e-114	arCOG02492,arCOG02508,arCOG02510,arCOG07554,arCOG07560
WP_083523432.1	Halobacterium_hubeiense_JI20-1	Halobacteria	1e-113	arCOG06273,arCOG10338
WP_008094199.1	Thermococcus_cleftensis_CL1	Thermococci	3e-112	arCOG07560,arCOG07710,arCOG14200
WP_049968905.1	Haloferax_gibbonsii_ARA6	Halobacteria	9e-112	arCOG02492,arCOG02508,arCOG02549,arCOG07554,arCOG07560
WP_058826483.1	Thermococcus_sp_4557	Thermococci	7e-111	arCOG07560,arCOG07710
WP_059058108.1	Methanosarcina_horonobensis_HB-1_JCM_15518	Methanomicrobia	5e-110	arCOG02508,arCOG02562
WP_050460389.1	Haloferax_larsenii_JCM_13917	Halobacteria	1e-109	arCOG04500,arCOG07554,arCOG08054
WP_048141638.1	Methanosarcina_sp_Kolksee	Methanomicrobia	1e-109	arCOG02508,arCOG02515,arCOG03563
WP_007544145.1	Candidatus_Halobonum_tyrrellensis_G22	Halobacteria	2e-109	arCOG02498,arCOG02508,arCOG03256,arCOG06238,arCOG06301,arCOG07581
WP_052725324.1	Methanosarcina_sp_2_H_T_1A_3,Methanosarcina_sp_2_H_T_1A_6,Methanosarcina_sp_2_H_T_1A_8	Methanomicrobia	3e-109	arCOG02508,arCOG02510,arCOG02562
WP_082098438.1	Thermococcus_sp_P6	Thermococci	1e-108	arCOG07560,arCOG07710
WP_023395878.1	Methanosarcina_lacustris_Z-7289	Methanomicrobia	2e-108	arCOG02483,arCOG02508,arCOG02510,arCOG02515,arCOG03504
WP_052722925.1	Methanosarcina_sp_2_H_A_1B_4	Methanomicrobia	4e-106	arCOG02508,arCOG02515,arCOG02516,arCOG02562
WP_082107970.1	Haloarcula_sinaiiensis_ATCC_33800	Halobacteria	2e-105	arCOG03613,arCOG03730,arCOG04653,arCOG06243,arCOG07554,arCOG07561,arCOG07780,arCOG10368,arCOG10750
WP_004966362.1	Methanosphaerula_palustris_E1-9c	Methanomicrobia	3e-105	arCOG02508,arCOG02554,arCOG06512,arCOG09007,arCOG09475
WP_083767032.1	Haloferax_elongans_ATCC_BAA-1513	Halobacteria	6e-105	arCOG04500,arCOG07554,arCOG13288
WP_008322578.1	Halogranum_salarium_B-1	Halobacteria	6e-105	arCOG02488,arCOG02542,arCOG04500
WP_083851175.1	Methanosarcina_barkeri_str_Wiesmoor	Methanomicrobia	2e-104	arCOG02508,arCOG02510,arCOG02515,arCOG02516,arCOG02549,arCOG02562
WP_011308373.1	Methanosarcina_horonobensis_HB-1_JCM_15518	Methanomicrobia	1e-103	arCOG02508,arCOG02510,arCOG02516,arCOG02546,arCOG02562
WP_052730933.1	Methanosarcina_vacuolata_Z-761	Methanomicrobia	1e-103	arCOG02508
WP_008320011.1	Haloferax_mucosum_ATCC_BAA-1512	Halobacteria	3e-103	arCOG04500,arCOG06273
WP_012616812.1	Methanosphaerula_palustris_E1-9c	Methanomicrobia	3e-103	arCOG02420,arCOG02508,arCOG09618,arCOG12308
WP_013644941.1	Methanobacterium_lacus_AL-21	Methanobacteria	4e-103	arCOG02487,arCOG02488,arCOG07611,arCOG07781
WP_049920631.1	Haloarcula_amylolytica_JCM_13557	Halobacteria	6e-103	arCOG02540,arCOG03256,arCOG07560
WP_103425320.1	Salinigranum_rubrum_GX10	Halobacteria	9e-103	arCOG02499,arCOG02508,arCOG07554,arCOG07560
WP_008309058.1	Thermococcus_celer_Vu_13	Thermococci	2e-102	arCOG02079,arCOG07710
WP_006053651.1	Haloferax_sulfurifontis_ATCC_BAA-897	Halobacteria	3e-102	arCOG02088,arCOG02542,arCOG03439,arCOG04500,arCOG07560,arCOG09058
WP_049917930.1	Halogeometricum_borinquense_DSM_11551_PR_3	Halobacteria	4e-102	arCOG04500,arCOG07554,arCOG13607
WP_082088031.1	Methanomicrobiales_archaeon_HGW-Methanomicrobiales-2_	Methanomicrobia	5e-102	arCOG02508
WP_006431064.1	Methanosarcina_sp_WH1	Methanomicrobia	2e-101	arCOG02508
WP_048185979.1	Methanosarcina_sp_WWM596	Methanomicrobia	5e-101	arCOG02508
WP_082088326.1	Haloferax_denitrificans_ATCC_35960	Halobacteria	7e-101	arCOG02088,arCOG02542,arCOG03439,arCOG07560,arCOG07581,arCOG09058
WP_011021901.1	Natrinema_versiforme_JCM_10478	Halobacteria	2e-100	arCOG07560,arCOG08231,arCOG10180,arCOG10751
WP_012618435.1	Methanosarcina_siciliae_C2J	Methanomicrobia	3e-100	arCOG02508,arCOG02516,arCOG02549,arCOG02562
PKL61946.1	Methanosarcina_acetivorans_C2A	Methanomicrobia	3e-99	arCOG02508,arCOG02516,arCOG02549,arCOG02562
WP_084626209.1	Haloarcula_sp_CBA1115,Haloarcula_sp_CBA1128	Halobacteria	3e-99	arCOG02540,arCOG03256,arCOG07560
WP_048119730.1	Methanosphaerula_palustris_E1-9c	Methanomicrobia	4e-99	arCOG02508,arCOG02510,arCOG02554,arCOG02559,arCOG06512,arCOG09007,arCOG09475
WP_050038106.1	Methanosarcina_vacuolata_Z-761	Methanomicrobia	7e-99	arCOG02508,arCOG02516,arCOG02562
WP_049902548.1	halophilic_archaeon_J07HX64_	Halobacteria	4e-98	arCOG02327,arCOG03256,arCOG07560
WP_048154644.1	uncultured_marine_group_II_euryarchaeote_	Thermoplasmata	1e-97	arCOG05365
WP_089777274.1	Halococcus_agarilyticus_197A	Halobacteria	2e-97	arCOG02079,arCOG06273,arCOG07560,arCOG07591,arCOG07611
WP_008575261.1	Methanosarcina_sp_Kolksee	Methanomicrobia	4e-97	arCOG02508,arCOG02516,arCOG02562
ERH08873.1	Haloarcula_taiwanensis_Taiwanensis	Halobacteria	2e-96	arCOG02540,arCOG03256,arCOG07560
ALK05583.1	Haloferax_massiliensis_Arc-Hr	Halobacteria	3e-96	arCOG02088,arCOG02515,arCOG02542,arCOG03439,arCOG07560,arCOG09058
WP_048167065.1	Haloferax_sp_ATCC_BAA-645,Haloferax_sp_ATCC_BAA-646,Haloferax_sp_ATCC_BAA-644	Halobacteria	3e-96	arCOG02088,arCOG02542,arCOG03439,arCOG07560,arCOG07581,arCOG09058
WP_066141678.1	Haloferax_alexandrinus_Arc-Hr	Halobacteria	3e-96	arCOG02508,arCOG03613,arCOG04500,arCOG07581,arCOG14565
EHR76497.1	Methanobacterium_bryantii_M_o_H_	Methanobacteria	5e-96	arCOG02555,arCOG07611
WP_101350127.1	Methanobacterium_paludis_SWAN1	Methanobacteria	6e-96	arCOG02555,arCOG07611
WP_006092131.1	Methanosarcina_sp_795_	Methanomicrobia	7e-96	arCOG02508,arCOG02516,arCOG02562
WP_095651933.1	Methanosarcina_thermophila_TM-1	Methanomicrobia	7e-96	arCOG02508,arCOG02516,arCOG02562
WP_013825759.1	Haladaptatus_sp_R4	Halobacteria	9e-96	arCOG02487,arCOG04500,arCOG07554
WP_049967471.1	Natronorubrum_tibetense_GA33	Halobacteria	2e-95	arCOG02508,arCOG02526,arCOG03256,arCOG07560,arCOG07581,arCOG10368,arCOG10803,arCOG13147
WP_004062730.1	Methanoregula_boonei_6A8	Methanomicrobia	2e-95	arCOG02508,arCOG03956,arCOG06792
WP_004042044.1	Haloferax_prahovense_DSM_18310	Halobacteria	3e-95	arCOG02508,arCOG03613,arCOG04500,arCOG07581,arCOG14565
OGS56861.1	Haloferax_lucentense_DSM_14919	Halobacteria	5e-95	arCOG02088,arCOG02542,arCOG03439,arCOG07560,arCOG07581,arCOG09058
EHR76494.1	Haloferax_volcanii_DS2	Halobacteria	1e-94	arCOG02088,arCOG02519,arCOG02542,arCOG03439,arCOG07560,arCOG07581,arCOG09058
WP_012106974.1	Euryarchaeota_archaeon_RBG_19FT_COMBO_56_21_	unclassified Euryarchaeota	2e-94	arCOG02508
WP_008096254.1	uncultured_marine_group_II_euryarchaeote_	Thermoplasmata	2e-94	arCOG02487,arCOG05365,arCOG05978,arCOG06534
WP_082356840.1	Natrialba_sp_SSL1	Halobacteria	5e-94	arCOG07560,arCOG10180,arCOG10751
WP_004216662.1	Methanobacterium_sp_MO-MB1	Methanobacteria	5e-94	arCOG02555,arCOG07560,arCOG07611,arCOG09729
WP_071402289.1	Natrialba_magadii_ATCC_43099	Halobacteria	6e-94	arCOG07560,arCOG10180,arCOG10313,arCOG10751
WP_054299493.1	Halorubrum_tropicale_5	Halobacteria	1e-93	arCOG04500,arCOG07554,arCOG07560,arCOG10803
WP_100906352.1	Methanosarcina_flavescens_E03_2	Methanomicrobia	2e-93	arCOG02508,arCOG02510,arCOG02516,arCOG02562
WP_004059630.1	Halopenitus_persicus_CBA1233	Halobacteria	2e-93	arCOG04500,arCOG06273,arCOG06738,arCOG10750
WP_096390778.1	Haloferax_sp_Q22	Halobacteria	2e-93	arCOG02508,arCOG02546,arCOG03439,arCOG03612,arCOG07781,arCOG12031,arCOG14565
WP_011306970.1	Natrinema_sp_CBA1119	Halobacteria	2e-93	arCOG02487,arCOG02488,arCOG07560
WP_058826969.1	Haloferax_mediterranei_ATCC_33500_CGMCC_1_2087	Halobacteria	3e-93	arCOG02508,arCOG02542,arCOG03256,arCOG03439,arCOG07560,arCOG09058
WP_006666910.1	Haloarcula_sp_CBA1127	Halobacteria	1e-92	arCOG02540,arCOG03256,arCOG07560
WP_049912441.1	Natrialba_aegyptia_DSM_13077	Halobacteria	2e-92	arCOG00702,arCOG02486,arCOG07560
WP_098727735.1	Natrialba_hulunbeirensis_JCM_10989	Halobacteria	2e-92	arCOG07560,arCOG10180,arCOG10751
WP_009486595.1	Methanosarcina_barkeri_str_Wiesmoor	Methanomicrobia	3e-92	arCOG02481,arCOG02508,arCOG02516,arCOG02549
WP_008011630.1	Methanosphaerula_palustris_E1-9c	Methanomicrobia	3e-92	arCOG02508,arCOG02510,arCOG02546,arCOG02549,arCOG03991,arCOG09007
WP_015409577.1	Haloterrigena_limicola_JCM_13563	Halobacteria	5e-92	arCOG03729,arCOG07560,arCOG10180,arCOG10751
WP_012619253.1	Halobacterium_sp_DL1	Halobacteria	6e-92	arCOG04500,arCOG06273,arCOG07554
WP_079990788.1	Natronomonas_moolapensis_8_8_11	Halobacteria	8e-92	arCOG02079,arCOG02080,arCOG02488,arCOG02508,arCOG04500,arCOG06273,arCOG07554,arCOG07560,arCOG14565
WP_080510753.1	Halorubrum_californiensis_DSM_19288	Halobacteria	3e-91	arCOG02081,arCOG02488,arCOG02540,arCOG04400,arCOG06273,arCOG07554,arCOG07560
WP_049904346.1	Natrialba_asiatica_DSM_12278	Halobacteria	6e-91	arCOG00702,arCOG02488,arCOG07560,arCOG11125
WP_011034388.1	Methanosarcina_siciliae_C2J	Methanomicrobia	1e-90	arCOG02483,arCOG02508,arCOG03256,arCOG03549,arCOG03611,arCOG10338
WP_082092987.1	Haloferax_sp_SB3	Halobacteria	2e-90	arCOG02492,arCOG02508,arCOG02546,arCOG03256,arCOG07554
WP_006825685.1	Methanosarcina_mazei_Go1	Methanomicrobia	3e-90	arCOG02508,arCOG02510,arCOG02516,arCOG02549,arCOG02562
WP_049903633.1	Natrialba_taiwanensis_DSM_12281	Halobacteria	3e-90	arCOG00702,arCOG02486,arCOG07560
WP_012996932.1	Natrialba_aegyptia_DSM_13077	Halobacteria	4e-90	arCOG07560,arCOG10180,arCOG10751
WP_012618686.1	Methanosphaerula_palustris_E1-9c	Methanomicrobia	9e-90	arCOG02508,arCOG02515,arCOG02560,arCOG09007
WP_007977944.1	Natrialba_magadii_ATCC_43099	Halobacteria	2e-89	arCOG00702,arCOG03256,arCOG03730,arCOG07560
WP_058566145.1	uncultured_marine_group_II_euryarchaeote_	Thermoplasmata	2e-89	arCOG02510,arCOG06039
WP_079977586.1	Haladaptatus_paucihalophilus_DX253	Halobacteria	7e-89	arCOG03439,arCOG04500,arCOG07554
WP_006067186.1	Halococcus_sediminicola_CBA1101	Halobacteria	1e-88	arCOG01848,arCOG02079,arCOG02696,arCOG02902,arCOG03441,arCOG06273,arCOG07560
WP_103423907.1	Salinigranum_rubrum_GX10	Halobacteria	1e-88	arCOG02542,arCOG06273,arCOG07560,arCOG07781
EHR76498.1	Natrialba_sp_SSL1	Halobacteria	1e-88	arCOG02488,arCOG07560
WP_012618409.1	Natronorubrum_bangense_JCM_10635	Halobacteria	2e-88	arCOG07560,arCOG10954
AIF84707.1	Haloferax_massiliensis_Arc-Hr	Halobacteria	2e-88	arCOG02492,arCOG02508,arCOG02546,arCOG03256,arCOG07554
WP_011306787.1	Methanothermus_fervidus_DSM_2088	Methanobacteria	2e-88	arCOG02487,arCOG03256,arCOG07560,arCOG10899
WP_048038213.1	Methanosphaerula_palustris_E1-9c	Methanomicrobia	4e-88	arCOG02508,arCOG02510,arCOG02549,arCOG02559,arCOG09007,arCOG09475
WP_079978776.1	Methanosarcina_barkeri_str_Wiesmoor	Methanomicrobia	1e-87	arCOG02480,arCOG02481,arCOG02482,arCOG02495,arCOG02508,arCOG02516,arCOG02549,arCOG02550,arCOG02556
WP_089781046.1	Methanosarcina_soligelidi_SMA-21	Methanomicrobia	1e-87	arCOG02508,arCOG02510,arCOG02515,arCOG02516,arCOG02562
WP_071400156.1	Halanaeroarchaeum_sulfurireducens_M27-SA2	Halobacteria	1e-87	arCOG02507,arCOG02540,arCOG06273,arCOG10865,arCOG10954
WP_004075923.1	Methanosarcina_siciliae_C2J	Methanomicrobia	1e-87	arCOG02508,arCOG02515,arCOG03504
WP_048192907.1	Natrialba_magadii_ATCC_43099	Halobacteria	1e-87	arCOG03256,arCOG05417,arCOG07560
WP_048060592.1	Candidatus_Nitrososphaera_evergladensis_SR1_	Thaumarchaeota	2e-87	arCOG02487,arCOG04500,arCOG06534,arCOG07781
WP_082093077.1	Haloterrigena_jeotgali_A29	Halobacteria	3e-87	arCOG03256,arCOG07560,arCOG09729
WP_083881625.1	Halorubrum_lipolyticum_DSM_21995	Halobacteria	4e-87	arCOG02540,arCOG03256,arCOG07560
WP_082230105.1	Methanobacterium_veterum_MK4	Methanobacteria	4e-86	arCOG02532,arCOG02539,arCOG02555,arCOG07611,arCOG09729
WP_012996970.1	Candidatus_Halobonum_tyrrellensis_G22	Halobacteria	4e-86	arCOG02499,arCOG02542,arCOG03256,arCOG07560,arCOG09230,arCOG10180
WP_053968362.1	Methanoplanus_limicola_DSM_2279	Methanomicrobia	7e-86	arCOG02508,arCOG02510,arCOG12038
WP_011306975.1	Haloarcula_rubripromontorii_SL3	Halobacteria	7e-86	arCOG02540,arCOG03256,arCOG07560
WP_080509246.1	Natronomonas_pharaonis_DSM_2160_Gabara	Halobacteria	1e-85	arCOG06273,arCOG07560,arCOG10368
WP_011324018.1	Haloferax_elongans_ATCC_BAA-1513	Halobacteria	2e-85	arCOG02488,arCOG03439,arCOG04500,arCOG06273,arCOG07560,arCOG13147,arCOG14688
WP_076580829.1	Haloterrigena_daqingensis_	Halobacteria	5e-85	arCOG02963,arCOG07560,arCOG09076,arCOG10180,arCOG10751,arCOG11878
WP_084158313.1	Methanosarcina_barkeri_str_Wiesmoor	Methanomicrobia	7e-85	arCOG02487,arCOG02508,arCOG02537,arCOG02549,arCOG02555
WP_048160022.1	Haloarcula_hispanica_N601	Halobacteria	8e-85	arCOG02540,arCOG03256,arCOG07560
WP_083902063.1	Haloarcula_sp_K1	Halobacteria	2e-84	arCOG03256,arCOG03504,arCOG07560
PKL65434.1	Methanosarcina_sp_2_H_T_1A_6	Methanomicrobia	3e-84	arCOG02488,arCOG02508,arCOG02538,arCOG07611
WP_048067345.1	Methanomicrobiales_archaeon_HGW-Methanomicrobiales-3_	Methanomicrobia	4e-84	arCOG02483,arCOG02508,arCOG02510
WP_023843270.1	Natronorubrum_bangense_JCM_10635	Halobacteria	5e-84	arCOG02499,arCOG05365,arCOG06512,arCOG07560
WP_076581013.1	Methanosarcina_barkeri_str_Wiesmoor	Methanomicrobia	5e-84	arCOG02508,arCOG02516,arCOG02562
WP_083867337.1	Haloterrigena_daqingensis_	Halobacteria	7e-84	arCOG00702,arCOG02508,arCOG06273
WP_064288203.1	Natrialba_taiwanensis_DSM_12281	Halobacteria	7e-84	arCOG07560,arCOG10180,arCOG10751
WP_048174138.1	Methanospirillum_hungatei_JF-1	Methanomicrobia	2e-83	arCOG01144,arCOG03264,arCOG03441
WP_011305837.1	Methanosarcina_sp_2_H_T_1A_8	Methanomicrobia	3e-83	arCOG02080,arCOG02488,arCOG02508,arCOG02538
WP_049899451.1	Natrinema_sp_J7-2	Halobacteria	5e-83	arCOG07560,arCOG10180,arCOG10728
WP_014864063.1	halophilic_archaeon_DL31	Halobacteria	5e-83	arCOG03256,arCOG07560
WP_011307725.1	Natrinema_sp_J7-1	Halobacteria	7e-83	arCOG07560,arCOG10180,arCOG10728
WP_087713926.1	uncultured_archaeon_A07HR60_	Halobacteria	7e-83	arCOG06273,arCOG07781,arCOG10865
WP_049926162.1	Natronolimnobius_baerhuensis_CGMCC_1_3597	Halobacteria	1e-82	arCOG07560,arCOG10180,arCOG10751,arCOG11878,arCOG14846
WP_014051668.1	Halogranum_salarium_B-1	Halobacteria	1e-82	arCOG02483,arCOG07560,arCOG07873,arCOG14565
WP_008454209.1	Methanosarcina_barkeri_str_Wiesmoor	Methanomicrobia	2e-82	arCOG02508,arCOG02515,arCOG02516,arCOG02532,arCOG03256,arCOG03549,arCOG03550,arCOG06792,arCOG10338
WP_011024196.1	Natronomonas_moolapensis_8_8_11	Halobacteria	3e-82	arCOG06273,arCOG07560
WP_011223350.1	Natrinema_gari_JCM_14663	Halobacteria	4e-82	arCOG07560,arCOG10180,arCOG10728
WP_008444029.1	Haloarcula_marismortui_ATCC_43049	Halobacteria	6e-82	arCOG02540,arCOG03256,arCOG07560
ESS10349.1	Haloarcula_sinaiiensis_ATCC_33800	Halobacteria	1e-81	arCOG02540,arCOG03256,arCOG07560
WP_015323784.1	Methanosarcina_acetivorans_C2A	Methanomicrobia	2e-81	arCOG02481,arCOG02483,arCOG02496,arCOG02508,arCOG02515,arCOG02549,arCOG03611
WP_011308636.1	Halorubrum_tebenquichense_DSM_14210	Halobacteria	2e-81	arCOG06273,arCOG07560,arCOG10803
WP_008324414.1	Halorubrum_californiensis_DSM_19288	Halobacteria	3e-81	arCOG02486,arCOG02492,arCOG02519,arCOG04500,arCOG07560,arCOG07611,arCOG10954
WP_082238259.1	Methanomethylovorans_hollandica_DSM_15978	Methanomicrobia	3e-81	arCOG02510,arCOG02546,arCOG03498
WP_004961204.1	Methanosarcina_barkeri_str_Wiesmoor	Methanomicrobia	4e-81	arCOG02492,arCOG02508,arCOG02515,arCOG02537,arCOG02554
WP_009375866.1	Haloferax_elongans_ATCC_BAA-1513	Halobacteria	5e-81	arCOG02482,arCOG02508,arCOG02556,arCOG03256,arCOG04500,arCOG07554,arCOG07581

## Sheet: PSI-BLAST hits neighborhoods
Genomic loci coding for proteins found by the PSI-BLAST search (five up - and downstream genes are shown)
Locus tag	Coordinates	Strand	Assembly ID	Nucleotide accession	Protein accession	"+" - seed sequence	arCOG	arCOG functional group	arCOG gene name	Annotation	Species
===	MM_RS12810	11	GCF_000007065.1	NC_003901.1							Methanosarcina_mazei_Go1
MM_RS12785	2940522..2940743	-	GCF_000007065.1	NC_003901.1	WP_011034384.1		arCOG04314	J	RPS28A	Ribosomal protein S28E/S33	Methanosarcina_mazei_Go1
MM_RS12790	2940768..2941130	-	GCF_000007065.1	NC_003901.1	WP_011034385.1		arCOG01751	J	Rpl7Ae	Ribosomal protein L7AE	Methanosarcina_mazei_Go1
MM_RS12795	2941441..2942094	+	GCF_000007065.1	NC_003901.1	WP_011034386.1		arCOG00938	R	-	Radical SAM superfamily enzyme	Methanosarcina_mazei_Go1
MM_RS12800	2942103..2942303	-	GCF_000007065.1	NC_003901.1	WP_048038209.1						Methanosarcina_mazei_Go1
MM_RS12805	2942284..2943768	-	GCF_000007065.1	NC_003901.1	WP_011034387.1		arCOG02491	S	-	WD40 repeats containing protein	Methanosarcina_mazei_Go1
MM_RS12810	2944005..2949026	-	GCF_000007065.1	NC_003901.1	WP_011034388.1	+	arCOG02562,arCOG02510,arCOG02562,arCOG02549,arCOG02508,arCOG02510,arCOG02508,arCOG02516	R,S,R,M,S,S,S,S	-,-,-,-,-,-,-,-	Beta-propeller repeat containing protein,Secreted protein, with PKD repeat domain,Beta-propeller repeat containing protein,Cell surface protein,Secreted protein, with PKD repeat domain,Secreted protein, with PKD repeat domain,Secreted protein, with PKD repeat domain,Secreted protein, with PKD repeat domain	Methanosarcina_mazei_Go1
MM_RS12815	2949934..2951301	-	GCF_000007065.1	NC_003901.1	WP_015412570.1		arCOG02526	M	-	Lipoprotein NosD family, contains CASH domains	Methanosarcina_mazei_Go1
MM_RS12820	2951609..2952055	+	GCF_000007065.1	NC_003901.1	WP_011034390.1		arCOG02105	V	-	Minimal nucleotidyltransferase	Methanosarcina_mazei_Go1
MM_RS12830	2952509..2953006	-	GCF_000007065.1	NC_003901.1	WP_015412572.1		arCOG00842	J	RimL	Acetyltransferase, RimL family	Methanosarcina_mazei_Go1
MM_RS17930	2953065..2953367	-	GCF_000007065.1	NC_003901.1	WP_080503066.1		arCOG02219	V	VapC	PIN domain containing protein	Methanosarcina_mazei_Go1
MM_RS12835	2953443..2953682	-	GCF_000007065.1	NC_003901.1	WP_011034393.1		arCOG02681	V	VapB3	RHH/copG family antitoxin	Methanosarcina_mazei_Go1
===	MA_RS09925	11	GCF_000007345.1	NC_003552.1							Methanosarcina_acetivorans_C2A
MA_RS09910	2341803..2342864	+	GCF_000007345.1	NC_003552.1	WP_048065256.1		arCOG01459	E	Tdh	Threonine dehydrogenase or related Zn-dependent dehydrogenase	Methanosarcina_acetivorans_C2A
MA_RS09915	2343222..2343983	-	GCF_000007345.1	NC_003552.1	WP_011021900.1		arCOG02576	R	WrbA	Multimeric flavodoxin WrbA	Methanosarcina_acetivorans_C2A
MA_RS25425	2344224..2344430	-	GCF_000007345.1	NC_003552.1	WP_083755992.1		arCOG02411	V	-	HicB family component of toxin-antitoxin system, antitoxin, predicted nuclease of the RNAse H fold	Methanosarcina_acetivorans_C2A
MA_RS09920	2344950..2346284	+	GCF_000007345.1	NC_003552.1	WP_052279140.1						Methanosarcina_acetivorans_C2A
MA_RS24510	2346274..2346726	+	GCF_000007345.1	NC_003552.1	WP_052279141.1						Methanosarcina_acetivorans_C2A
MA_RS09925	2347049..2352145	-	GCF_000007345.1	NC_003552.1	WP_011021901.1	+	arCOG02562,arCOG02516,arCOG02562,arCOG02549,arCOG02508,arCOG02508,arCOG02508	R,S,R,M,S,S,S	-,-,-,-,-,-,-	Beta-propeller repeat containing protein,Secreted protein, with PKD repeat domain,Beta-propeller repeat containing protein,Cell surface protein,Secreted protein, with PKD repeat domain,Secreted protein, with PKD repeat domain,Secreted protein, with PKD repeat domain	Methanosarcina_acetivorans_C2A
MA_RS09930	2352145..2352333	+	GCF_000007345.1	NC_003552.1	WP_048065258.1						Methanosarcina_acetivorans_C2A
MA_RS09935	2352453..2352653	+	GCF_000007345.1	NC_003552.1	WP_048065259.1						Methanosarcina_acetivorans_C2A
MA_RS09940	2352706..2354145	-	GCF_000007345.1	NC_003552.1	WP_011021902.1		arCOG04286	CE	CstA	Carbon starvation protein CstA (peptide/pyruvate transporter)	Methanosarcina_acetivorans_C2A
MA_RS09945	2354510..2354917	-	GCF_000007345.1	NC_003552.1	WP_011021903.1		arCOG03354	K	-	DNA-binding protein, containing HTH domain of resolvase	Methanosarcina_acetivorans_C2A
MA_RS09950	2355387..2356319	+	GCF_000007345.1	NC_003552.1	WP_011021904.1		arCOG06751	R	-	TPR repeats containing protein	Methanosarcina_acetivorans_C2A
===	MA_RS24845	11	GCF_000007345.1	NC_003552.1							Methanosarcina_acetivorans_C2A
MA_RS22510	5298393..5300219	+	GCF_000007345.1	NC_003552.1	WP_011024191.1		arCOG02479	M	-	WD40/PQQ-like beta propeller repeat containing protein	Methanosarcina_acetivorans_C2A
MA_RS22515	5300597..5300833	-	GCF_000007345.1	NC_003552.1	WP_048065957.1						Methanosarcina_acetivorans_C2A
MA_RS22520	5300960..5307049	+	GCF_000007345.1	NC_003552.1	WP_011024193.1		arCOG02495,arCOG02554,arCOG02508,arCOG02481,arCOG02516,arCOG02550,arCOG02482,arCOG02482,arCOG02515,arCOG02483,arCOG03611	S,S,S,M,S,S,X,X,S,S,E	-,-,-,-,-,-,-,-,-,-,-	Secreted protein, with PKD repeat domain,Secreted protein, with PKD repeat domain,Secreted protein, with PKD repeat domain,WD40/PQQ-like beta propeller repeat containing protein,Secreted protein, with PKD repeat domain,PKD repeats containing protein,Phage tail protein P2-like contains WD40/PQQ-like beta propeller repeats,Phage tail protein P2-like contains WD40/PQQ-like beta propeller repeats,Sec…	Methanosarcina_acetivorans_C2A
MA_RS22525	5307749..5307988	+	GCF_000007345.1	NC_003552.1	WP_011024194.1		arCOG06824	S	-	Uncharacterized protein	Methanosarcina_acetivorans_C2A
MA_RS22530	5308010..5309686	+	GCF_000007345.1	NC_003552.1	WP_011024195.1		arCOG02482,arCOG02482	X,X	-,-	Phage tail protein P2-like contains WD40/PQQ-like beta propeller repeats,Phage tail protein P2-like contains WD40/PQQ-like beta propeller repeats	Methanosarcina_acetivorans_C2A
MA_RS24845	5309826..5314724	+	GCF_000007345.1	NC_003552.1	WP_011024196.1	+	arCOG02496,arCOG02515,arCOG02549,arCOG02508,arCOG02481,arCOG02508,arCOG02483,arCOG03611	M,S,M,S,M,S,S,E	-,-,-,-,-,-,-,-	WD40/PQQ-like beta propeller repeat containing protein,Secreted protein, with PKD repeat domain,Cell surface protein,Secreted protein, with PKD repeat domain,WD40/PQQ-like beta propeller repeat containing protein,Secreted protein, with PKD repeat domain,Secreted protein, with PKD repeat domain,Peptidase C1A subfamily	Methanosarcina_acetivorans_C2A
MA_RS22540	5315654..5316007	-	GCF_000007345.1	NC_003552.1	WP_048065958.1		arCOG02482	X	-	Phage tail protein P2-like contains WD40/PQQ-like beta propeller repeats	Methanosarcina_acetivorans_C2A
MA_RS22545	5316590..5318116	-	GCF_000007345.1	NC_003552.1	WP_011024198.1		arCOG02971	S	-	HEAT repeats containing protein	Methanosarcina_acetivorans_C2A
MA_RS22550	5318214..5319002	-	GCF_000007345.1	NC_003552.1	WP_011024199.1		arCOG04309	H	-	S-adenosyl-l-methionine hydroxide adenosyltransferase	Methanosarcina_acetivorans_C2A
MA_RS22555	5319155..5319898	-	GCF_000007345.1	NC_003552.1	WP_011024200.1		arCOG02740	J	QueG	Epoxyqueuosine reductase QueG (queuosine biosynthesis)	Methanosarcina_acetivorans_C2A
MA_RS22560	5319977..5320156	+	GCF_000007345.1	NC_003552.1	WP_048065959.1						Methanosarcina_acetivorans_C2A
===	RR_RS08325	11	GCF_000011085.1	NC_006396.1							Haloarcula_marismortui_ATCC_43049
RR_RS08300	839839..840906	-	GCF_000011085.1	NC_006396.1	WP_007190325.1		arCOG01741	J	PelA	Release factor eRF1	Haloarcula_marismortui_ATCC_43049
RR_RS08305	840992..841693	-	GCF_000011085.1	NC_006396.1	WP_007190324.1		arCOG02879	S	-	Uncharacterized membrane protein, DUF4013 family	Haloarcula_marismortui_ATCC_43049
RR_RS08310	841850..842881	-	GCF_000011085.1	NC_006396.1	WP_011223347.1		arCOG00636	O	HypE	Carbamoyl dehydratase HypE (hydrogenase maturation factor)	Haloarcula_marismortui_ATCC_43049
RR_RS08315	842927..845080	-	GCF_000011085.1	NC_006396.1	WP_011223348.1		arCOG01695	JO	RqcH	Ribosome quality control (RQC) protein RqcH, Rqc2/NEMF/Tae2 family, contains fibronectin-(FbpA) and RNA- (NFACT) binding domains	Haloarcula_marismortui_ATCC_43049
RR_RS08320	845117..846151	-	GCF_000011085.1	NC_006396.1	WP_011223349.1		arCOG04623	R	-	Predicted NAD/FAD-dependent oxidoreductase	Haloarcula_marismortui_ATCC_43049
RR_RS08325	846419..850486	-	GCF_000011085.1	NC_006396.1	WP_011223350.1	+	arCOG03256,arCOG07560,arCOG07560,arCOG07560,arCOG07560,arCOG03256,arCOG02540,arCOG03256	M,V,V,V,V,M,M,M	-,-,-,-,-,-,-,-	S-layer protein, contains zincin protease domain and Ig-fold domain,Multidomain secreted protein, often associated with polymorphic toxin system,Multidomain secreted protein, often associated with polymorphic toxin system,Multidomain secreted protein, often associated with polymorphic toxin system,Multidomain secreted protein, often associated with polymorphic toxin system,S-layer protein, contai…	Haloarcula_marismortui_ATCC_43049
RR_RS08330	850638..851522	+	GCF_000011085.1	NC_006396.1	WP_011222227.1		arCOG02132	X	-	Transposase	Haloarcula_marismortui_ATCC_43049
RR_RS08335	851843..853498	-	GCF_000011085.1	NC_006396.1	WP_011223351.1		arCOG01361	K	ELP3	Histone acetyltransferase	Haloarcula_marismortui_ATCC_43049
RR_RS08340	854107..855999	+	GCF_000011085.1	NC_006396.1	WP_011223353.1		arCOG02320	N	Tar	Methyl-accepting chemotaxis protein	Haloarcula_marismortui_ATCC_43049
RR_RS08345	856004..856492	-	GCF_000011085.1	NC_006396.1	WP_011223354.1		arCOG02994	S	-	Cupin domain containing protein	Haloarcula_marismortui_ATCC_43049
RR_RS08350	856533..858713	-	GCF_000011085.1	NC_006396.1	WP_011223355.1		arCOG00429,arCOG00429	L,L	HAN,HAN	Archaea-specific RecJ-like exonuclease, involved in stalled replication fork repair,Archaea-specific RecJ-like exonuclease, involved in stalled replication fork repair	Haloarcula_marismortui_ATCC_43049
===	MHUN_RS06780	11	GCF_000013445.1	NC_007796.1							Methanospirillum_hungatei_JF-1
MHUN_RS06755	1455658..1456356	+	GCF_000013445.1	NC_007796.1	WP_011448306.1		arCOG09448,arCOG09448	S,S	-,-	Uncharacterized protein,Uncharacterized protein	Methanospirillum_hungatei_JF-1
MHUN_RS06760	1456363..1459170	-	GCF_000013445.1	NC_007796.1	WP_011448307.1		arCOG02362,arCOG02350,arCOG06193	N,T,T	Tar,-,-	Methyl-accepting chemotaxis protein,PAS domain,Signal transduction histidine kinase and PAS domains	Methanospirillum_hungatei_JF-1
MHUN_RS06765	1459427..1459846	+	GCF_000013445.1	NC_007796.1	WP_011448308.1		arCOG00526	V	NimA	Nitroimidazol reductase NimA or a related FMN-containing flavoprotein, pyridoxamine 5'-phosphate oxidase superfamily	Methanospirillum_hungatei_JF-1
MHUN_RS06770	1460122..1462713	-	GCF_000013445.1	NC_007796.1	WP_048067344.1		arCOG03947	O	clpA	ATP-binding subunits of Clp protease and DnaK/DnaJ chaperones	Methanospirillum_hungatei_JF-1
MHUN_RS17365	1463147..1463785	+	GCF_000013445.1	NC_007796.1	WP_011448310.1		arCOG02598	T	OmpR	REC domain containing protein	Methanospirillum_hungatei_JF-1
MHUN_RS06780	1463843..1470937	-	GCF_000013445.1	NC_007796.1	WP_048067345.1	+	arCOG03441,arCOG03441,arCOG01144,arCOG03441,arCOG03441,arCOG03441,arCOG03441,arCOG03441,arCOG03441,arCOG03441,arCOG03441,arCOG03441,arCOG03441,arCOG03441,arCOG03264	S,S,T,S,S,S,S,S,S,S,S,S,S,S,M	-,-,CpdA,-,-,-,-,-,-,-,-,-,-,-,-	Uncharacterized protein,Uncharacterized protein,3',5'-cyclic AMP phosphodiesterase CpdA,Uncharacterized protein,Uncharacterized protein,Uncharacterized protein,Uncharacterized protein,Uncharacterized protein,Uncharacterized protein,Uncharacterized protein,Uncharacterized protein,Uncharacterized protein,Uncharacterized protein,Uncharacterized protein,Cell surface protein	Methanospirillum_hungatei_JF-1
MHUN_RS06785	1471242..1472120	+	GCF_000013445.1	NC_007796.1	WP_011448312.1						Methanospirillum_hungatei_JF-1
MHUN_RS06790	1472242..1473078	+	GCF_000013445.1	NC_007796.1	WP_011448313.1						Methanospirillum_hungatei_JF-1
MHUN_RS06795	1473206..1474972	-	GCF_000013445.1	NC_007796.1	WP_052288831.1		arCOG03644,arCOG03642	T,N	-,Tar	CHASE domain, extracellular domain involved in signal transduction,Methyl-accepting chemotaxis protein	Methanospirillum_hungatei_JF-1
MHUN_RS17370	1477034..1477243	+	GCF_000013445.1	NC_007796.1	WP_052288832.1		arCOG03168	R	-	ATPase, AAA+ superfamily fused to HTH and PD-(DE)xK endonuclease domains	Methanospirillum_hungatei_JF-1
MHUN_RS06810	1477183..1478301	+	GCF_000013445.1	NC_007796.1	WP_083758417.1		arCOG03168	R	-	ATPase, AAA+ superfamily fused to HTH and PD-(DE)xK endonuclease domains	Methanospirillum_hungatei_JF-1
===	MBOO_RS07445	11	GCF_000017625.1	NC_009712.1							Methanoregula_boonei_6A8
MBOO_RS07415	1447686..1448759	+	GCF_000017625.1	NC_009712.1	WP_012106970.1		arCOG04888	C	NifD	Nitrogenase molybdenum-iron protein, alpha or beta chains	Methanoregula_boonei_6A8
MBOO_RS07420	1448756..1450129	+	GCF_000017625.1	NC_009712.1	WP_012106971.1		arCOG00106	H	CfbB	Cobyrinic acid a,c-diamide synthase, coenzyme F430 biosynthesis enzyme	Methanoregula_boonei_6A8
MBOO_RS07425	1450256..1451299	+	GCF_000017625.1	NC_009712.1	WP_012106972.1		arCOG02297	E	IlvE	Branched-chain amino acid aminotransferase/4-amino-4-deoxychorismate lyase	Methanoregula_boonei_6A8
MBOO_RS07435	1451539..1452504	-	GCF_000017625.1	NC_009712.1	WP_012106973.1		arCOG03899	V	-	Restriction endonuclease, HNH family	Methanoregula_boonei_6A8
MBOO_RS07440	1452501..1452698	-	GCF_000017625.1	NC_009712.1	WP_048068366.1						Methanoregula_boonei_6A8
MBOO_RS07445	1453909..1457994	-	GCF_000017625.1	NC_009712.1	WP_012106974.1	+	arCOG03956,arCOG02508,arCOG06792,arCOG02508,arCOG02508	O,S,R,S,S	HypF,-,-,-,-	Hydrogenase maturation factor,Secreted protein, with PKD repeat domain,PKD repeats containing protein,Secreted protein, with PKD repeat domain,Secreted protein, with PKD repeat domain	Methanoregula_boonei_6A8
MBOO_RS13065	1457991..1460501	-	GCF_000017625.1	NC_009712.1	WP_052291901.1		arCOG02559,arCOG02559,arCOG02559,arCOG06133	M,M,M,E	-,-,-,-	Cell surface protein,Cell surface protein,Cell surface protein,Predicted secreted peptidase of C13 family	Methanoregula_boonei_6A8
MBOO_RS07455	1461446..1461631	-	GCF_000017625.1	NC_009712.1	WP_048068367.1						Methanoregula_boonei_6A8
MBOO_RS07460	1462088..1462588	-	GCF_000017625.1	NC_009712.1	WP_012106977.1		arCOG11331	S	-	Uncharacterized protein	Methanoregula_boonei_6A8
MBOO_RS13070	1462733..1463347	+	GCF_000017625.1	NC_009712.1	WP_012106978.1		arCOG02643	K	AcrR	Transcriptional regulator, TetR/AcrR family	Methanoregula_boonei_6A8
MBOO_RS07470	1463639..1464181	+	GCF_000017625.1	NC_009712.1	WP_012106979.1		arCOG05301	S	-	Uncharacterized protein	Methanoregula_boonei_6A8
===	MPAL_RS14020	11	GCF_000021965.1	NC_011832.1							Methanosphaerula_palustris_E1-9c
MPAL_RS00495	106856..107104	+	GCF_000021965.1	NC_011832.1	WP_012616809.1		arCOG09458	S	-	Uncharacterized protein	Methanosphaerula_palustris_E1-9c
MPAL_RS00500	107219..107443	+	GCF_000021965.1	NC_011832.1	WP_012616810.1		arCOG00394	K	ArsR	Transcriptional regulator containing HTH domain, ArsR family	Methanosphaerula_palustris_E1-9c
MPAL_RS00505	107705..108448	+	GCF_000021965.1	NC_011832.1	WP_012616811.1		arCOG02740	J	QueG	Epoxyqueuosine reductase QueG (queuosine biosynthesis)	Methanosphaerula_palustris_E1-9c
MPAL_RS00510	108553..111033	-	GCF_000021965.1	NC_011832.1	WP_048144956.1		arCOG06276,arCOG06914	X,X	-,-	Primase-polymerase (primpol) domain containing protein,Phage or plasmid associated DNA primase, primpol domain	Methanosphaerula_palustris_E1-9c
MPAL_RS00515	111039..111239	-	GCF_000021965.1	NC_011832.1	WP_048144958.1						Methanosphaerula_palustris_E1-9c
MPAL_RS14020	111410..116413	-	GCF_000021965.1	NC_011832.1	WP_012616812.1	+	arCOG02420,arCOG02508,arCOG02508,arCOG02508,arCOG02508,arCOG09618,arCOG12308	N,S,S,S,S,M,S	-,-,-,-,-,-,-	Pilin/Flagellin, FlaG/FlaF family,Secreted protein, with PKD repeat domain,Secreted protein, with PKD repeat domain,Secreted protein, with PKD repeat domain,Secreted protein, with PKD repeat domain,Predicted surface protein containing Cna_B domain,Uncharacterized protein	Methanosphaerula_palustris_E1-9c
MPAL_RS00525	116515..116763	+	GCF_000021965.1	NC_011832.1	WP_048144962.1						Methanosphaerula_palustris_E1-9c
MPAL_RS00530	116789..120733	-	GCF_000021965.1	NC_011832.1	WP_012616813.1		arCOG02420,arCOG05189,arCOG07560,arCOG05189,arCOG05189,arCOG09618	N,S,V,S,S,M	-,-,-,-,-,-	Pilin/Flagellin, FlaG/FlaF family,Secreted protein, with PKD repeat domain,Multidomain secreted protein, often associated with polymorphic toxin system,Secreted protein, with PKD repeat domain,Secreted protein, with PKD repeat domain,Predicted surface protein containing Cna_B domain	Methanosphaerula_palustris_E1-9c
MPAL_RS00535	120740..121795	-	GCF_000021965.1	NC_011832.1	WP_012616814.1		arCOG02911	N	-	Predicted pilin/flagellin	Methanosphaerula_palustris_E1-9c
MPAL_RS14025	121905..123959	-	GCF_000021965.1	NC_011832.1	WP_012616815.1		arCOG02420,arCOG02521	N,M	-,-	Pilin/Flagellin, FlaG/FlaF family,Lipoprotein NosD family, contains CASH domains	Methanosphaerula_palustris_E1-9c
MPAL_RS00545	123946..124962	-	GCF_000021965.1	NC_011832.1	WP_012616816.1		arCOG02911	N	-	Predicted pilin/flagellin	Methanosphaerula_palustris_E1-9c
===	MPAL_RS15510	12	GCF_000021965.1	NC_011832.1							Methanosphaerula_palustris_E1-9c
MPAL_RS08850	1858592..1860295	+	GCF_000021965.1	NC_011832.1	WP_012618404.1		arCOG00693	F	AdeC	Adenine deaminase	Methanosphaerula_palustris_E1-9c
MPAL_RS08855	1860301..1860927	-	GCF_000021965.1	NC_011832.1	WP_095206387.1		arCOG04989	Q	-	SAM-dependent methyltransferase	Methanosphaerula_palustris_E1-9c
MPAL_RS08860	1860939..1861283	-	GCF_000021965.1	NC_011832.1	WP_012618406.1						Methanosphaerula_palustris_E1-9c
MPAL_RS08865	1861497..1862948	+	GCF_000021965.1	NC_011832.1	WP_012618407.1		arCOG00143	G	-	MFS family permease	Methanosphaerula_palustris_E1-9c
MPAL_RS08870	1863037..1864488	+	GCF_000021965.1	NC_011832.1	WP_048145290.1		arCOG03038,arCOG03038	R,R	-,-	TPR repeats containing protein,TPR repeats containing protein	Methanosphaerula_palustris_E1-9c
MPAL_RS15510	1864637..1872301	-	GCF_000021965.1	NC_011832.1	WP_012618409.1	+	arCOG02559,arCOG02559,arCOG02549,arCOG02508,arCOG09475,arCOG02510,arCOG09475,arCOG02510,arCOG02510,arCOG09007	M,M,M,S,S,S,S,S,S,G	-,-,-,-,-,-,-,-,-,-	Cell surface protein,Cell surface protein,Cell surface protein,Secreted protein, with PKD repeat domain,Uncharacterized protein,Secreted protein, with PKD repeat domain,Uncharacterized protein,Secreted protein, with PKD repeat domain,Secreted protein, with PKD repeat domain,Beta-glucanase related protein, contains cellulose binding domain Type IV	Methanosphaerula_palustris_E1-9c
MPAL_RS14595	1872780..1878020	-	GCF_000021965.1	NC_011832.1	WP_083767032.1	+	arCOG06512,arCOG02554,arCOG02508,arCOG09475,arCOG02508,arCOG02508,arCOG09007	M,S,S,S,S,S,G	-,-,-,-,-,-,-	Lipoprotein NosD family, contains CASH domains,Secreted protein, with PKD repeat domain,Secreted protein, with PKD repeat domain,Uncharacterized protein,Secreted protein, with PKD repeat domain,Secreted protein, with PKD repeat domain,Beta-glucanase related protein, contains cellulose binding domain Type IV	Methanosphaerula_palustris_E1-9c
MPAL_RS08890	1878303..1878998	-	GCF_000021965.1	NC_011832.1	WP_048145292.1		arCOG09475	S	-	Uncharacterized protein	Methanosphaerula_palustris_E1-9c
MPAL_RS08895	1879778..1880047	-	GCF_000021965.1	NC_011832.1	WP_012618412.1		arCOG01663	V	RelE	Cytotoxic translational repressor of toxin-antitoxin stability system	Methanosphaerula_palustris_E1-9c
MPAL_RS08900	1880047..1880304	-	GCF_000021965.1	NC_011832.1	WP_012618413.1		arCOG03966	V	-	CopG family DNA-binding protein	Methanosphaerula_palustris_E1-9c
MPAL_RS08910	1881040..1881369	-	GCF_000021965.1	NC_011832.1	WP_012618414.1		arCOG01206	V	-	Minimal nucleotidyltransferase	Methanosphaerula_palustris_E1-9c
MPAL_RS08915	1881669..1882013	+	GCF_000021965.1	NC_011832.1	WP_012618415.1		arCOG01206	V	-	Minimal nucleotidyltransferase	Methanosphaerula_palustris_E1-9c
===	MPAL_RS15515	11	GCF_000021965.1	NC_011832.1							Methanosphaerula_palustris_E1-9c
MPAL_RS08995	1898461..1899984	-	GCF_000021965.1	NC_011832.1	WP_048145295.1		arCOG06854	S	-	Uncharacterized membrane protein	Methanosphaerula_palustris_E1-9c
MPAL_RS09000	1899984..1900934	-	GCF_000021965.1	NC_011832.1	WP_012618431.1		arCOG02902	V	-	Multidomain secreted protein, often associated with polymorphic toxin system	Methanosphaerula_palustris_E1-9c
MPAL_RS09005	1900937..1901824	-	GCF_000021965.1	NC_011832.1	WP_012618432.1		arCOG02745	S	-	Uncharacterized protein, DUF58 family, contains vWF domain	Methanosphaerula_palustris_E1-9c
MPAL_RS09010	1901843..1902832	-	GCF_000021965.1	NC_011832.1	WP_012618433.1		arCOG00434	N	-	AAA+ ATPase of MoxR-like family, a component of a putative secretion system	Methanosphaerula_palustris_E1-9c
MPAL_RS09015	1902911..1903945	-	GCF_000021965.1	NC_011832.1	WP_012618434.1		arCOG09475	S	-	Uncharacterized protein	Methanosphaerula_palustris_E1-9c
MPAL_RS15515	1904405..1914292	-	GCF_000021965.1	NC_011832.1	WP_012618435.1	+	arCOG02559,arCOG02559,arCOG02510,arCOG09475,arCOG02510,arCOG06512,arCOG02554,arCOG02510,arCOG09475,arCOG02510,arCOG09475,arCOG02508,arCOG02510,arCOG02510,arCOG09007	M,M,S,S,S,M,S,S,S,S,S,S,S,S,G	-,-,-,-,-,-,-,-,-,-,-,-,-,-,-	Cell surface protein,Cell surface protein,Secreted protein, with PKD repeat domain,Uncharacterized protein,Secreted protein, with PKD repeat domain,Lipoprotein NosD family, contains CASH domains,Secreted protein, with PKD repeat domain,Secreted protein, with PKD repeat domain,Uncharacterized protein,Secreted protein, with PKD repeat domain,Uncharacterized protein,Secreted protein, with PKD repeat…	Methanosphaerula_palustris_E1-9c
MPAL_RS09025	1914625..1915443	-	GCF_000021965.1	NC_011832.1	WP_012618436.1		arCOG09475	S	-	Uncharacterized protein	Methanosphaerula_palustris_E1-9c
MPAL_RS09030	1916689..1919052	+	GCF_000021965.1	NC_011832.1	WP_012618437.1		arCOG09475,arCOG02510,arCOG09475,arCOG03611	S,S,S,E	-,-,-,-	Uncharacterized protein,Secreted protein, with PKD repeat domain,Uncharacterized protein,Peptidase C1A subfamily	Methanosphaerula_palustris_E1-9c
MPAL_RS09035	1919294..1921306	-	GCF_000021965.1	NC_011832.1	WP_012618438.1		arCOG09475,arCOG01144,arCOG14565	S,T,S	-,CpdA,-	Uncharacterized protein,3',5'-cyclic AMP phosphodiesterase CpdA,Uncharacterized protein associated with polymorphic toxin loci	Methanosphaerula_palustris_E1-9c
MPAL_RS09040	1921311..1921592	-	GCF_000021965.1	NC_011832.1	WP_048145298.1						Methanosphaerula_palustris_E1-9c
MPAL_RS09045	1921765..1922814	-	GCF_000021965.1	NC_011832.1	WP_012618440.1		arCOG09475	S	-	Uncharacterized protein	Methanosphaerula_palustris_E1-9c
===	MPAL_RS14680	11	GCF_000021965.1	NC_011832.1							Methanosphaerula_palustris_E1-9c
MPAL_RS10295	2177182..2177853	+	GCF_000021965.1	NC_011832.1	WP_012618680.1		arCOG00616	R	-	Uncharacterized protein related to proFAR isomerase (HisA)	Methanosphaerula_palustris_E1-9c
MPAL_RS10300	2177844..2178473	+	GCF_000021965.1	NC_011832.1	WP_012618681.1		arCOG01891	F	Tmk	Thymidylate kinase	Methanosphaerula_palustris_E1-9c
MPAL_RS10305	2178436..2181027	-	GCF_000021965.1	NC_011832.1	WP_012618682.1		arCOG00808	J	ValS	Valyl-tRNA synthetase	Methanosphaerula_palustris_E1-9c
MPAL_RS10310	2181165..2182430	+	GCF_000021965.1	NC_011832.1	WP_012618683.1		arCOG01880,arCOG02245	I,I	SEC59,-	Dolichol kinase,Cytidylyltransferase family enzyme	Methanosphaerula_palustris_E1-9c
MPAL_RS14675	2185520..2187979	-	GCF_000021965.1	NC_011832.1	WP_012618685.1		arCOG02562,arCOG02508,arCOG09007	R,S,G	-,-,-	Beta-propeller repeat containing protein,Secreted protein, with PKD repeat domain,Beta-glucanase related protein, contains cellulose binding domain Type IV	Methanosphaerula_palustris_E1-9c
MPAL_RS14680	2188162..2192232	-	GCF_000021965.1	NC_011832.1	WP_012618686.1	+	arCOG02560,arCOG02515,arCOG02508,arCOG02508,arCOG09007	R,S,S,S,G	-,-,-,-,-	Secreted protein with beta-propeller repeat domain,Secreted protein, with PKD repeat domain,Secreted protein, with PKD repeat domain,Secreted protein, with PKD repeat domain,Beta-glucanase related protein, contains cellulose binding domain Type IV	Methanosphaerula_palustris_E1-9c
MPAL_RS14685	2192413..2194821	-	GCF_000021965.1	NC_011832.1	WP_012618688.1		arCOG02546,arCOG02508,arCOG02510,arCOG09007	S,S,S,G	-,-,-,-	Secreted protein, contains PKD repeats and vWA domain,Secreted protein, with PKD repeat domain,Secreted protein, with PKD repeat domain,Beta-glucanase related protein, contains cellulose binding domain Type IV	Methanosphaerula_palustris_E1-9c
MPAL_RS10340	2195214..2199356	-	GCF_000021965.1	NC_011832.1	WP_012618689.1		arCOG02088,arCOG02547,arCOG02510,arCOG14747,arCOG02516,arCOG09007	M,S,S,S,S,G	-,-,-,-,-,-	S-layer protein,Surface protein, enriched in asn/thr,Secreted protein, with PKD repeat domain,Uncharacterized membrane protein,Secreted protein, with PKD repeat domain,Beta-glucanase related protein, contains cellulose binding domain Type IV	Methanosphaerula_palustris_E1-9c
MPAL_RS15335	2199563..2199982	+	GCF_000021965.1	NC_011832.1	WP_083767040.1		arCOG06508	X	-	Transposase, IS5 family	Methanosphaerula_palustris_E1-9c
MPAL_RS10350	2200137..2200316	-	GCF_000021965.1	NC_011832.1	WP_012618690.1						Methanosphaerula_palustris_E1-9c
MPAL_RS10355	2200346..2201914	-	GCF_000021965.1	NC_011832.1	WP_012618691.1		arCOG03563,arCOG02483,arCOG03611	R,S,E	-,-,-	Secreted protein, with PKD repeat domain,Secreted protein, with PKD repeat domain,Peptidase C1A subfamily	Methanosphaerula_palustris_E1-9c
===	MPAL_RS14845	11	GCF_000021965.1	NC_011832.1							Methanosphaerula_palustris_E1-9c
MPAL_RS13315	2790711..2791274	+	GCF_000021965.1	NC_011832.1	WP_012619248.1		arCOG00606	R	-	CBS domain	Methanosphaerula_palustris_E1-9c
MPAL_RS13320	2791283..2792041	+	GCF_000021965.1	NC_011832.1	WP_012619249.1		arCOG00602	R	-	CBS domain containing protein	Methanosphaerula_palustris_E1-9c
MPAL_RS13325	2792043..2792984	+	GCF_000021965.1	NC_011832.1	WP_012619250.1		arCOG00600,arCOG00600	R,R	-,-	CBS domain,CBS domain	Methanosphaerula_palustris_E1-9c
MPAL_RS13330	2792990..2793823	+	GCF_000021965.1	NC_011832.1	WP_012619251.1		arCOG00600,arCOG00600	R,R	-,-	CBS domain,CBS domain	Methanosphaerula_palustris_E1-9c
MPAL_RS13335	2793820..2794596	+	GCF_000021965.1	NC_011832.1	WP_012619252.1		arCOG00600	R	-	CBS domain	Methanosphaerula_palustris_E1-9c
MPAL_RS14845	2795023..2799186	-	GCF_000021965.1	NC_011832.1	WP_012619253.1	+	arCOG02546,arCOG02508,arCOG02549,arCOG02508,arCOG02510,arCOG09007,arCOG03991	S,S,M,S,S,G,R	-,-,-,-,-,-,-	Secreted protein, contains PKD repeats and vWA domain,Secreted protein, with PKD repeat domain,Cell surface protein,Secreted protein, with PKD repeat domain,Secreted protein, with PKD repeat domain,Beta-glucanase related protein, contains cellulose binding domain Type IV,PKD repeats containing protein	Methanosphaerula_palustris_E1-9c
MPAL_RS13350	2801585..2803678	-	GCF_000021965.1	NC_011832.1	WP_012619255.1		arCOG00563	M	-	Oligosaccharyl transferase, PMT/STT3 family	Methanosphaerula_palustris_E1-9c
MPAL_RS13355	2803678..2804811	-	GCF_000021965.1	NC_011832.1	WP_052292284.1		arCOG02202	D	FtsZ3	Cell division GTPase	Methanosphaerula_palustris_E1-9c
MPAL_RS13360	2804962..2806185	-	GCF_000021965.1	NC_011832.1	WP_012619257.1		arCOG00496	G	Pgk	3-phosphoglycerate kinase	Methanosphaerula_palustris_E1-9c
MPAL_RS13365	2806182..2806823	-	GCF_000021965.1	NC_011832.1	WP_012619258.1		arCOG04101	C	NtpD	Archaeal/vacuolar-type H+-ATPase subunit D	Methanosphaerula_palustris_E1-9c
MPAL_RS13370	2806831..2808225	-	GCF_000021965.1	NC_011832.1	WP_012619259.1		arCOG00865	C	NtpB	Archaeal/vacuolar-type H+-ATPase subunit B	Methanosphaerula_palustris_E1-9c
===	NMAG_RS04210	11	GCF_000025625.1	NC_013922.1							Natrialba_magadii_ATCC_43099
NMAG_RS04185	895496..896224	+	GCF_000025625.1	NC_013922.1	WP_004216653.1		arCOG00497	R	-	Zn-dependent hydrolase of the beta-lactamase fold	Natrialba_magadii_ATCC_43099
NMAG_RS04190	896364..896759	+	GCF_000025625.1	NC_013922.1	WP_004216655.1		arCOG03687	O	-	Predicted redox protein, regulator of disulfide bond formation	Natrialba_magadii_ATCC_43099
NMAG_RS04195	897358..897858	+	GCF_000025625.1	NC_013922.1	WP_004216656.1		arCOG01849	R	PaaY	Isoleucine patch superfamily protein	Natrialba_magadii_ATCC_43099
NMAG_RS04200	897969..898529	+	GCF_000025625.1	NC_013922.1	WP_004216657.1		arCOG04569	S	-	Uncharacterized protein	Natrialba_magadii_ATCC_43099
NMAG_RS04205	898894..899190	+	GCF_000025625.1	NC_013922.1	WP_004216661.1		arCOG04637	S	-	Uncharacterized protein	Natrialba_magadii_ATCC_43099
NMAG_RS04210	899436..904172	-	GCF_000025625.1	NC_013922.1	WP_004216662.1	+	arCOG10751,arCOG10180,arCOG10180,arCOG10180,arCOG07560,arCOG07560,arCOG10313	S,M,M,M,V,V,S	-,-,-,-,-,-,-	Uncharacterized protein,S-layer-forming halobacterial major cell surface glycoprotein,S-layer-forming halobacterial major cell surface glycoprotein,S-layer-forming halobacterial major cell surface glycoprotein,Multidomain secreted protein, often associated with polymorphic toxin system,Multidomain secreted protein, often associated with polymorphic toxin system,Uncharacterized protein	Natrialba_magadii_ATCC_43099
NMAG_RS04215	904193..904585	-	GCF_000025625.1	NC_013922.1	WP_004216663.1		arCOG14688	S	-	Uncharacterized membrane protein	Natrialba_magadii_ATCC_43099
NMAG_RS04220	904914..905522	+	GCF_000025625.1	NC_013922.1	WP_049916402.1		arCOG02986	H	BioY	Biotin transporter BioY	Natrialba_magadii_ATCC_43099
NMAG_RS04225	905531..906256	+	GCF_000025625.1	NC_013922.1	WP_012996433.1		arCOG00202	P	EcfA2	Energy-coupling factor transporter ATP-binding protein EcfA2	Natrialba_magadii_ATCC_43099
NMAG_RS04230	906305..907009	+	GCF_000025625.1	NC_013922.1	WP_004216666.1		arCOG02250	H	EcfT	Energy-coupling factor transporter transmembrane protein EcfT	Natrialba_magadii_ATCC_43099
NMAG_RS04235	907194..907472	+	GCF_000025625.1	NC_013922.1	WP_004216667.1		arCOG01010	V	StbD	Antitoxin (DNA-binding domain) of toxin-antitoxin stability system	Natrialba_magadii_ATCC_43099
===	NMAG_RS18855	11	GCF_000025625.1	NC_013923.1							Natrialba_magadii_ATCC_43099
NMAG_RS18835	306649..307110	+	GCF_000025625.1	NC_013923.1	WP_012996931.1		arCOG00512	V	NimA	Nitroimidazol reductase NimA or a related FMN-containing flavoprotein, pyridoxamine 5'-phosphate oxidase superfamily	Natrialba_magadii_ATCC_43099
NMAG_RS21190	307142..307411	-	GCF_000025625.1	NC_013923.1	WP_081446732.1		arCOG06412	S	-	Zn ribbon containing protein	Natrialba_magadii_ATCC_43099
NMAG_RS18840	307884..309119	+	GCF_000025625.1	NC_013923.1	WP_004214442.1		arCOG00340	C	GlcD	FAD/FMN-containing dehydrogenase fused to Heterodisulfide reductase, subunit B	Natrialba_magadii_ATCC_43099
NMAG_RS18845	309116..309580	+	GCF_000025625.1	NC_013923.1	WP_004214443.1		arCOG11872	T	-	Sensory rhodopsin transducer	Natrialba_magadii_ATCC_43099
NMAG_RS18850	309698..310606	-	GCF_000025625.1	NC_013923.1	WP_004214445.1		arCOG04756	R	-	Predicted permease	Natrialba_magadii_ATCC_43099
NMAG_RS18855	310755..315887	-	GCF_000025625.1	NC_013923.1	WP_012996932.1	+	arCOG00702,arCOG07560,arCOG03256,arCOG03730,arCOG07560,arCOG07560	V,V,M,S,V,V	AprE,-,-,-,-,-	Predicted multidomain toxin, contains peptidase S8 domain, delivery module and Rnase A domain,Multidomain secreted protein, often associated with polymorphic toxin system,S-layer protein, contains zincin protease domain and Ig-fold domain,Uncharacterized protein,Multidomain secreted protein, often associated with polymorphic toxin system,Multidomain secreted protein, often associated with polymor…	Natrialba_magadii_ATCC_43099
NMAG_RS18860	316384..316917	-	GCF_000025625.1	NC_013923.1	WP_004214451.1		arCOG00002	K	-	Transcriptional regulator, PadR family	Natrialba_magadii_ATCC_43099
NMAG_RS18865	316995..317720	-	GCF_000025625.1	NC_013923.1	WP_004214452.1		arCOG02462	E	-	Kynurenine formamidase	Natrialba_magadii_ATCC_43099
NMAG_RS18870	317798..318952	-	GCF_000025625.1	NC_013923.1	WP_004214453.1		arCOG01707	I	CaiA	Acyl-CoA dehydrogenase	Natrialba_magadii_ATCC_43099
NMAG_RS18875	319158..320723	+	GCF_000025625.1	NC_013923.1	WP_004214456.1		arCOG00856	I	CaiC	Acyl-CoA synthetase (AMP-forming)/AMP-acid ligase II	Natrialba_magadii_ATCC_43099
NMAG_RS18880	320855..321373	+	GCF_000025625.1	NC_013923.1	WP_004214457.1		arCOG02776	K	ArsR	Transcriptional regulator containing HTH domain, ArsR family	Natrialba_magadii_ATCC_43099
===	NMAG_RS19700	11	GCF_000025625.1	NC_013924.1							Natrialba_magadii_ATCC_43099
NMAG_RS19670	132921..133241	+	GCF_000025625.1	NC_013924.1	WP_004216146.1		arCOG10325	S	-	Uncharacterized protein	Natrialba_magadii_ATCC_43099
NMAG_RS19675	133317..134765	+	GCF_000025625.1	NC_013924.1	WP_004216147.1		arCOG04246	J	RtcB	RNA 3'-P ligase, RtcB family protein	Natrialba_magadii_ATCC_43099
NMAG_RS19680	134884..135972	-	GCF_000025625.1	NC_013924.1	WP_004216148.1		arCOG01369	M	WcaG	Nucleoside-diphosphate-sugar epimerase	Natrialba_magadii_ATCC_43099
NMAG_RS19685	135960..137555	-	GCF_000025625.1	NC_013924.1	WP_004216149.1		arCOG01252	C	PutA	Lactaldehyde dehydrogenase, Succinate semialdehyde dehydrogenase, a-ketoglutarate semialdehyde dehydrogenase or other NAD-dependent aldehyde dehydrogenase	Natrialba_magadii_ATCC_43099
NMAG_RS19690	137609..138904	-	GCF_000025625.1	NC_013924.1	WP_081446736.1		arCOG00771,arCOG09164	E,E	-,-	CubicO group peptidase, beta-lactamase class C family,Metal-dependent membrane protease, CAAX family	Natrialba_magadii_ATCC_43099
NMAG_RS19700	139807..143001	+	GCF_000025625.1	NC_013924.1	WP_012996970.1	+	arCOG05417,arCOG07560,arCOG07560,arCOG03256	S,V,V,M	-,-,-,-	Uncharacterized protein,Multidomain secreted protein, often associated with polymorphic toxin system,Multidomain secreted protein, often associated with polymorphic toxin system,S-layer protein, contains zincin protease domain and Ig-fold domain	Natrialba_magadii_ATCC_43099
NMAG_RS21255	143839..144117	+	GCF_000025625.1	NC_013924.1	WP_012996971.1						Natrialba_magadii_ATCC_43099
NMAG_RS19705	144135..146495	+	GCF_000025625.1	NC_013924.1	WP_004216154.1		arCOG08095,arCOG06796,arCOG02350,arCOG06918,arCOG07605	K,T,T,T,T	-,-,-,-,-	Predicted transcriptional regulator, contains HTH domain,Signal transduction histidine kinase,PAS domain,PAS/PAC domain containing protein,Signal transduction histidine kinase, contains REC domain	Natrialba_magadii_ATCC_43099
NMAG_RS19710	146659..147819	+	GCF_000025625.1	NC_013924.1	WP_004216155.1		arCOG09076,arCOG03009	S,U	-,ComEC_2	Uncharacterized protein,DNA uptake channel protein ComEC C-terminal domain, metallo-beta-lactamase superfamily	Natrialba_magadii_ATCC_43099
NMAG_RS19715	147819..148073	+	GCF_000025625.1	NC_013924.1	WP_004216156.1		arCOG06330	S	-	Uncharacterized protein	Natrialba_magadii_ATCC_43099
NMAG_RS19720	148145..149404	-	GCF_000025625.1	NC_013924.1	WP_004216157.1		arCOG00682	X	-	Transposable element, IS605 OrfB family, contains RNAse H fold nuclease and Zn finger domains	Natrialba_magadii_ATCC_43099
===	HVO_RS15090	11	GCF_000025685.1	NC_013967.1							Haloferax_volcanii_DS2
HVO_RS15065	2019911..2020816	-	GCF_000025685.1	NC_013967.1	WP_004042039.1		arCOG00449	T	UspA	Nucleotide-binding protein, UspA family	Haloferax_volcanii_DS2
HVO_RS15070	2020905..2021102	-	GCF_000025685.1	NC_013967.1	WP_004042040.1						Haloferax_volcanii_DS2
HVO_RS15075	2021222..2023477	-	GCF_000025685.1	NC_013967.1	WP_013035373.1		arCOG00853,arCOG00855	C,C	SfcA,Pta	Malic enzyme,Phosphotransacetylase	Haloferax_volcanii_DS2
HVO_RS15080	2023654..2023944	-	GCF_000025685.1	NC_013967.1	WP_004042042.1		arCOG11900	S	-	Uncharacterized protein	Haloferax_volcanii_DS2
HVO_RS15085	2024395..2024574	-	GCF_000025685.1	NC_013967.1	WP_004042043.1		arCOG11900	S	-	Uncharacterized protein	Haloferax_volcanii_DS2
HVO_RS15090	2025234..2031950	+	GCF_000025685.1	NC_013967.1	WP_004042044.1	+	arCOG09058,arCOG02088,arCOG07560,arCOG07581,arCOG03439,arCOG02519,arCOG03439,arCOG07560,arCOG07560,arCOG02542	S,M,V,G,R,M,R,V,V,M	-,-,-,-,-,-,-,-,-,-	Uncharacterized protein,S-layer protein,Multidomain secreted protein, often associated with polymorphic toxin system,Glycosyl hydrolase family 18, contains cellulose binding domain,von Willebrand factor type A (vWA) domain containing protein,Lipoprotein NosD family, contains CASH domains,von Willebrand factor type A (vWA) domain containing protein,Multidomain secreted protein, often associated wi…	Haloferax_volcanii_DS2
HVO_RS15095	2032068..2033150	+	GCF_000025685.1	NC_013967.1	WP_004042045.1		arCOG14565	S	-	Uncharacterized protein associated with polymorphic toxin loci	Haloferax_volcanii_DS2
HVO_RS15100	2033187..2033714	-	GCF_000025685.1	NC_013967.1	WP_004042046.1		arCOG03392	R	-	Membrane-bound metal-dependent hydrolase YbcI, DUF457 family	Haloferax_volcanii_DS2
HVO_RS15105	2033868..2034617	+	GCF_000025685.1	NC_013967.1	WP_004042048.1		arCOG00922	V	SalX	ABC-type antimicrobial peptide transport system, ATPase component	Haloferax_volcanii_DS2
HVO_RS15110	2034610..2035845	+	GCF_000025685.1	NC_013967.1	WP_004042050.1		arCOG02312	V	SalY	ABC-type antimicrobial peptide transport system, permease component	Haloferax_volcanii_DS2
HVO_RS15115	2035838..2037127	+	GCF_000025685.1	NC_013967.1	WP_004042054.1		arCOG02312	V	SalY	ABC-type antimicrobial peptide transport system, permease component	Haloferax_volcanii_DS2
===	NP_RS11415	11	GCF_000026045.1	NC_007426.1							Natronomonas_pharaonis_DSM_2160_Gabara
NP_RS11390	2241413..2241901	-	GCF_000026045.1	NC_007426.1	WP_011324012.1		arCOG04517	S	-	Uncharacterized protein	Natronomonas_pharaonis_DSM_2160_Gabara
NP_RS11395	2241901..2242212	-	GCF_000026045.1	NC_007426.1	WP_049939876.1		arCOG02773	K	-	HTH-domain containing transcriptional regulator	Natronomonas_pharaonis_DSM_2160_Gabara
NP_RS11400	2242770..2243921	-	GCF_000026045.1	NC_007426.1	WP_011324014.1		arCOG09161	G	-	Peptidoglycan/xylan/chitin deacetylase, PgdA/CDA1 family	Natronomonas_pharaonis_DSM_2160_Gabara
NP_RS11405	2244277..2247411	-	GCF_000026045.1	NC_007426.1	WP_011324016.1		arCOG06273	M	-	S-layer protein	Natronomonas_pharaonis_DSM_2160_Gabara
NP_RS11410	2248202..2251351	-	GCF_000026045.1	NC_007426.1	WP_011324017.1		arCOG02963,arCOG06273	N,M	FlaD,-	Archaellum protein D/E,S-layer protein	Natronomonas_pharaonis_DSM_2160_Gabara
NP_RS11415	2251830..2255801	-	GCF_000026045.1	NC_007426.1	WP_011324018.1	+	arCOG06273,arCOG10368,arCOG07560	M,S,V	-,-,-	S-layer protein,Uncharacterized protein,Multidomain secreted protein, often associated with polymorphic toxin system	Natronomonas_pharaonis_DSM_2160_Gabara
NP_RS14200	2256010..2256267	+	GCF_000026045.1	NC_007426.1	WP_083761682.1						Natronomonas_pharaonis_DSM_2160_Gabara
NP_RS11420	2256714..2258441	-	GCF_000026045.1	NC_007426.1	WP_011324019.1		arCOG00702	V	AprE	Predicted multidomain toxin, contains peptidase S8 domain, delivery module and Rnase A domain	Natronomonas_pharaonis_DSM_2160_Gabara
NP_RS11425	2258655..2259104	-	GCF_000026045.1	NC_007426.1	WP_011324020.1		arCOG02759	X	RAYT	REP element-mobilizing transposase RayT	Natronomonas_pharaonis_DSM_2160_Gabara
NP_RS14205	2259164..2259298	+	GCF_000026045.1	NC_007426.1	WP_011324021.1		arCOG06439	V	-	Ribbon-helix-helix protein, copG family	Natronomonas_pharaonis_DSM_2160_Gabara
NP_RS11430	2259295..2260599	+	GCF_000026045.1	NC_007426.1	WP_011324022.1		arCOG00681	X	-	Transposable element, IS605 OrfB family, contains RNAse H fold nuclease and Zn finger domains	Natronomonas_pharaonis_DSM_2160_Gabara
===	MFER_RS05515	11	GCF_000166095.1	NC_014658.1							Methanothermus_fervidus_DSM_2088
MFER_RS05490	1011486..1012484	+	GCF_000166095.1	NC_014658.1	WP_013414143.1		arCOG00899	M	AglD2	Predicted flippase	Methanothermus_fervidus_DSM_2088
MFER_RS05495	1012490..1013368	+	GCF_000166095.1	NC_014658.1	WP_013414144.1		arCOG01383	M	-	Glycosyl transferase family 2	Methanothermus_fervidus_DSM_2088
MFER_RS05500	1013365..1014438	+	GCF_000166095.1	NC_014658.1	WP_013414145.1		arCOG01403	M	AglL	Glycosyltransferase	Methanothermus_fervidus_DSM_2088
MFER_RS05505	1014435..1015196	+	GCF_000166095.1	NC_014658.1	WP_013414146.1		arCOG06462	M	-	Glycosyltransferase, GT2 family	Methanothermus_fervidus_DSM_2088
MFER_RS05510	1015211..1016239	+	GCF_000166095.1	NC_014658.1	WP_013414147.1		arCOG01410	M	AglA	Glycosyltransferase	Methanothermus_fervidus_DSM_2088
MFER_RS05515	1016249..1019155	-	GCF_000166095.1	NC_014658.1	WP_048060592.1	+	arCOG02487,arCOG03256,arCOG07560,arCOG10899	M,M,V,M	-,-,-,-	Cell surface protein, a component of a putative secretion system,S-layer protein, contains zincin protease domain and Ig-fold domain,Multidomain secreted protein, often associated with polymorphic toxin system,Glycosyl hydrolase	Methanothermus_fervidus_DSM_2088
MFER_RS05520	1019328..1020458	-	GCF_000166095.1	NC_014658.1	WP_013414149.1		arCOG01403	M	AglL	Glycosyltransferase	Methanothermus_fervidus_DSM_2088
MFER_RS05525	1020460..1021620	-	GCF_000166095.1	NC_014658.1	WP_013414150.1		arCOG01409	M	RfaG	Glycosyltransferase	Methanothermus_fervidus_DSM_2088
MFER_RS05530	1021629..1022621	-	GCF_000166095.1	NC_014658.1	WP_013414151.1		arCOG01372	M	WcaG	Nucleoside-diphosphate-sugar epimerase	Methanothermus_fervidus_DSM_2088
MFER_RS05535	1022621..1023538	-	GCF_000166095.1	NC_014658.1	WP_013414152.1		arCOG00896	M	-	Glycosyl transferase family 2	Methanothermus_fervidus_DSM_2088
MFER_RS05540	1023505..1024446	-	GCF_000166095.1	NC_014658.1	WP_013414153.1		arCOG01376	M	WcaG	Nucleoside-diphosphate-sugar epimerase	Methanothermus_fervidus_DSM_2088
===	HBOR_RS04005	11	GCF_000172995.2	NC_014729.1							Halogeometricum_borinquense_DSM_11551_PR_3
HBOR_RS03975	766274..767608	-	GCF_000172995.2	NC_014729.1	WP_006053645.1		arCOG00683	X	-	Transposable element, IS605 OrfB family, contains RNAse H fold nuclease and Zn finger domains	Halogeometricum_borinquense_DSM_11551_PR_3
HBOR_RS03980	768014..768925	-	GCF_000172995.2	NC_014729.1	WP_006053647.1		arCOG01389	M	-	Glycosyl transferase family 2	Halogeometricum_borinquense_DSM_11551_PR_3
HBOR_RS03990	769474..769743	-	GCF_000172995.2	NC_014729.1	WP_006053648.1		arCOG06275	S	-	Uncharacterized protein	Halogeometricum_borinquense_DSM_11551_PR_3
HBOR_RS03995	770140..770673	-	GCF_000172995.2	NC_014729.1	WP_006053649.1		arCOG00489	H	PduO	Cob(I)alamin adenosyltransferase	Halogeometricum_borinquense_DSM_11551_PR_3
HBOR_RS04000	770670..770909	-	GCF_000172995.2	NC_014729.1	WP_049890557.1		arCOG02608	O	GrxC	Glutaredoxin	Halogeometricum_borinquense_DSM_11551_PR_3
HBOR_RS04005	770964..775742	-	GCF_000172995.2	NC_014729.1	WP_006053651.1	+	arCOG04500,arCOG04500,arCOG04500,arCOG07554,arCOG13607	S,S,S,M,S	-,-,-,-,-	Uncharacterized protein with Ig-like domain,Uncharacterized protein with Ig-like domain,Uncharacterized protein with Ig-like domain,Cell surface protein,Uncharacterized protein	Halogeometricum_borinquense_DSM_11551_PR_3
HBOR_RS04010	775977..776438	+	GCF_000172995.2	NC_014729.1	WP_006053652.1		arCOG00773	I	-	Acyl-CoA hydrolase	Halogeometricum_borinquense_DSM_11551_PR_3
HBOR_RS04015	776545..777477	+	GCF_000172995.2	NC_014729.1	WP_006053653.1		arCOG01757	H	SerA	Phosphoglycerate dehydrogenase or related dehydrogenase	Halogeometricum_borinquense_DSM_11551_PR_3
HBOR_RS04020	777518..777811	-	GCF_000172995.2	NC_014729.1	WP_006053654.1		arCOG04223	J	SUI1	Translation initiation factor 1 (eIF-1/SUI1)	Halogeometricum_borinquense_DSM_11551_PR_3
HBOR_RS04025	778226..779641	-	GCF_000172995.2	NC_014729.1	WP_006053656.1		arCOG00076	E	GcvP	Glycine cleavage system protein P (pyridoxal-binding), C-terminal domain	Halogeometricum_borinquense_DSM_11551_PR_3
HBOR_RS04030	779641..780963	-	GCF_000172995.2	NC_014729.1	WP_006053657.1		arCOG00077	E	GcvP	Glycine cleavage system protein P (pyridoxal-binding), N-terminal domain	Halogeometricum_borinquense_DSM_11551_PR_3
===	METBO_RS06735	11	GCF_000191585.1	NC_015216.1							Methanobacterium_lacus_AL-21
METBO_RS06710	1343816..1345792	-	GCF_000191585.1	NC_015216.1	WP_013644935.1		arCOG00810	J	MetG	Methionyl-tRNA synthetase	Methanobacterium_lacus_AL-21
METBO_RS06715	1346201..1346452	+	GCF_000191585.1	NC_015216.1	WP_013644936.1						Methanobacterium_lacus_AL-21
METBO_RS06720	1346640..1348025	+	GCF_000191585.1	NC_015216.1	WP_013644937.1		arCOG03013	L	PRI2	Eukaryotic-type DNA primase, large subunit	Methanobacterium_lacus_AL-21
METBO_RS06725	1348079..1349056	+	GCF_000191585.1	NC_015216.1	WP_013644938.1		arCOG04110	L	PRI1	Eukaryotic-type DNA primase, catalytic (small) subunit	Methanobacterium_lacus_AL-21
METBO_RS06730	1349414..1349941	-	GCF_000191585.1	NC_015216.1	WP_013644940.1		arCOG12633	V	-	CopG/RHH family DNA-binding protein	Methanobacterium_lacus_AL-21
METBO_RS06735	1350143..1354636	+	GCF_000191585.1	NC_015216.1	WP_013644941.1	+	arCOG02488,arCOG07611,arCOG07781,arCOG07781,arCOG02487,arCOG07781,arCOG07781,arCOG07781	X,M,R,R,M,R,R,R	-,-,-,-,-,-,-,-	Phage distal tail protein, receptor-binding, might be implicated in secretion of polymorphic toxins,Cell surface protein, contains DUF11 domains,Cell surface protein,Cell surface protein,Cell surface protein, a component of a putative secretion system,Cell surface protein,Cell surface protein,Cell surface protein	Methanobacterium_lacus_AL-21
METBO_RS12750	1354863..1355606	+	GCF_000191585.1	NC_015216.1	WP_013644942.1		arCOG06537,arCOG02348	T,T	CheY,-	Rec and PAS domains,Signal transduction histidine kinase, contains PAS domain	Methanobacterium_lacus_AL-21
METBO_RS06745	1355768..1356538	+	GCF_000191585.1	NC_015216.1	WP_013644943.1		arCOG06537,arCOG06712	T,T	CheY,-	Rec and PAS domains,Sensory protein, contains PAS domain	Methanobacterium_lacus_AL-21
METBO_RS06750	1356592..1357617	-	GCF_000191585.1	NC_015216.1	WP_013644944.1		arCOG02348,arCOG02335	T,T	-,-	Signal transduction histidine kinase, contains PAS domain,Signal transduction histidine kinase, contains PAS domain	Methanobacterium_lacus_AL-21
METBO_RS12755	1358014..1358937	-	GCF_000191585.1	NC_015216.1	WP_083804466.1		arCOG02392,arCOG01159	T,S	CheY,-	Rec domain,Uncharacterized archaeal coiled-coil protein	Methanobacterium_lacus_AL-21
METBO_RS06760	1359363..1360193	-	GCF_000191585.1	NC_015216.1	WP_083804467.1		arCOG03946	S	-	Uncharacterized protein	Methanobacterium_lacus_AL-21
===	MSWAN_RS06165	11	GCF_000214725.1	NC_015574.1							Methanobacterium_paludis_SWAN1
MSWAN_RS06140	1315322..1315483	-	GCF_000214725.1	NC_015574.1	WP_013825754.1		arCOG04391	C	-	Rubredoxin	Methanobacterium_paludis_SWAN1
MSWAN_RS06145	1315780..1316211	-	GCF_000214725.1	NC_015574.1	WP_013825755.1		arCOG05276	L	-	Pyrimidine dimer DNA glycosylase, T4 endoV family	Methanobacterium_paludis_SWAN1
MSWAN_RS06150	1316312..1316713	-	GCF_000214725.1	NC_015574.1	WP_013825756.1		arCOG02053	T	UspA	Nucleotide-binding protein, UspA family	Methanobacterium_paludis_SWAN1
MSWAN_RS06155	1316865..1317416	-	GCF_000214725.1	NC_015574.1	WP_013825757.1		arCOG02017	C	RutF	NADH-FMN oxidoreductase RutF, flavin reductase (DIM6/NTAB) family	Methanobacterium_paludis_SWAN1
MSWAN_RS06160	1317417..1319150	-	GCF_000214725.1	NC_015574.1	WP_013825758.1		arCOG00185	O	GsiA	ABC-type glutathione transport system ATPase component, contains duplicated ATPase domain	Methanobacterium_paludis_SWAN1
MSWAN_RS06165	1319474..1323688	-	GCF_000214725.1	NC_015574.1	WP_013825759.1	+	arCOG02555,arCOG07611,arCOG07611,arCOG07611	M,M,M,M	-,-,-,-	Lipoprotein NosD family, contains CASH domains,Cell surface protein, contains DUF11 domains,Cell surface protein, contains DUF11 domains,Cell surface protein, contains DUF11 domains	Methanobacterium_paludis_SWAN1
MSWAN_RS06170	1324478..1324693	-	GCF_000214725.1	NC_015574.1	WP_013825760.1		arCOG02240	Q	PptA	Phenylpyruvate tautomerase PptA, 4-oxalocrotonate tautomerase family	Methanobacterium_paludis_SWAN1
MSWAN_RS06175	1325018..1326322	-	GCF_000214725.1	NC_015574.1	WP_013825761.1		arCOG02430	C	-	Hydroxylamine reductase, 6Fe-6S prismane cluster-containing protein	Methanobacterium_paludis_SWAN1
MSWAN_RS06180	1326720..1327199	+	GCF_000214725.1	NC_015574.1	WP_013825762.1		arCOG00519	C	FldA	Flavodoxin	Methanobacterium_paludis_SWAN1
MSWAN_RS06185	1327381..1327815	+	GCF_000214725.1	NC_015574.1	WP_013825763.1		arCOG07669	S	-	Uncharacterized protein	Methanobacterium_paludis_SWAN1
MSWAN_RS06190	1328054..1328833	-	GCF_000214725.1	NC_015574.1	WP_013825764.1		arCOG01783	Q	-	SAM-dependent methyltransferase	Methanobacterium_paludis_SWAN1
===	HALAR_RS07195	11	GCF_000224475.1	NC_015954.1							halophilic_archaeon_DL31
HALAR_RS07160	1444977..1445408	+	GCF_000224475.1	NC_015954.1	WP_014051663.1		arCOG02759	X	RAYT	REP element-mobilizing transposase RayT	halophilic_archaeon_DL31
HALAR_RS07165	1445405..1446733	+	GCF_000224475.1	NC_015954.1	WP_014051664.1		arCOG00683	X	-	Transposable element, IS605 OrfB family, contains RNAse H fold nuclease and Zn finger domains	halophilic_archaeon_DL31
HALAR_RS07170	1446796..1447128	+	GCF_000224475.1	NC_015954.1	WP_049943361.1		arCOG00717	V	-	PIN domain containing protein	halophilic_archaeon_DL31
HALAR_RS07180	1449154..1450410	+	GCF_000224475.1	NC_015954.1	WP_014051666.1		arCOG00684	X	-	Transposable element, IS605 OrfB family, contains RNAse H fold nuclease and Zn finger domains	halophilic_archaeon_DL31
HALAR_RS07185	1450635..1451399	-	GCF_000224475.1	NC_015954.1	WP_014051667.1		arCOG00664	M	AglF/RfbA	Glucose-1-phosphate uridyltransferase	halophilic_archaeon_DL31
HALAR_RS07195	1452133..1455735	-	GCF_000224475.1	NC_015954.1	WP_014051668.1	+	arCOG03256,arCOG07560,arCOG07560,arCOG07560,arCOG07560,arCOG03256	M,V,V,V,V,M	-,-,-,-,-,-	S-layer protein, contains zincin protease domain and Ig-fold domain,Multidomain secreted protein, often associated with polymorphic toxin system,Multidomain secreted protein, often associated with polymorphic toxin system,Multidomain secreted protein, often associated with polymorphic toxin system,Multidomain secreted protein, often associated with polymorphic toxin system,S-layer protein, contai…	halophilic_archaeon_DL31
HALAR_RS07220	1459093..1459728	+	GCF_000224475.1	NC_015954.1	WP_014051672.1		arCOG02043	M	AglS	Dolichol phosphate-mannose mannosyltransferase	halophilic_archaeon_DL31
HALAR_RS07225	1459960..1460460	+	GCF_000224475.1	NC_015954.1	WP_049943364.1		arCOG01717	J	GatA	Asp-tRNAAsn/Glu-tRNAGln amidotransferase A subunit or related amidase	halophilic_archaeon_DL31
HALAR_RS07235	1461596..1462771	+	GCF_000224475.1	NC_015954.1	WP_049943586.1		arCOG02202	D	FtsZ3	Cell division GTPase	halophilic_archaeon_DL31
HALAR_RS07240	1462787..1463407	+	GCF_000224475.1	NC_015954.1	WP_014051677.1		arCOG04472	H	CofC	2-phospho-L-lactate guanylyltransferase, coenzyme F420 biosynthesis enzyme, CobY/MobA/RfbA family	halophilic_archaeon_DL31
HALAR_RS07245	1463441..1464607	+	GCF_000224475.1	NC_015954.1	WP_014051678.1		arCOG00657	H	CofG	FO synthase or thiamine biosynthesis enzyme ThiH	halophilic_archaeon_DL31
===	HALDL1_RS02295	11	GCF_000230955.2	NZ_CP007060.1							Halobacterium_sp_DL1
HALDL1_RS02270	459600..460028	+	GCF_000230955.2	NZ_CP007060.1	WP_009486600.1		arCOG02416	N	-	Major pilin/Flagellin, FlaG/FlaF family	Halobacterium_sp_DL1
HALDL1_RS02275	460259..460528	+	GCF_000230955.2	NZ_CP007060.1	WP_009486599.1		arCOG08928	S	-	Uncharacterized protein	Halobacterium_sp_DL1
HALDL1_RS02280	460555..460758	+	GCF_000230955.2	NZ_CP007060.1	WP_009486598.1						Halobacterium_sp_DL1
HALDL1_RS02285	461024..461296	-	GCF_000230955.2	NZ_CP007060.1	WP_009486597.1		arCOG08928	S	-	Uncharacterized protein	Halobacterium_sp_DL1
HALDL1_RS02290	461534..461872	+	GCF_000230955.2	NZ_CP007060.1	WP_009486596.1		arCOG04394	P	-	Intracellular sulfur oxidation protein, DsrE/DsrF family	Halobacterium_sp_DL1
HALDL1_RS02295	462103..468441	+	GCF_000230955.2	NZ_CP007060.1	WP_009486595.1	+	arCOG06273,arCOG04500,arCOG04500,arCOG04500,arCOG07554	M,S,S,S,M	-,-,-,-,-	S-layer protein,Uncharacterized protein with Ig-like domain,Uncharacterized protein with Ig-like domain,Uncharacterized protein with Ig-like domain,Cell surface protein	Halobacterium_sp_DL1
HALDL1_RS02300	468559..469242	+	GCF_000230955.2	NZ_CP007060.1	WP_009486594.1		arCOG02291	R	-	HAD superfamily hydrolase	Halobacterium_sp_DL1
HALDL1_RS02305	469288..469764	-	GCF_000230955.2	NZ_CP007060.1	WP_009486593.1		arCOG14919	S	-	Uncharacterized membrane protein	Halobacterium_sp_DL1
HALDL1_RS02310	470019..470552	+	GCF_000230955.2	NZ_CP007060.1	WP_009486592.1		arCOG01587	K	-	DNA-binding transcriptional regulator, Lrp family	Halobacterium_sp_DL1
HALDL1_RS02315	470647..470985	-	GCF_000230955.2	NZ_CP007060.1	WP_009486591.1		arCOG02998	S	-	Cupin domain containing protein	Halobacterium_sp_DL1
HALDL1_RS02320	470982..472796	-	GCF_000230955.2	NZ_CP007060.1	WP_009486590.1		arCOG01512	E	HyuB	N-methylhydantoinase B/acetone carboxylase, alpha subunit	Halobacterium_sp_DL1
===	NJ7G_RS08240	11	GCF_000281695.1	NC_018224.1							Natrinema_sp_J7-2
NJ7G_RS08215	1726482..1727261	+	GCF_000281695.1	NC_018224.1	WP_014864055.1		arCOG02798	K	IclR	DNA-binding transcriptional regulator, IclR family	Natrinema_sp_J7-2
NJ7G_RS08220	1728204..1728680	+	GCF_000281695.1	NC_018224.1	WP_008454201.1		arCOG00776	I	MaoC	Acyl dehydratase	Natrinema_sp_J7-2
NJ7G_RS08225	1728926..1729630	-	GCF_000281695.1	NC_018224.1	WP_014864059.1		arCOG02250	H	EcfT	Energy-coupling factor transporter transmembrane protein EcfT	Natrinema_sp_J7-2
NJ7G_RS08230	1729701..1730405	-	GCF_000281695.1	NC_018224.1	WP_014864060.1		arCOG00202	P	EcfA2	Energy-coupling factor transporter ATP-binding protein EcfA2	Natrinema_sp_J7-2
NJ7G_RS08235	1730431..1731015	-	GCF_000281695.1	NC_018224.1	WP_008454205.1		arCOG02986	H	BioY	Biotin transporter BioY	Natrinema_sp_J7-2
NJ7G_RS08240	1731444..1735868	+	GCF_000281695.1	NC_018224.1	WP_014864063.1	+	arCOG10180,arCOG07560,arCOG07560,arCOG10728	M,V,V,S	-,-,-,-	S-layer-forming halobacterial major cell surface glycoprotein,Multidomain secreted protein, often associated with polymorphic toxin system,Multidomain secreted protein, often associated with polymorphic toxin system,Uncharacterized protein	Natrinema_sp_J7-2
NJ7G_RS08245	1735981..1736271	-	GCF_000281695.1	NC_018224.1	WP_014864064.1		arCOG04637	S	-	Uncharacterized protein	Natrinema_sp_J7-2
NJ7G_RS08250	1736595..1737059	-	GCF_000281695.1	NC_018224.1	WP_008454217.1		arCOG04569	S	-	Uncharacterized protein	Natrinema_sp_J7-2
NJ7G_RS08255	1737232..1737708	+	GCF_000281695.1	NC_018224.1	WP_014864065.1		arCOG00449	T	UspA	Nucleotide-binding protein, UspA family	Natrinema_sp_J7-2
NJ7G_RS08260	1737781..1738263	-	GCF_000281695.1	NC_018224.1	WP_014864066.1		arCOG02977	S	-	Uncharacterized protein	Natrinema_sp_J7-2
NJ7G_RS08265	1738345..1741335	+	GCF_000281695.1	NC_018224.1	WP_014864067.1		arCOG00181,arCOG00184	E,E	DppD,AppF	ABC-type dipeptide/oligopeptide/nickel transport system, ATPase component,ABC-type oligopeptide transport system, ATPase component	Natrinema_sp_J7-2
===	HFX_RS12405	11	GCF_000306765.2	NC_017941.2							Haloferax_mediterranei_ATCC_33500_CGMCC_1_2087
HFX_RS12380	2416672..2416947	-	GCF_000306765.2	NC_017941.2	WP_004059635.1		arCOG03875	R	-	Uncharacterized membrane protein, a component of a putative secretion system	Haloferax_mediterranei_ATCC_33500_CGMCC_1_2087
HFX_RS12385	2417044..2418300	-	GCF_000306765.2	NC_017941.2	WP_004059634.1		arCOG02312	V	SalY	ABC-type antimicrobial peptide transport system, permease component	Haloferax_mediterranei_ATCC_33500_CGMCC_1_2087
HFX_RS12390	2418293..2419534	-	GCF_000306765.2	NC_017941.2	WP_004059633.1		arCOG02312	V	SalY	ABC-type antimicrobial peptide transport system, permease component	Haloferax_mediterranei_ATCC_33500_CGMCC_1_2087
HFX_RS12395	2419527..2420276	-	GCF_000306765.2	NC_017941.2	WP_004059632.1		arCOG00922	V	SalX	ABC-type antimicrobial peptide transport system, ATPase component	Haloferax_mediterranei_ATCC_33500_CGMCC_1_2087
HFX_RS12400	2420492..2421541	-	GCF_000306765.2	NC_017941.2	WP_004059631.1		arCOG14565	S	-	Uncharacterized protein associated with polymorphic toxin loci	Haloferax_mediterranei_ATCC_33500_CGMCC_1_2087
HFX_RS12405	2421679..2428359	-	GCF_000306765.2	NC_017941.2	WP_004059630.1	+	arCOG09058,arCOG07560,arCOG03439,arCOG02508,arCOG03439,arCOG07560,arCOG03256,arCOG02542	S,V,R,S,R,V,M,M	-,-,-,-,-,-,-,-	Uncharacterized protein,Multidomain secreted protein, often associated with polymorphic toxin system,von Willebrand factor type A (vWA) domain containing protein,Secreted protein, with PKD repeat domain,von Willebrand factor type A (vWA) domain containing protein,Multidomain secreted protein, often associated with polymorphic toxin system,S-layer protein, contains zincin protease domain and Ig-fo…	Haloferax_mediterranei_ATCC_33500_CGMCC_1_2087
HFX_RS12410	2428936..2429145	+	GCF_000306765.2	NC_017941.2	WP_014732459.1		arCOG11900	S	-	Uncharacterized protein	Haloferax_mediterranei_ATCC_33500_CGMCC_1_2087
HFX_RS12415	2429445..2431697	+	GCF_000306765.2	NC_017941.2	WP_004059628.1		arCOG00853,arCOG00855	C,C	SfcA,Pta	Malic enzyme,Phosphotransacetylase	Haloferax_mediterranei_ATCC_33500_CGMCC_1_2087
HFX_RS12420	2432148..2432957	-	GCF_000306765.2	NC_017941.2	WP_004059627.1		arCOG00164	O	CysU	ABC-type sulfate transport system, permease component	Haloferax_mediterranei_ATCC_33500_CGMCC_1_2087
HFX_RS12425	2432938..2433834	-	GCF_000306765.2	NC_017941.2	WP_004059626.1		arCOG00219	P	ModA	ABC-type molybdate transport system, periplasmic component	Haloferax_mediterranei_ATCC_33500_CGMCC_1_2087
HFX_RS12430	2433831..2434481	-	GCF_000306765.2	NC_017941.2	WP_004059625.1		arCOG01872	H	MobA	Molybdopterin-guanine dinucleotide biosynthesis protein A	Haloferax_mediterranei_ATCC_33500_CGMCC_1_2087
===	METHO_RS01690	11	GCF_000328665.1	NC_019977.1							Methanomethylovorans_hollandica_DSM_15978
METHO_RS01665	328742..329458	+	GCF_000328665.1	NC_019977.1	WP_015323779.1		arCOG00721	J	Nob1	Endonuclease Nob1, consists of a PIN domain and a Zn-ribbon module	Methanomethylovorans_hollandica_DSM_15978
METHO_RS01670	329482..330330	-	GCF_000328665.1	NC_019977.1	WP_015323780.1		arCOG00476	H	UbiA	4-hydroxybenzoate polyprenyltransferase or related prenyltransferase	Methanomethylovorans_hollandica_DSM_15978
METHO_RS01675	330341..331261	-	GCF_000328665.1	NC_019977.1	WP_015323781.1		arCOG04459	H	NadA	Quinolinate synthase	Methanomethylovorans_hollandica_DSM_15978
METHO_RS01680	331364..332179	-	GCF_000328665.1	NC_019977.1	WP_015323782.1		arCOG00254	E	AspD	L-aspartate dehydrogenase, NAD(P)-dependent	Methanomethylovorans_hollandica_DSM_15978
METHO_RS01685	332301..332591	+	GCF_000328665.1	NC_019977.1	WP_048830976.1						Methanomethylovorans_hollandica_DSM_15978
METHO_RS01690	333389..338227	+	GCF_000328665.1	NC_019977.1	WP_015323784.1	+	arCOG03498,arCOG02546,arCOG03498,arCOG02510,arCOG03498	M,S,M,S,M	-,-,-,-,-	Cell surface protein, contains right handed beta helix region,Secreted protein, contains PKD repeats and vWA domain,Cell surface protein, contains right handed beta helix region,Secreted protein, with PKD repeat domain,Cell surface protein, contains right handed beta helix region	Methanomethylovorans_hollandica_DSM_15978
METHO_RS01695	338414..340066	-	GCF_000328665.1	NC_019977.1	WP_083885776.1		arCOG02902	V	-	Multidomain secreted protein, often associated with polymorphic toxin system	Methanomethylovorans_hollandica_DSM_15978
METHO_RS01700	341080..341868	-	GCF_000328665.1	NC_019977.1	WP_015323787.1		arCOG03517	T	-	Formylglycine-generating sulfatase enzyme	Methanomethylovorans_hollandica_DSM_15978
METHO_RS01705	341975..342289	-	GCF_000328665.1	NC_019977.1	WP_015323788.1		arCOG03367	S	-	Uncharacterized protein	Methanomethylovorans_hollandica_DSM_15978
METHO_RS01710	342315..343433	-	GCF_000328665.1	NC_019977.1	WP_015323789.1		arCOG03323	H	MtbA	Methylcobalamin:coenzyme M methyltransferase	Methanomethylovorans_hollandica_DSM_15978
METHO_RS01715	343575..346085	-	GCF_000328665.1	NC_019977.1	WP_015323790.1		arCOG02339,arCOG02359,arCOG02374,arCOG02357,arCOG07619	T,T,T,T,T	-,-,-,FhlA,-	Sensory protein, contains PAS domain,GAF and PAS domains,Signal transduction histidine kinase, contains PAS domains,GAF domain,Signal transduction histidine kinase	Methanomethylovorans_hollandica_DSM_15978
===	L593_RS07475	11	GCF_000403645.1	NC_021313.1							Salinarchaeum_sp_Harcht-Bsk1
L593_RS07450	1640619..1642001	+	GCF_000403645.1	NC_021313.1	WP_049894382.1		arCOG00070	E	GlyA	Glycine/serine hydroxymethyltransferase	Salinarchaeum_sp_Harcht-Bsk1
L593_RS07455	1641998..1642558	+	GCF_000403645.1	NC_021313.1	WP_020446332.1		arCOG04347	Q	-	SAM-dependent methyltransferase	Salinarchaeum_sp_Harcht-Bsk1
L593_RS07460	1642718..1643563	+	GCF_000403645.1	NC_021313.1	WP_020446333.1		arCOG01648,arCOG07416	HR,HR	MenH,MenH	2-succinyl-6-hydroxy-2,4-cyclohexadiene-1-carboxylate synthase MenH and related esterases, alpha/beta hydrolase fold,2-succinyl-6-hydroxy-2,4-cyclohexadiene-1-carboxylate synthase MenH and related esterases, alpha/beta hydrolase fold	Salinarchaeum_sp_Harcht-Bsk1
L593_RS07465	1643628..1644497	+	GCF_000403645.1	NC_021313.1	WP_020446334.1		arCOG01648,arCOG07416	HR,HR	MenH,MenH	2-succinyl-6-hydroxy-2,4-cyclohexadiene-1-carboxylate synthase MenH and related esterases, alpha/beta hydrolase fold,2-succinyl-6-hydroxy-2,4-cyclohexadiene-1-carboxylate synthase MenH and related esterases, alpha/beta hydrolase fold	Salinarchaeum_sp_Harcht-Bsk1
L593_RS07470	1645045..1646346	-	GCF_000403645.1	NC_021313.1	WP_020446335.1		arCOG04137	H	SAM1	S-adenosylhomocysteine hydrolase	Salinarchaeum_sp_Harcht-Bsk1
L593_RS07475	1646615..1653814	+	GCF_000403645.1	NC_021313.1	WP_049893955.1	+	arCOG00702,arCOG02501,arCOG02542,arCOG07560,arCOG07560,arCOG03256,arCOG07560,arCOG07560,arCOG07560	V,O,M,V,V,M,V,V,V	AprE,-,-,-,-,-,-,-,-	Predicted multidomain toxin, contains peptidase S8 domain, delivery module and Rnase A domain,Cysteine protease, C1A family,Cell surface protein containing PGF C-terminal sorting motif,Multidomain secreted protein, often associated with polymorphic toxin system,Multidomain secreted protein, often associated with polymorphic toxin system,S-layer protein, contains zincin protease domain and Ig-fold…	Salinarchaeum_sp_Harcht-Bsk1
L593_RS07480	1654474..1655268	-	GCF_000403645.1	NC_021313.1	WP_020446337.1		arCOG06339	R	-	Cell surface protein	Salinarchaeum_sp_Harcht-Bsk1
L593_RS07485	1655429..1656748	-	GCF_000403645.1	NC_021313.1	WP_020446338.1		arCOG00695	F	SsnA	Cytosine deaminase or related metal-dependent hydrolase	Salinarchaeum_sp_Harcht-Bsk1
L593_RS07490	1656903..1657580	-	GCF_000403645.1	NC_021313.1	WP_020446339.1		arCOG04121	L	RnhB	Ribonuclease HII	Salinarchaeum_sp_Harcht-Bsk1
L593_RS07495	1657876..1659459	-	GCF_000403645.1	NC_021313.1	WP_020446340.1		arCOG04455	L	HYS2	Archaeal DNA polymerase II, small subunit/DNA polymerase delta, subunit B	Salinarchaeum_sp_Harcht-Bsk1
L593_RS07500	1659605..1660402	+	GCF_000403645.1	NC_021313.1	WP_020446341.1		arCOG01739	U	LepB	Signal peptidase I	Salinarchaeum_sp_Harcht-Bsk1
===	HISP_RS07840	11	GCF_000504565.1	NC_023013.1							Haloarcula_hispanica_N601
HISP_RS07815	1538953..1539651	-	GCF_000504565.1	NC_023013.1	WP_044951844.1		arCOG02879	S	-	Uncharacterized membrane protein, DUF4013 family	Haloarcula_hispanica_N601
HISP_RS07820	1539800..1540831	-	GCF_000504565.1	NC_023013.1	WP_014040423.1		arCOG00636	O	HypE	Carbamoyl dehydratase HypE (hydrogenase maturation factor)	Haloarcula_hispanica_N601
HISP_RS07825	1540877..1543030	-	GCF_000504565.1	NC_023013.1	WP_014040424.1		arCOG01695	JO	RqcH	Ribosome quality control (RQC) protein RqcH, Rqc2/NEMF/Tae2 family, contains fibronectin-(FbpA) and RNA- (NFACT) binding domains	Haloarcula_hispanica_N601
HISP_RS07830	1543067..1544101	-	GCF_000504565.1	NC_023013.1	WP_014040425.1		arCOG04623	R	-	Predicted NAD/FAD-dependent oxidoreductase	Haloarcula_hispanica_N601
HISP_RS07835	1544173..1545648	-	GCF_000504565.1	NC_023013.1	WP_014040426.1		arCOG03730,arCOG09230,arCOG03256	S,S,M	-,-,-	Uncharacterized protein,Uncharacterized protein,S-layer protein, contains zincin protease domain and Ig-fold domain	Haloarcula_hispanica_N601
HISP_RS07840	1545763..1549245	-	GCF_000504565.1	NC_023013.1	WP_023843270.1	+	arCOG07560,arCOG07560,arCOG07560,arCOG07560,arCOG03256,arCOG02540,arCOG03256	V,V,V,V,M,M,M	-,-,-,-,-,-,-	Multidomain secreted protein, often associated with polymorphic toxin system,Multidomain secreted protein, often associated with polymorphic toxin system,Multidomain secreted protein, often associated with polymorphic toxin system,Multidomain secreted protein, often associated with polymorphic toxin system,S-layer protein, contains zincin protease domain and Ig-fold domain,PKD repeats containing …	Haloarcula_hispanica_N601
HISP_RS07845	1549625..1551280	-	GCF_000504565.1	NC_023013.1	WP_014040428.1		arCOG01361	K	ELP3	Histone acetyltransferase	Haloarcula_hispanica_N601
HISP_RS07850	1551671..1553563	+	GCF_000504565.1	NC_023013.1	WP_014040430.1		arCOG03363,arCOG02320	C,N	NtpF,Tar	Archaeal/vacuolar-type H+-ATPase subunit H,Methyl-accepting chemotaxis protein	Haloarcula_hispanica_N601
HISP_RS07855	1553568..1554056	-	GCF_000504565.1	NC_023013.1	WP_014040431.1		arCOG02994	S	-	Cupin domain containing protein	Haloarcula_hispanica_N601
HISP_RS07860	1554097..1556295	-	GCF_000504565.1	NC_023013.1	WP_014040432.1		arCOG00429,arCOG00429	L,L	HAN,HAN	Archaea-specific RecJ-like exonuclease, involved in stalled replication fork repair,Archaea-specific RecJ-like exonuclease, involved in stalled replication fork repair	Haloarcula_hispanica_N601
HISP_RS07865	1556360..1556623	-	GCF_000504565.1	NC_023013.1	WP_004592637.1		arCOG06247	S	-	Uncharacterized protein	Haloarcula_hispanica_N601
===	NMLP_RS04610	11	GCF_000591055.1	NC_020388.1							Natronomonas_moolapensis_8_8_11
NMLP_RS04585	917050..919269	+	GCF_000591055.1	NC_020388.1	WP_015408966.1		arCOG02327,arCOG06712,arCOG06219	T,T,T	-,-,-	Signal transduction histidine kinase, contains PAS domain,Sensory protein, contains PAS domain,Signal transduction histidine kinase	Natronomonas_moolapensis_8_8_11
NMLP_RS04590	919266..921212	+	GCF_000591055.1	NC_020388.1	WP_015408967.1		arCOG02387,arCOG02348,arCOG02278	T,T,T	CheY,-,FhlA	Signal transduction regulator, contains Rec and HTH domains,Signal transduction histidine kinase, contains PAS domain,Putative light- and oxygen-sensing transcription regulator, contains PAS, GAF and HTH domains	Natronomonas_moolapensis_8_8_11
NMLP_RS04595	921551..921832	+	GCF_000591055.1	NC_020388.1	WP_015408968.1		arCOG00373	L	ClsN	Coalescin Smc-like ATPase	Natronomonas_moolapensis_8_8_11
NMLP_RS04600	921979..922425	-	GCF_000591055.1	NC_020388.1	WP_015408969.1		arCOG02108	V	-	HEPN domain containing protein	Natronomonas_moolapensis_8_8_11
NMLP_RS14200	922422..922862	-	GCF_000591055.1	NC_020388.1	WP_015408970.1		arCOG02105	V	-	Minimal nucleotidyltransferase	Natronomonas_moolapensis_8_8_11
NMLP_RS04610	923360..929443	+	GCF_000591055.1	NC_020388.1	WP_049926162.1	+	arCOG06273,arCOG06273,arCOG07560	M,M,V	-,-,-	S-layer protein,S-layer protein,Multidomain secreted protein, often associated with polymorphic toxin system	Natronomonas_moolapensis_8_8_11
NMLP_RS04620	930163..930645	+	GCF_000591055.1	NC_020388.1	WP_015408972.1		arCOG01863	J	MBF1	Ribosome-binding protein aMBF1, translation factor, contains Zn-ribbon and HTH domains	Natronomonas_moolapensis_8_8_11
NMLP_RS04625	930670..930915	-	GCF_000591055.1	NC_020388.1	WP_015408973.1		arCOG06240	S	-	Uncharacterized membrane protein	Natronomonas_moolapensis_8_8_11
NMLP_RS04630	931015..931821	+	GCF_000591055.1	NC_020388.1	WP_015408974.1		arCOG00584	H	PanB	Ketopantoate hydroxymethyltransferase	Natronomonas_moolapensis_8_8_11
NMLP_RS04635	931910..933052	+	GCF_000591055.1	NC_020388.1	WP_084260782.1		arCOG00196	V	CcmA	ABC-type multidrug transport system, ATPase component	Natronomonas_moolapensis_8_8_11
NMLP_RS04640	933049..933906	+	GCF_000591055.1	NC_020388.1	WP_015408976.1		arCOG01465	V	-	ABC-type multidrug transport system, permease component	Natronomonas_moolapensis_8_8_11
===	NMLP_RS07835	11	GCF_000591055.1	NC_020388.1							Natronomonas_moolapensis_8_8_11
NMLP_RS07815	1598051..1598329	+	GCF_000591055.1	NC_020388.1	WP_015409572.1		arCOG06330	S	-	Uncharacterized protein	Natronomonas_moolapensis_8_8_11
NMLP_RS07820	1598525..1598740	+	GCF_000591055.1	NC_020388.1	WP_015409573.1		arCOG02782	V	-	Endonuclease, HJR/Mrr/RecB family	Natronomonas_moolapensis_8_8_11
NMLP_RS14420	1598834..1599271	-	GCF_000591055.1	NC_020388.1	WP_015409574.1		arCOG06153	S	-	Uncharacterized protein	Natronomonas_moolapensis_8_8_11
NMLP_RS07825	1599273..1599800	-	GCF_000591055.1	NC_020388.1	WP_015409575.1		arCOG02776	K	ArsR	Transcriptional regulator containing HTH domain, ArsR family	Natronomonas_moolapensis_8_8_11
NMLP_RS07830	1600022..1601683	+	GCF_000591055.1	NC_020388.1	WP_015409576.1		arCOG04518,arCOG07592,arCOG04041,arCOG08095	K,S,K,K	-,-,-,-	Transcriptional regulator, contains HTH domain,Uncharacterized protein,Transcriptional regulator, contains wHTH domain,Predicted transcriptional regulator, contains HTH domain	Natronomonas_moolapensis_8_8_11
NMLP_RS07835	1601988..1614650	-	GCF_000591055.1	NC_020388.1	WP_015409577.1	+	arCOG06273,arCOG02488,arCOG04500,arCOG14565,arCOG02488,arCOG02508,arCOG07560,arCOG02079,arCOG02080,arCOG02079,arCOG02079,arCOG07554,arCOG07554	M,X,S,S,X,S,V,N,M,N,N,M,M	-,-,-,-,-,-,-,-,-,-,-,-,-	S-layer protein,Phage distal tail protein, receptor-binding, might be implicated in secretion of polymorphic toxins,Uncharacterized protein with Ig-like domain,Uncharacterized protein associated with polymorphic toxin loci,Phage distal tail protein, receptor-binding, might be implicated in secretion of polymorphic toxins,Secreted protein, with PKD repeat domain,Multidomain secreted protein, often…	Natronomonas_moolapensis_8_8_11
NMLP_RS07840	1615111..1616343	-	GCF_000591055.1	NC_020388.1	WP_015409578.1		arCOG00684	X	-	Transposable element, IS605 OrfB family, contains RNAse H fold nuclease and Zn finger domains	Natronomonas_moolapensis_8_8_11
NMLP_RS07845	1616674..1618269	-	GCF_000591055.1	NC_020388.1	WP_015409579.1		arCOG02387,arCOG02278	T,T	CheY,FhlA	Signal transduction regulator, contains Rec and HTH domains,Putative light- and oxygen-sensing transcription regulator, contains PAS, GAF and HTH domains	Natronomonas_moolapensis_8_8_11
NMLP_RS07850	1618396..1620165	-	GCF_000591055.1	NC_020388.1	WP_015409580.1		arCOG02327	T	-	Signal transduction histidine kinase, contains PAS domain	Natronomonas_moolapensis_8_8_11
NMLP_RS07855	1620249..1628711	-	GCF_000591055.1	NC_020388.1	WP_049926323.1		arCOG04500,arCOG10954,arCOG02486,arCOG10954,arCOG10954,arCOG10954,arCOG07873,arCOG07554	S,S,E,S,S,S,R,M	-,-,-,-,-,-,PfoR,-	Uncharacterized protein with Ig-like domain,Uncharacterized membrane protein,Transglutaminase-like cysteine protease,Uncharacterized membrane protein,Uncharacterized membrane protein,Uncharacterized membrane protein,Uncharacterized membrane protein,Cell surface protein	Natronomonas_moolapensis_8_8_11
NMLP_RS14425	1629424..1630059	+	GCF_000591055.1	NC_020388.1	WP_015409582.1		arCOG02134	X	-	Transposase	Natronomonas_moolapensis_8_8_11
===	SG26_RS15955	11	GCF_000827835.1	NZ_CP010529.1							Haloarcula_sp_CBA1115
SG26_RS15930	3180267..3180965	-	GCF_000827835.1	NZ_CP010529.1	WP_050038102.1		arCOG02879	S	-	Uncharacterized membrane protein, DUF4013 family	Haloarcula_sp_CBA1115
SG26_RS15935	3181115..3182146	-	GCF_000827835.1	NZ_CP010529.1	WP_050038103.1		arCOG00636	O	HypE	Carbamoyl dehydratase HypE (hydrogenase maturation factor)	Haloarcula_sp_CBA1115
SG26_RS15940	3182192..3184345	-	GCF_000827835.1	NZ_CP010529.1	WP_014040424.1		arCOG01695	JO	RqcH	Ribosome quality control (RQC) protein RqcH, Rqc2/NEMF/Tae2 family, contains fibronectin-(FbpA) and RNA- (NFACT) binding domains	Haloarcula_sp_CBA1115
SG26_RS15945	3184382..3185416	-	GCF_000827835.1	NZ_CP010529.1	WP_050038104.1		arCOG04623	R	-	Predicted NAD/FAD-dependent oxidoreductase	Haloarcula_sp_CBA1115
SG26_RS15950	3185488..3187119	-	GCF_000827835.1	NZ_CP010529.1	WP_050038105.1		arCOG03730,arCOG03256	S,M	-,-	Uncharacterized protein,S-layer protein, contains zincin protease domain and Ig-fold domain	Haloarcula_sp_CBA1115
SG26_RS15955	3187234..3191262	-	GCF_000827835.1	NZ_CP010529.1	WP_050038106.1	+	arCOG07560,arCOG07560,arCOG07560,arCOG07560,arCOG07560,arCOG03256,arCOG02540,arCOG03256	V,V,V,V,V,M,M,M	-,-,-,-,-,-,-,-	Multidomain secreted protein, often associated with polymorphic toxin system,Multidomain secreted protein, often associated with polymorphic toxin system,Multidomain secreted protein, often associated with polymorphic toxin system,Multidomain secreted protein, often associated with polymorphic toxin system,Multidomain secreted protein, often associated with polymorphic toxin system,S-layer protei…	Haloarcula_sp_CBA1115
SG26_RS15960	3191642..3193297	-	GCF_000827835.1	NZ_CP010529.1	WP_050038107.1		arCOG01361	K	ELP3	Histone acetyltransferase	Haloarcula_sp_CBA1115
SG26_RS15965	3193684..3195576	+	GCF_000827835.1	NZ_CP010529.1	WP_050038108.1		arCOG03363,arCOG02320	C,N	NtpF,Tar	Archaeal/vacuolar-type H+-ATPase subunit H,Methyl-accepting chemotaxis protein	Haloarcula_sp_CBA1115
SG26_RS15970	3195581..3196069	-	GCF_000827835.1	NZ_CP010529.1	WP_014040431.1		arCOG02994	S	-	Cupin domain containing protein	Haloarcula_sp_CBA1115
SG26_RS15975	3196110..3198308	-	GCF_000827835.1	NZ_CP010529.1	WP_050038109.1		arCOG00429,arCOG00429	L,L	HAN,HAN	Archaea-specific RecJ-like exonuclease, involved in stalled replication fork repair,Archaea-specific RecJ-like exonuclease, involved in stalled replication fork repair	Haloarcula_sp_CBA1115
SG26_RS15980	3198373..3198636	-	GCF_000827835.1	NZ_CP010529.1	WP_004592637.1		arCOG06247	S	-	Uncharacterized protein	Haloarcula_sp_CBA1115
===	MSTHT_RS06395	11	GCF_000969885.1	NZ_CP009501.1							Methanosarcina_thermophila_TM-1
MSTHT_RS06370	1479208..1480233	-	GCF_000969885.1	NZ_CP009501.1	WP_048167060.1		arCOG03325	H	MtbA	Methylcobalamin:coenzyme M methyltransferase	Methanosarcina_thermophila_TM-1
MSTHT_RS06375	1480446..1482158	-	GCF_000969885.1	NZ_CP009501.1	WP_048167061.1		arCOG02327	T	-	Signal transduction histidine kinase, contains PAS domain	Methanosarcina_thermophila_TM-1
MSTHT_RS06380	1482978..1484069	-	GCF_000969885.1	NZ_CP009501.1	WP_048167062.1		arCOG03520	S	-	Uncharacterized protein	Methanosarcina_thermophila_TM-1
MSTHT_RS06385	1484785..1487397	-	GCF_000969885.1	NZ_CP009501.1	WP_048167063.1		arCOG02526,arCOG06512,arCOG02499	M,M,M	-,-,-	Lipoprotein NosD family, contains CASH domains,Lipoprotein NosD family, contains CASH domains,Lipoprotein NosD family, contains CASH domains	Methanosarcina_thermophila_TM-1
MSTHT_RS06390	1488090..1488353	+	GCF_000969885.1	NZ_CP009501.1	WP_048167064.1		arCOG15082	S	-	Uncharacterized protein	Methanosarcina_thermophila_TM-1
MSTHT_RS06395	1488837..1493834	+	GCF_000969885.1	NZ_CP009501.1	WP_048167065.1	+	arCOG02562,arCOG02516,arCOG02562,arCOG02508,arCOG02508,arCOG02508	R,S,R,S,S,S	-,-,-,-,-,-	Beta-propeller repeat containing protein,Secreted protein, with PKD repeat domain,Beta-propeller repeat containing protein,Secreted protein, with PKD repeat domain,Secreted protein, with PKD repeat domain,Secreted protein, with PKD repeat domain	Methanosarcina_thermophila_TM-1
MSTHT_RS06400	1493871..1494554	-	GCF_000969885.1	NZ_CP009501.1	WP_048167066.1		arCOG00995	J	-	Queuine tRNA-ribosyltransferase related protein	Methanosarcina_thermophila_TM-1
MSTHT_RS06405	1494785..1495966	-	GCF_000969885.1	NZ_CP009501.1	WP_048167067.1		arCOG01130	E	-	Aspartate/tyrosine/aromatic aminotransferase	Methanosarcina_thermophila_TM-1
MSTHT_RS06410	1496041..1496532	-	GCF_000969885.1	NZ_CP009501.1	WP_048167068.1		arCOG01580	K	-	DNA-binding transcriptional regulator, Lrp family	Methanosarcina_thermophila_TM-1
MSTHT_RS06415	1496600..1496977	-	GCF_000969885.1	NZ_CP009501.1	WP_048167069.1		arCOG04154	J	RPS8A	Ribosomal protein S8E	Methanosarcina_thermophila_TM-1
MSTHT_RS06420	1497655..1497981	+	GCF_000969885.1	NZ_CP009501.1	WP_048167070.1		arCOG03368	S	-	Uncharacterized protein	Methanosarcina_thermophila_TM-1
===	MSVAZ_RS19195	11	GCF_000969905.1	NZ_CP009520.1							Methanosarcina_vacuolata_Z-761
MSVAZ_RS03915	903456..904622	-	GCF_000969905.1	NZ_CP009520.1	WP_048118326.1		arCOG04817,arCOG01213	M,R	NeuA,Cof	CMP-N-acetylneuraminic acid synthetase,HAD superfamily hydrolase	Methanosarcina_vacuolata_Z-761
MSVAZ_RS03920	904624..905484	-	GCF_000969905.1	NZ_CP009520.1	WP_048123654.1		arCOG01050	M	SpsE	Sialic acid synthase	Methanosarcina_vacuolata_Z-761
MSVAZ_RS03925	905592..906539	-	GCF_000969905.1	NZ_CP009520.1	WP_048123656.1		arCOG04627	M	WcaG	Nucleoside-diphosphate-sugar epimerase	Methanosarcina_vacuolata_Z-761
MSVAZ_RS03930	906556..907611	-	GCF_000969905.1	NZ_CP009520.1	WP_048118328.1		arCOG01373	M	Gmd	GDP-D-mannose dehydratase	Methanosarcina_vacuolata_Z-761
MSVAZ_RS03935	907822..909198	-	GCF_000969905.1	NZ_CP009520.1	WP_048118331.1		arCOG02427	M	{ManC}	Mannose-1-phosphate guanylyltransferase fused to cupin domain	Methanosarcina_vacuolata_Z-761
MSVAZ_RS19195	912955..915321	+	GCF_000969905.1	NZ_CP009520.1	WP_084626209.1	+	arCOG02508,arCOG02508,arCOG02508	S,S,S	-,-,-	Secreted protein, with PKD repeat domain,Secreted protein, with PKD repeat domain,Secreted protein, with PKD repeat domain	Methanosarcina_vacuolata_Z-761
MSVAZ_RS03945	916763..917608	+	GCF_000969905.1	NZ_CP009520.1	WP_048118334.1		arCOG02199	H	Mcr1	NAD(P)H-flavin reductase	Methanosarcina_vacuolata_Z-761
MSVAZ_RS03950	917626..919035	+	GCF_000969905.1	NZ_CP009520.1	WP_048118337.1		arCOG01292	E	GltD	NADPH-dependent glutamate synthase beta chain or related oxidoreductase	Methanosarcina_vacuolata_Z-761
MSVAZ_RS03955	919490..920767	-	GCF_000969905.1	NZ_CP009520.1	WP_048118340.1		arCOG06476	S	-	Uncharacterized membrane protein, DUF1212 family	Methanosarcina_vacuolata_Z-761
MSVAZ_RS03960	921617..923065	+	GCF_000969905.1	NZ_CP009520.1	WP_048118343.1		arCOG05182	Q	-	Homospermidine synthase	Methanosarcina_vacuolata_Z-761
MSVAZ_RS03965	923662..924888	+	GCF_000969905.1	NZ_CP009520.1	WP_052727868.1		arCOG03124,arCOG03123	S,S	-,-	Pentapeptide repeats containing protein,Pentapeptide repeats containing protein	Methanosarcina_vacuolata_Z-761
===	MSVAZ_RS07095	11	GCF_000969905.1	NZ_CP009520.1							Methanosarcina_vacuolata_Z-761
MSVAZ_RS07080	1692339..1693091	-	GCF_000969905.1	NZ_CP009520.1	WP_048119724.1		arCOG01467	V	-	ABC-type multidrug transport system, permease component	Methanosarcina_vacuolata_Z-761
MSVAZ_RS07085	1693088..1693888	-	GCF_000969905.1	NZ_CP009520.1	WP_048119726.1		arCOG00196	V	CcmA	ABC-type multidrug transport system, ATPase component	Methanosarcina_vacuolata_Z-761
MSVAZ_RS07090	1694099..1694836	-	GCF_000969905.1	NZ_CP009520.1	WP_048119728.1		arCOG02625	R	YgjP	UTP pyrophosphatase, metal-dependent hydrolase family	Methanosarcina_vacuolata_Z-761
MSVAZ_RS19370	1695329..1695457	-	GCF_000969905.1	NZ_CP009520.1	WP_084626217.1		arCOG02339	T	-	Sensory protein, contains PAS domain	Methanosarcina_vacuolata_Z-761
MSVAZ_RS19375	1695509..1695598	-	GCF_000969905.1	NZ_CP009520.1	WP_084626218.1		arCOG03300	S	-	Uncharacterized membrane protein, DUF1622 family	Methanosarcina_vacuolata_Z-761
MSVAZ_RS07095	1695815..1700818	-	GCF_000969905.1	NZ_CP009520.1	WP_048119730.1	+	arCOG02562,arCOG02516,arCOG02562,arCOG02508,arCOG02508,arCOG02508	R,S,R,S,S,S	-,-,-,-,-,-	Beta-propeller repeat containing protein,Secreted protein, with PKD repeat domain,Beta-propeller repeat containing protein,Secreted protein, with PKD repeat domain,Secreted protein, with PKD repeat domain,Secreted protein, with PKD repeat domain	Methanosarcina_vacuolata_Z-761
MSVAZ_RS07100	1701341..1701703	-	GCF_000969905.1	NZ_CP009520.1	WP_048123783.1		arCOG03394	S	-	Uncharacterized protein	Methanosarcina_vacuolata_Z-761
MSVAZ_RS07105	1701894..1702856	-	GCF_000969905.1	NZ_CP009520.1	WP_048119732.1		arCOG01716	O	SufB	Cysteine desulfurase activator SufB	Methanosarcina_vacuolata_Z-761
MSVAZ_RS07110	1702860..1703570	-	GCF_000969905.1	NZ_CP009520.1	WP_048123784.1		arCOG04236	O	SufC	Cysteine desulfurase activator ATPase	Methanosarcina_vacuolata_Z-761
MSVAZ_RS07115	1703614..1704225	-	GCF_000969905.1	NZ_CP009520.1	WP_048119735.1		arCOG01871	H	-	GTP:adenosylcobinamide-phosphate guanylyltransferase	Methanosarcina_vacuolata_Z-761
MSVAZ_RS07120	1704210..1705052	-	GCF_000969905.1	NZ_CP009520.1	WP_048119737.1		arCOG04338	H	CobS	Cobalamin-5-phosphate synthase	Methanosarcina_vacuolata_Z-761
===	MSKOL_RS18625	11	GCF_000969945.1	NZ_CP009524.1							Methanosarcina_sp_Kolksee
MSKOL_RS03835	893768..894934	-	GCF_000969945.1	NZ_CP009524.1	WP_048118326.1		arCOG04817,arCOG01213	M,R	NeuA,Cof	CMP-N-acetylneuraminic acid synthetase,HAD superfamily hydrolase	Methanosarcina_sp_Kolksee
MSKOL_RS03840	894936..895796	-	GCF_000969945.1	NZ_CP009524.1	WP_048158128.1		arCOG01050	M	SpsE	Sialic acid synthase	Methanosarcina_sp_Kolksee
MSKOL_RS03845	895904..896851	-	GCF_000969945.1	NZ_CP009524.1	WP_048123656.1		arCOG04627	M	WcaG	Nucleoside-diphosphate-sugar epimerase	Methanosarcina_sp_Kolksee
MSKOL_RS03850	896868..897923	-	GCF_000969945.1	NZ_CP009524.1	WP_048118328.1		arCOG01373	M	Gmd	GDP-D-mannose dehydratase	Methanosarcina_sp_Kolksee
MSKOL_RS03855	898134..899510	-	GCF_000969945.1	NZ_CP009524.1	WP_048153817.1		arCOG02427	M	{ManC}	Mannose-1-phosphate guanylyltransferase fused to cupin domain	Methanosarcina_sp_Kolksee
MSKOL_RS18625	900324..905333	+	GCF_000969945.1	NZ_CP009524.1	WP_052725324.1	+	arCOG03563,arCOG03563,arCOG02508,arCOG02508,arCOG02508,arCOG02508,arCOG02515	R,R,S,S,S,S,S	-,-,-,-,-,-,-	Secreted protein, with PKD repeat domain,Secreted protein, with PKD repeat domain,Secreted protein, with PKD repeat domain,Secreted protein, with PKD repeat domain,Secreted protein, with PKD repeat domain,Secreted protein, with PKD repeat domain,Secreted protein, with PKD repeat domain	Methanosarcina_sp_Kolksee
MSKOL_RS03865	906757..907602	+	GCF_000969945.1	NZ_CP009524.1	WP_048118334.1		arCOG02199	H	Mcr1	NAD(P)H-flavin reductase	Methanosarcina_sp_Kolksee
MSKOL_RS03870	907620..909029	+	GCF_000969945.1	NZ_CP009524.1	WP_048118337.1		arCOG01292	E	GltD	NADPH-dependent glutamate synthase beta chain or related oxidoreductase	Methanosarcina_sp_Kolksee
MSKOL_RS03875	909694..910971	-	GCF_000969945.1	NZ_CP009524.1	WP_048118340.1		arCOG06476	S	-	Uncharacterized membrane protein, DUF1212 family	Methanosarcina_sp_Kolksee
MSKOL_RS03880	911821..913269	+	GCF_000969945.1	NZ_CP009524.1	WP_048118343.1		arCOG05182	Q	-	Homospermidine synthase	Methanosarcina_sp_Kolksee
MSKOL_RS03885	913867..915093	+	GCF_000969945.1	NZ_CP009524.1	WP_052725325.1		arCOG03124,arCOG03124	S,S	-,-	Pentapeptide repeats containing protein,Pentapeptide repeats containing protein	Methanosarcina_sp_Kolksee
===	MSKOL_RS06815	11	GCF_000969945.1	NZ_CP009524.1							Methanosarcina_sp_Kolksee
MSKOL_RS06795	1645394..1646020	-	GCF_000969945.1	NZ_CP009524.1	WP_048154635.1		arCOG01947	E	LysE	Lysine efflux protein	Methanosarcina_sp_Kolksee
MSKOL_RS06800	1646249..1647001	-	GCF_000969945.1	NZ_CP009524.1	WP_048154638.1		arCOG01467	V	-	ABC-type multidrug transport system, permease component	Methanosarcina_sp_Kolksee
MSKOL_RS06805	1646998..1647798	-	GCF_000969945.1	NZ_CP009524.1	WP_048119726.1		arCOG00196	V	CcmA	ABC-type multidrug transport system, ATPase component	Methanosarcina_sp_Kolksee
MSKOL_RS06810	1648009..1648746	-	GCF_000969945.1	NZ_CP009524.1	WP_048154641.1		arCOG02625	R	YgjP	UTP pyrophosphatase, metal-dependent hydrolase family	Methanosarcina_sp_Kolksee
MSKOL_RS19205	1649419..1649508	-	GCF_000969945.1	NZ_CP009524.1	WP_082091225.1		arCOG03300	S	-	Uncharacterized membrane protein, DUF1622 family	Methanosarcina_sp_Kolksee
MSKOL_RS06815	1649725..1654728	-	GCF_000969945.1	NZ_CP009524.1	WP_048154644.1	+	arCOG02562,arCOG02516,arCOG02562,arCOG02508,arCOG02508,arCOG02508	R,S,R,S,S,S	-,-,-,-,-,-	Beta-propeller repeat containing protein,Secreted protein, with PKD repeat domain,Beta-propeller repeat containing protein,Secreted protein, with PKD repeat domain,Secreted protein, with PKD repeat domain,Secreted protein, with PKD repeat domain	Methanosarcina_sp_Kolksee
MSKOL_RS06820	1655252..1655614	-	GCF_000969945.1	NZ_CP009524.1	WP_048158209.1		arCOG03394	S	-	Uncharacterized protein	Methanosarcina_sp_Kolksee
MSKOL_RS06825	1655805..1656767	-	GCF_000969945.1	NZ_CP009524.1	WP_048154647.1		arCOG01716	O	SufB	Cysteine desulfurase activator SufB	Methanosarcina_sp_Kolksee
MSKOL_RS06830	1656771..1657481	-	GCF_000969945.1	NZ_CP009524.1	WP_048158210.1		arCOG04236	O	SufC	Cysteine desulfurase activator ATPase	Methanosarcina_sp_Kolksee
MSKOL_RS06835	1657525..1658136	-	GCF_000969945.1	NZ_CP009524.1	WP_048154651.1		arCOG01871	H	-	GTP:adenosylcobinamide-phosphate guanylyltransferase	Methanosarcina_sp_Kolksee
MSKOL_RS06840	1658121..1658963	-	GCF_000969945.1	NZ_CP009524.1	WP_048154654.1		arCOG04338	H	CobS	Cobalamin-5-phosphate synthase	Methanosarcina_sp_Kolksee
===	MSWHS_RS04925	11	GCF_000969965.1	NZ_CP009503.1							Methanosarcina_sp_WWM596
MSWHS_RS04900	1087928..1088467	+	GCF_000969965.1	NZ_CP009503.1	WP_048126506.1		arCOG03828	K	-	Predicted trancriptional regulator, ArsR family	Methanosarcina_sp_WWM596
MSWHS_RS04905	1089112..1089657	+	GCF_000969965.1	NZ_CP009503.1	WP_052722582.1		arCOG03828	K	-	Predicted trancriptional regulator, ArsR family	Methanosarcina_sp_WWM596
MSWHS_RS04910	1090209..1090760	+	GCF_000969965.1	NZ_CP009503.1	WP_048158810.1		arCOG05861	N	-	M73 family secreted endopeptidase	Methanosarcina_sp_WWM596
MSWHS_RS04915	1091050..1091781	+	GCF_000969965.1	NZ_CP009503.1	WP_048158811.1		arCOG05861	N	-	M73 family secreted endopeptidase	Methanosarcina_sp_WWM596
MSWHS_RS04920	1092107..1092634	+	GCF_000969965.1	NZ_CP009503.1	WP_082088325.1		arCOG01739	U	LepB	Signal peptidase I	Methanosarcina_sp_WWM596
MSWHS_RS04925	1093412..1097443	+	GCF_000969965.1	NZ_CP009503.1	WP_082088326.1	+	arCOG02508,arCOG02508,arCOG02508,arCOG02508	S,S,S,S	-,-,-,-	Secreted protein, with PKD repeat domain,Secreted protein, with PKD repeat domain,Secreted protein, with PKD repeat domain,Secreted protein, with PKD repeat domain	Methanosarcina_sp_WWM596
MSWHS_RS18370	1097459..1098583	+	GCF_000969965.1	NZ_CP009503.1	WP_052722589.1		arCOG01739	U	LepB	Signal peptidase I	Methanosarcina_sp_WWM596
MSWHS_RS04935	1098999..1100003	+	GCF_000969965.1	NZ_CP009503.1	WP_048158812.1		arCOG04474	S	-	Uncharacterized membrane protein	Methanosarcina_sp_WWM596
MSWHS_RS04940	1100684..1101658	+	GCF_000969965.1	NZ_CP009503.1	WP_048130229.1		arCOG01532	I	UppS	Undecaprenyl pyrophosphate synthase	Methanosarcina_sp_WWM596
MSWHS_RS18375	1102458..1102973	+	GCF_000969965.1	NZ_CP009503.1	WP_052722591.1		arCOG02021	P	PspE	Rhodanese-related sulfurtransferase	Methanosarcina_sp_WWM596
MSWHS_RS04950	1102995..1105088	+	GCF_000969965.1	NZ_CP009503.1	WP_048126518.1		arCOG02007	O	-	Prenyltransferase family protein containing thioredoxin domain	Methanosarcina_sp_WWM596
===	MSBRW_RS20660	11	GCF_000969985.1	NZ_CP009526.1							Methanosarcina_barkeri_str_Wiesmoor
MSBRW_RS20055	200685..203441	+	GCF_000969985.1	NZ_CP009526.1	WP_011305842.1		arCOG02359,arCOG02359,arCOG02349	T,T,T	-,-,-	GAF and PAS domains,GAF and PAS domains,Signal transduction histidine kinase, contains PAS domains	Methanosarcina_barkeri_str_Wiesmoor
MSBRW_RS00995	204058..205575	+	GCF_000969985.1	NZ_CP009526.1	WP_011305841.1		arCOG03310	P	KatE	Catalase	Methanosarcina_barkeri_str_Wiesmoor
MSBRW_RS01000	205687..207036	-	GCF_000969985.1	NZ_CP009526.1	WP_011305840.1		arCOG00130	G	-	MFS family permease	Methanosarcina_barkeri_str_Wiesmoor
MSBRW_RS01005	207131..207484	-	GCF_000969985.1	NZ_CP009526.1	WP_011305839.1		arCOG06838	K	SoxR	Transcriptional regulator (MerR family)	Methanosarcina_barkeri_str_Wiesmoor
MSBRW_RS01010	207842..208249	-	GCF_000969985.1	NZ_CP009526.1	WP_011305838.1						Methanosarcina_barkeri_str_Wiesmoor
MSBRW_RS20660	209103..212387	-	GCF_000969985.1	NZ_CP009526.1	WP_011305837.1	+	arCOG02562,arCOG02516,arCOG02508,arCOG02508,arCOG02516	R,S,S,S,S	-,-,-,-,-	Beta-propeller repeat containing protein,Secreted protein, with PKD repeat domain,Secreted protein, with PKD repeat domain,Secreted protein, with PKD repeat domain,Secreted protein, with PKD repeat domain	Methanosarcina_barkeri_str_Wiesmoor
MSBRW_RS01020	214001..216208	-	GCF_000969985.1	NZ_CP009526.1	WP_011305836.1		arCOG05189,arCOG02516,arCOG02508	S,S,S	-,-,-	Secreted protein, with PKD repeat domain,Secreted protein, with PKD repeat domain,Secreted protein, with PKD repeat domain	Methanosarcina_barkeri_str_Wiesmoor
MSBRW_RS01025	216817..217284	+	GCF_000969985.1	NZ_CP009526.1	WP_011305835.1		arCOG04972	S	-	Uncharacterized protein	Methanosarcina_barkeri_str_Wiesmoor
MSBRW_RS01030	217403..218317	+	GCF_000969985.1	NZ_CP009526.1	WP_011305834.1		arCOG03505,arCOG03505	R,R	-,-	Cell surface protein, containing metal-binding domain,Cell surface protein, containing metal-binding domain	Methanosarcina_barkeri_str_Wiesmoor
MSBRW_RS01035	218397..219362	+	GCF_000969985.1	NZ_CP009526.1	WP_011305833.1		arCOG01026	H	bRFAP	Beta-ribofuranosylaminobenzene 5'-phosphate synthase (methanopterin biosynthesis)	Methanosarcina_barkeri_str_Wiesmoor
MSBRW_RS01040	219359..220369	+	GCF_000969985.1	NZ_CP009526.1	WP_011305832.1		arCOG01923	J	SIK1	Box C/D ribonucleoprotein Nop56/Prp31/SIK1 subunit	Methanosarcina_barkeri_str_Wiesmoor
===	MSBRW_RS05280	11	GCF_000969985.1	NZ_CP009526.1							Methanosarcina_barkeri_str_Wiesmoor
MSBRW_RS05250	1186439..1187914	+	GCF_000969985.1	NZ_CP009526.1	WP_011305052.1		arCOG01748	E	ArgH	Argininosuccinate lyase	Methanosarcina_barkeri_str_Wiesmoor
MSBRW_RS05255	1188169..1189443	+	GCF_000969985.1	NZ_CP009526.1	WP_011305051.1		arCOG01924	E	AnsB	L-asparaginase/archaeal Glu-tRNAGln amidotransferase subunit D	Methanosarcina_barkeri_str_Wiesmoor
MSBRW_RS20135	1189721..1191121	-	GCF_000969985.1	NZ_CP009526.1	WP_011305050.1		arCOG07822,arCOG07822	G,G	BglS,BglS	Beta-glucanase, GH16 family,Beta-glucanase, GH16 family	Methanosarcina_barkeri_str_Wiesmoor
MSBRW_RS05265	1191658..1191942	+	GCF_000969985.1	NZ_CP009526.1	WP_011308638.1		arCOG05160	S	-	Uncharacterized membrane protein, DUF1232 family	Methanosarcina_barkeri_str_Wiesmoor
MSBRW_RS05275	1193030..1194757	-	GCF_000969985.1	NZ_CP009526.1	WP_011308637.1		arCOG02537,arCOG02508,arCOG02516	M,S,S	-,-,-	beta-propeller repeat protein,Secreted protein, with PKD repeat domain,Secreted protein, with PKD repeat domain	Methanosarcina_barkeri_str_Wiesmoor
MSBRW_RS05280	1195263..1200311	-	GCF_000969985.1	NZ_CP009526.1	WP_011308636.1	+	arCOG02537,arCOG02492,arCOG02515,arCOG02537,arCOG02554,arCOG02508,arCOG02508	M,S,S,M,S,S,S	-,-,-,-,-,-,-	beta-propeller repeat protein,Secreted protein, with PKD repeat domain,Secreted protein, with PKD repeat domain,beta-propeller repeat protein,Secreted protein, with PKD repeat domain,Secreted protein, with PKD repeat domain,Secreted protein, with PKD repeat domain	Methanosarcina_barkeri_str_Wiesmoor
MSBRW_RS20810	1200669..1203323	-	GCF_000969985.1	NZ_CP009526.1	WP_080565441.1		arCOG02552,arCOG02554,arCOG02508,arCOG02510	S,S,S,S	-,-,-,-	Secreted protein, with PKD repeat domain,Secreted protein, with PKD repeat domain,Secreted protein, with PKD repeat domain,Secreted protein, with PKD repeat domain	Methanosarcina_barkeri_str_Wiesmoor
MSBRW_RS05290	1203934..1205226	-	GCF_000969985.1	NZ_CP009526.1	WP_011308634.1		arCOG02481	M	-	WD40/PQQ-like beta propeller repeat containing protein	Methanosarcina_barkeri_str_Wiesmoor
MSBRW_RS05295	1205687..1206136	-	GCF_000969985.1	NZ_CP009526.1	WP_011308633.1		arCOG02759	X	RAYT	REP element-mobilizing transposase RayT	Methanosarcina_barkeri_str_Wiesmoor
MSBRW_RS05300	1207080..1210283	-	GCF_000969985.1	NZ_CP009526.1	WP_011308632.1		arCOG02482,arCOG02532,arCOG02532,arCOG02481	X,M,M,M	-,-,-,-	Phage tail protein P2-like contains WD40/PQQ-like beta propeller repeats,Secreted Beta-propeller repeat protein fused to CARDB-like adhesion module,Secreted Beta-propeller repeat protein fused to CARDB-like adhesion module,WD40/PQQ-like beta propeller repeat containing protein	Methanosarcina_barkeri_str_Wiesmoor
MSBRW_RS05305	1210591..1210899	-	GCF_000969985.1	NZ_CP009526.1	WP_048103094.1						Methanosarcina_barkeri_str_Wiesmoor
===	MSBRW_RS06780	11	GCF_000969985.1	NZ_CP009526.1							Methanosarcina_barkeri_str_Wiesmoor
MSBRW_RS06755	1580813..1581139	-	GCF_000969985.1	NZ_CP009526.1	WP_011308378.1		arCOG03368	S	-	Uncharacterized protein	Methanosarcina_barkeri_str_Wiesmoor
MSBRW_RS06760	1582081..1582458	+	GCF_000969985.1	NZ_CP009526.1	WP_011308377.1		arCOG04154	J	RPS8A	Ribosomal protein S8E	Methanosarcina_barkeri_str_Wiesmoor
MSBRW_RS06765	1582529..1583020	+	GCF_000969985.1	NZ_CP009526.1	WP_011308376.1		arCOG01580	K	-	DNA-binding transcriptional regulator, Lrp family	Methanosarcina_barkeri_str_Wiesmoor
MSBRW_RS06770	1583101..1584282	+	GCF_000969985.1	NZ_CP009526.1	WP_011308375.1		arCOG01130	E	-	Aspartate/tyrosine/aromatic aminotransferase	Methanosarcina_barkeri_str_Wiesmoor
MSBRW_RS06775	1584622..1585305	+	GCF_000969985.1	NZ_CP009526.1	WP_011308374.1		arCOG00995	J	-	Queuine tRNA-ribosyltransferase related protein	Methanosarcina_barkeri_str_Wiesmoor
MSBRW_RS06780	1585555..1590558	-	GCF_000969985.1	NZ_CP009526.1	WP_011308373.1	+	arCOG02562,arCOG02516,arCOG02562,arCOG02549,arCOG02508,arCOG02510,arCOG02508,arCOG02515	R,S,R,M,S,S,S,S	-,-,-,-,-,-,-,-	Beta-propeller repeat containing protein,Secreted protein, with PKD repeat domain,Beta-propeller repeat containing protein,Cell surface protein,Secreted protein, with PKD repeat domain,Secreted protein, with PKD repeat domain,Secreted protein, with PKD repeat domain,Secreted protein, with PKD repeat domain	Methanosarcina_barkeri_str_Wiesmoor
MSBRW_RS06785	1591093..1591341	+	GCF_000969985.1	NZ_CP009526.1	WP_048103044.1						Methanosarcina_barkeri_str_Wiesmoor
MSBRW_RS06790	1591683..1592045	-	GCF_000969985.1	NZ_CP009526.1	WP_048103479.1		arCOG03394	S	-	Uncharacterized protein	Methanosarcina_barkeri_str_Wiesmoor
MSBRW_RS06795	1592168..1593130	-	GCF_000969985.1	NZ_CP009526.1	WP_011308371.1		arCOG01716	O	SufB	Cysteine desulfurase activator SufB	Methanosarcina_barkeri_str_Wiesmoor
MSBRW_RS06800	1593134..1593841	-	GCF_000969985.1	NZ_CP009526.1	WP_048103043.1		arCOG04236	O	SufC	Cysteine desulfurase activator ATPase	Methanosarcina_barkeri_str_Wiesmoor
MSBRW_RS06805	1593888..1594499	-	GCF_000969985.1	NZ_CP009526.1	WP_011308369.1		arCOG01871	H	-	GTP:adenosylcobinamide-phosphate guanylyltransferase	Methanosarcina_barkeri_str_Wiesmoor
===	MSBRW_RS10340	11	GCF_000969985.1	NZ_CP009526.1							Methanosarcina_barkeri_str_Wiesmoor
MSBRW_RS10315	2466729..2467904	-	GCF_000969985.1	NZ_CP009526.1	WP_011307730.1		arCOG03231	S	-	Uncharacterized protein	Methanosarcina_barkeri_str_Wiesmoor
MSBRW_RS10320	2468346..2469530	+	GCF_000969985.1	NZ_CP009526.1	WP_011307729.1		arCOG02312	V	SalY	ABC-type antimicrobial peptide transport system, permease component	Methanosarcina_barkeri_str_Wiesmoor
MSBRW_RS10325	2469565..2470494	+	GCF_000969985.1	NZ_CP009526.1	WP_011307728.1		arCOG03549	M	-	Cell surface protein	Methanosarcina_barkeri_str_Wiesmoor
MSBRW_RS10330	2470670..2471761	+	GCF_000969985.1	NZ_CP009526.1	WP_011307727.1		arCOG05190	S	-	Uncharacterized membrane protein	Methanosarcina_barkeri_str_Wiesmoor
MSBRW_RS10335	2473708..2474787	+	GCF_000969985.1	NZ_CP009526.1	WP_011307726.1		arCOG03550	R	-	Cell surface protein	Methanosarcina_barkeri_str_Wiesmoor
MSBRW_RS10340	2475613..2481615	+	GCF_000969985.1	NZ_CP009526.1	WP_011307725.1	+	arCOG03549,arCOG02515,arCOG06792,arCOG10338,arCOG03256,arCOG02508,arCOG02532,arCOG03550,arCOG02508,arCOG02516	M,S,R,V,M,S,M,R,S,S	-,-,-,-,-,-,-,-,-,-	Cell surface protein,Secreted protein, with PKD repeat domain,PKD repeats containing protein,Polymorphic toxin delivery multidomain protein, often has an associated toxin domain,S-layer protein, contains zincin protease domain and Ig-fold domain,Secreted protein, with PKD repeat domain,Secreted Beta-propeller repeat protein fused to CARDB-like adhesion module,Cell surface protein,Secreted protein…	Methanosarcina_barkeri_str_Wiesmoor
MSBRW_RS10350	2489901..2490170	+	GCF_000969985.1	NZ_CP009526.1	WP_048102922.1		arCOG06743	S	-	Uncharacterized protein	Methanosarcina_barkeri_str_Wiesmoor
MSBRW_RS10355	2490572..2491618	+	GCF_000969985.1	NZ_CP009526.1	WP_011307723.1		arCOG05251	R	-	AAA ATPase domain containing protein	Methanosarcina_barkeri_str_Wiesmoor
MSBRW_RS10360	2491619..2492524	+	GCF_000969985.1	NZ_CP009526.1	WP_011307722.1		arCOG01568	M	MscS	Small-conductance mechanosensitive channel	Methanosarcina_barkeri_str_Wiesmoor
MSBRW_RS10365	2492691..2493632	-	GCF_000969985.1	NZ_CP009526.1	WP_011307721.1		arCOG01569	M	MscS	Small-conductance mechanosensitive channel	Methanosarcina_barkeri_str_Wiesmoor
MSBRW_RS10370	2493915..2496347	-	GCF_000969985.1	NZ_CP009526.1	WP_011307720.1		arCOG01578	P	MgtA	Cation transport ATPase	Methanosarcina_barkeri_str_Wiesmoor
===	MSBRW_RS14705	16	GCF_000969985.1	NZ_CP009526.1							Methanosarcina_barkeri_str_Wiesmoor
MSBRW_RS14680	3544793..3544996	-	GCF_000969985.1	NZ_CP009526.1	WP_048136570.1						Methanosarcina_barkeri_str_Wiesmoor
MSBRW_RS14685	3544988..3546082	+	GCF_000969985.1	NZ_CP009526.1	WP_011306977.1		arCOG03998	S	-	Uncharacterized protein	Methanosarcina_barkeri_str_Wiesmoor
MSBRW_RS14690	3546063..3546290	-	GCF_000969985.1	NZ_CP009526.1	WP_048102773.1						Methanosarcina_barkeri_str_Wiesmoor
MSBRW_RS14695	3546520..3547863	+	GCF_000969985.1	NZ_CP009526.1	WP_011306976.1		arCOG02777	V	Mrr	Endonuclease, HJR/Mrr/RecB family	Methanosarcina_barkeri_str_Wiesmoor
MSBRW_RS14700	3548441..3548674	+	GCF_000969985.1	NZ_CP009526.1	WP_048102772.1						Methanosarcina_barkeri_str_Wiesmoor
MSBRW_RS14705	3548667..3554315	-	GCF_000969985.1	NZ_CP009526.1	WP_011306975.1	+	arCOG02537,arCOG02508,arCOG02555,arCOG02487,arCOG02549,arCOG02508	M,S,M,M,M,S	-,-,-,-,-,-	beta-propeller repeat protein,Secreted protein, with PKD repeat domain,Lipoprotein NosD family, contains CASH domains,Cell surface protein, a component of a putative secretion system,Cell surface protein,Secreted protein, with PKD repeat domain	Methanosarcina_barkeri_str_Wiesmoor
MSBRW_RS14710	3555876..3561785	-	GCF_000969985.1	NZ_CP009526.1	WP_011306973.1		arCOG02495,arCOG02550,arCOG02510,arCOG02481,arCOG02516,arCOG02550,arCOG02482,arCOG02508	S,S,S,M,S,S,X,S	-,-,-,-,-,-,-,-	Secreted protein, with PKD repeat domain,PKD repeats containing protein,Secreted protein, with PKD repeat domain,WD40/PQQ-like beta propeller repeat containing protein,Secreted protein, with PKD repeat domain,PKD repeats containing protein,Phage tail protein P2-like contains WD40/PQQ-like beta propeller repeats,Secreted protein, with PKD repeat domain	Methanosarcina_barkeri_str_Wiesmoor
MSBRW_RS14715	3562019..3563857	-	GCF_000969985.1	NZ_CP009526.1	WP_011306972.1		arCOG02479	M	-	WD40/PQQ-like beta propeller repeat containing protein	Methanosarcina_barkeri_str_Wiesmoor
MSBRW_RS14720	3564709..3568644	-	GCF_000969985.1	NZ_CP009526.1	WP_011306971.1		arCOG02481,arCOG02510,arCOG02482,arCOG02549	M,S,X,M	-,-,-,-	WD40/PQQ-like beta propeller repeat containing protein,Secreted protein, with PKD repeat domain,Phage tail protein P2-like contains WD40/PQQ-like beta propeller repeats,Cell surface protein	Methanosarcina_barkeri_str_Wiesmoor
MSBRW_RS14725	3568723..3568920	+	GCF_000969985.1	NZ_CP009526.1	WP_048136571.1						Methanosarcina_barkeri_str_Wiesmoor
MSBRW_RS14730	3570097..3575625	-	GCF_000969985.1	NZ_CP009526.1	WP_011306970.1	+	arCOG02481,arCOG02549,arCOG02516,arCOG02508,arCOG02508	M,M,S,S,S	-,-,-,-,-	WD40/PQQ-like beta propeller repeat containing protein,Cell surface protein,Secreted protein, with PKD repeat domain,Secreted protein, with PKD repeat domain,Secreted protein, with PKD repeat domain	Methanosarcina_barkeri_str_Wiesmoor
MSBRW_RS14735	3577387..3581112	-	GCF_000969985.1	NZ_CP009526.1	WP_011306969.1		arCOG02481,arCOG02510,arCOG02482,arCOG02508	M,S,X,S	-,-,-,-	WD40/PQQ-like beta propeller repeat containing protein,Secreted protein, with PKD repeat domain,Phage tail protein P2-like contains WD40/PQQ-like beta propeller repeats,Secreted protein, with PKD repeat domain	Methanosarcina_barkeri_str_Wiesmoor
MSBRW_RS14745	3583440..3584354	-	GCF_000969985.1	NZ_CP009526.1	WP_048102769.1		arCOG05239	R	-	Predicted aminoglycoside phosphotransferase	Methanosarcina_barkeri_str_Wiesmoor
MSBRW_RS14750	3584868..3585311	-	GCF_000969985.1	NZ_CP009526.1	WP_011306966.1		arCOG06852	K	WecD	Acetyltransferase (GNAT) family	Methanosarcina_barkeri_str_Wiesmoor
MSBRW_RS14755	3585751..3586704	+	GCF_000969985.1	NZ_CP009526.1	WP_011306965.1		arCOG03591	T	SrkA	Ser/Thr protein kinase RdoA involved in Cpx stress response, MazF antagonist	Methanosarcina_barkeri_str_Wiesmoor
MSBRW_RS14760	3586843..3587592	+	GCF_000969985.1	NZ_CP009526.1	WP_048102768.1		arCOG02291	R	-	HAD superfamily hydrolase	Methanosarcina_barkeri_str_Wiesmoor
===	MSBRW_RS15720	11	GCF_000969985.1	NZ_CP009526.1							Methanosarcina_barkeri_str_Wiesmoor
MSBRW_RS15680	3807146..3807604	-	GCF_000969985.1	NZ_CP009526.1	WP_011306793.1		arCOG01832	O	IbpA	Molecular chaperone (HSP20 family)	Methanosarcina_barkeri_str_Wiesmoor
MSBRW_RS15690	3808799..3809473	-	GCF_000969985.1	NZ_CP009526.1	WP_011306791.1		arCOG08210	S	-	Uncharacterized protein	Methanosarcina_barkeri_str_Wiesmoor
MSBRW_RS15700	3809889..3810068	-	GCF_000969985.1	NZ_CP009526.1	WP_048102750.1		arCOG02628	V	HsdS	Restriction endonuclease S subunit	Methanosarcina_barkeri_str_Wiesmoor
MSBRW_RS15705	3810837..3811070	+	GCF_000969985.1	NZ_CP009526.1	WP_011306790.1		arCOG06824	S	-	Uncharacterized protein	Methanosarcina_barkeri_str_Wiesmoor
MSBRW_RS15715	3818226..3820106	+	GCF_000969985.1	NZ_CP009526.1	WP_011306788.1		arCOG02479	M	-	WD40/PQQ-like beta propeller repeat containing protein	Methanosarcina_barkeri_str_Wiesmoor
MSBRW_RS15720	3820697..3827515	+	GCF_000969985.1	NZ_CP009526.1	WP_011306787.1	+	arCOG02495,arCOG02550,arCOG02549,arCOG02481,arCOG02516,arCOG02550,arCOG02482,arCOG02556,arCOG02508,arCOG02480,arCOG02508	S,S,M,M,S,S,X,X,S,S,S	-,-,-,-,-,-,-,-,-,-,-	Secreted protein, with PKD repeat domain,PKD repeats containing protein,Cell surface protein,WD40/PQQ-like beta propeller repeat containing protein,Secreted protein, with PKD repeat domain,PKD repeats containing protein,Phage tail protein P2-like contains WD40/PQQ-like beta propeller repeats,Phage tail protein P2-like, contains WD40/PQQ-like beta propeller repeats,Secreted protein, with PKD repea…	Methanosarcina_barkeri_str_Wiesmoor
MSBRW_RS15725	3828479..3830386	+	GCF_000969985.1	NZ_CP009526.1	WP_011306786.1		arCOG02479	M	-	WD40/PQQ-like beta propeller repeat containing protein	Methanosarcina_barkeri_str_Wiesmoor
MSBRW_RS15730	3830758..3834660	+	GCF_000969985.1	NZ_CP009526.1	WP_011306785.1		arCOG02496,arCOG02515,arCOG02508,arCOG02482,arCOG02556,arCOG02508	M,S,S,X,X,S	-,-,-,-,-,-	WD40/PQQ-like beta propeller repeat containing protein,Secreted protein, with PKD repeat domain,Secreted protein, with PKD repeat domain,Phage tail protein P2-like contains WD40/PQQ-like beta propeller repeats,Phage tail protein P2-like, contains WD40/PQQ-like beta propeller repeats,Secreted protein, with PKD repeat domain	Methanosarcina_barkeri_str_Wiesmoor
MSBRW_RS15740	3836305..3837522	-	GCF_000969985.1	NZ_CP009526.1	WP_011306784.1		arCOG02566,arCOG02542	S,M	-,-	Uncharacterized membrane protein,Cell surface protein containing PGF C-terminal sorting motif	Methanosarcina_barkeri_str_Wiesmoor
MSBRW_RS15745	3837601..3839094	-	GCF_000969985.1	NZ_CP009526.1	WP_011306783.1		arCOG02482	X	-	Phage tail protein P2-like contains WD40/PQQ-like beta propeller repeats	Methanosarcina_barkeri_str_Wiesmoor
MSBRW_RS15750	3839978..3846319	-	GCF_000969985.1	NZ_CP009526.1	WP_011306782.1		arCOG03025,arCOG03025,arCOG03025,arCOG03025,arCOG03022,arCOG03024	H,H,H,H,H,H	CobN,CobN,CobN,CobN,CobN,CobN	Cobalamin biosynthesis protein CobN or related Mg-chelatase,Cobalamin biosynthesis protein CobN or related Mg-chelatase,Cobalamin biosynthesis protein CobN or related Mg-chelatase,Cobalamin biosynthesis protein CobN or related Mg-chelatase,Cobalamin biosynthesis protein CobN or related Mg-chelatase,Cobalamin biosynthesis protein CobN or related Mg-chelatase	Methanosarcina_barkeri_str_Wiesmoor
===	MSWH1_RS04580	11	GCF_000970005.1	NZ_CP009504.1							Methanosarcina_sp_WH1
MSWH1_RS04555	1006539..1007084	+	GCF_000970005.1	NZ_CP009504.1	WP_052722582.1		arCOG03828	K	-	Predicted trancriptional regulator, ArsR family	Methanosarcina_sp_WH1
MSWH1_RS04560	1007636..1008187	+	GCF_000970005.1	NZ_CP009504.1	WP_048126508.1		arCOG05861	N	-	M73 family secreted endopeptidase	Methanosarcina_sp_WH1
MSWH1_RS04565	1008279..1008926	+	GCF_000970005.1	NZ_CP009504.1	WP_048126510.1		arCOG05861	N	-	M73 family secreted endopeptidase	Methanosarcina_sp_WH1
MSWH1_RS04570	1009202..1009903	+	GCF_000970005.1	NZ_CP009504.1	WP_048126513.1		arCOG05861	N	-	M73 family secreted endopeptidase	Methanosarcina_sp_WH1
MSWH1_RS04575	1010101..1010592	+	GCF_000970005.1	NZ_CP009504.1	WP_052722584.1		arCOG01739	U	LepB	Signal peptidase I	Methanosarcina_sp_WH1
MSWH1_RS04580	1011370..1015419	+	GCF_000970005.1	NZ_CP009504.1	WP_082088031.1	+	arCOG02508,arCOG02508,arCOG02508,arCOG02508	S,S,S,S	-,-,-,-	Secreted protein, with PKD repeat domain,Secreted protein, with PKD repeat domain,Secreted protein, with PKD repeat domain,Secreted protein, with PKD repeat domain	Methanosarcina_sp_WH1
MSWH1_RS17390	1015435..1016559	+	GCF_000970005.1	NZ_CP009504.1	WP_052723130.1		arCOG01739	U	LepB	Signal peptidase I	Methanosarcina_sp_WH1
MSWH1_RS04590	1016975..1017979	+	GCF_000970005.1	NZ_CP009504.1	WP_048126516.1		arCOG04474	S	-	Uncharacterized membrane protein	Methanosarcina_sp_WH1
MSWH1_RS04595	1018660..1019634	+	GCF_000970005.1	NZ_CP009504.1	WP_048130229.1		arCOG01532	I	UppS	Undecaprenyl pyrophosphate synthase	Methanosarcina_sp_WH1
MSWH1_RS17395	1020458..1020973	+	GCF_000970005.1	NZ_CP009504.1	WP_052723131.1		arCOG02021	P	PspE	Rhodanese-related sulfurtransferase	Methanosarcina_sp_WH1
MSWH1_RS04605	1020995..1023088	+	GCF_000970005.1	NZ_CP009504.1	WP_048126518.1		arCOG02007	O	-	Prenyltransferase family protein containing thioredoxin domain	Methanosarcina_sp_WH1
===	MSSAC_RS10210	11	GCF_000970145.1	NZ_CP009508.1							Methanosarcina_siciliae_C2J
MSSAC_RS10185	2375386..2376513	-	GCF_000970145.1	NZ_CP009508.1	WP_048182217.1		arCOG02447	S	-	Uncharacterized protein	Methanosarcina_siciliae_C2J
MSSAC_RS10190	2376506..2377462	-	GCF_000970145.1	NZ_CP009508.1	WP_048182219.1		arCOG00899	M	AglD2	Predicted flippase	Methanosarcina_siciliae_C2J
MSSAC_RS10195	2377438..2378079	-	GCF_000970145.1	NZ_CP009508.1	WP_048185919.1		arCOG00302	F	YciV	5'-3' exoribonuclease TrpH/YciV (RNase AM), contains PHP domain	Methanosarcina_siciliae_C2J
MSSAC_RS10200	2378267..2379115	-	GCF_000970145.1	NZ_CP009508.1	WP_048185920.1		arCOG00476	H	UbiA	4-hydroxybenzoate polyprenyltransferase or related prenyltransferase	Methanosarcina_siciliae_C2J
MSSAC_RS10205	2379178..2380401	-	GCF_000970145.1	NZ_CP009508.1	WP_048182223.1		arCOG03812	S	-	Uncharacterized membrane protein, DUF2079 family	Methanosarcina_siciliae_C2J
MSSAC_RS10210	2381140..2385555	-	GCF_000970145.1	NZ_CP009508.1	WP_082092987.1	+	arCOG03549,arCOG02508,arCOG10338,arCOG03256,arCOG02508,arCOG02483,arCOG03611	M,S,V,M,S,S,E	-,-,-,-,-,-,-	Cell surface protein,Secreted protein, with PKD repeat domain,Polymorphic toxin delivery multidomain protein, often has an associated toxin domain,S-layer protein, contains zincin protease domain and Ig-fold domain,Secreted protein, with PKD repeat domain,Secreted protein, with PKD repeat domain,Peptidase C1A subfamily	Methanosarcina_siciliae_C2J
MSSAC_RS10215	2387110..2387496	-	GCF_000970145.1	NZ_CP009508.1	WP_048182228.1						Methanosarcina_siciliae_C2J
MSSAC_RS10230	2391254..2392294	-	GCF_000970145.1	NZ_CP009508.1	WP_048182231.1		arCOG03550	R	-	Cell surface protein	Methanosarcina_siciliae_C2J
MSSAC_RS10235	2393689..2393919	+	GCF_000970145.1	NZ_CP009508.1	WP_048182234.1						Methanosarcina_siciliae_C2J
MSSAC_RS10240	2393916..2395097	-	GCF_000970145.1	NZ_CP009508.1	WP_048182237.1		arCOG02566,arCOG02542	S,M	-,-	Uncharacterized membrane protein,Cell surface protein containing PGF C-terminal sorting motif	Methanosarcina_siciliae_C2J
MSSAC_RS10245	2395442..2396617	-	GCF_000970145.1	NZ_CP009508.1	WP_048182240.1		arCOG03231	S	-	Uncharacterized protein	Methanosarcina_siciliae_C2J
===	MSSAC_RS11985	11	GCF_000970145.1	NZ_CP009508.1							Methanosarcina_siciliae_C2J
MSSAC_RS11960	2834479..2834805	-	GCF_000970145.1	NZ_CP009508.1	WP_048182859.1		arCOG03513	X	-	Transposase	Methanosarcina_siciliae_C2J
MSSAC_RS11965	2835107..2835652	-	GCF_000970145.1	NZ_CP009508.1	WP_048172158.1		arCOG04188	M	RfbC	dTDP-4-dehydrorhamnose 3,5-epimerase or related enzyme	Methanosarcina_siciliae_C2J
MSSAC_RS11970	2835736..2835924	-	GCF_000970145.1	NZ_CP009508.1	WP_048172159.1						Methanosarcina_siciliae_C2J
MSSAC_RS11975	2837136..2837543	+	GCF_000970145.1	NZ_CP009508.1	WP_048172161.1		arCOG03354	K	-	DNA-binding protein, containing HTH domain of resolvase	Methanosarcina_siciliae_C2J
MSSAC_RS11980	2837950..2838165	+	GCF_000970145.1	NZ_CP009508.1	WP_048182862.1						Methanosarcina_siciliae_C2J
MSSAC_RS11985	2838809..2843812	+	GCF_000970145.1	NZ_CP009508.1	WP_048185979.1	+	arCOG02562,arCOG02516,arCOG02562,arCOG02549,arCOG02508,arCOG02508,arCOG02508	R,S,R,M,S,S,S	-,-,-,-,-,-,-	Beta-propeller repeat containing protein,Secreted protein, with PKD repeat domain,Beta-propeller repeat containing protein,Cell surface protein,Secreted protein, with PKD repeat domain,Secreted protein, with PKD repeat domain,Secreted protein, with PKD repeat domain	Methanosarcina_siciliae_C2J
MSSAC_RS11990	2844349..2845320	-	GCF_000970145.1	NZ_CP009508.1	WP_052727290.1						Methanosarcina_siciliae_C2J
MSSAC_RS11995	2845873..2846592	+	GCF_000970145.1	NZ_CP009508.1	WP_082093014.1		arCOG02576	R	WrbA	Multimeric flavodoxin WrbA	Methanosarcina_siciliae_C2J
MSSAC_RS12000	2846960..2848021	-	GCF_000970145.1	NZ_CP009508.1	WP_048182867.1		arCOG01459	E	Tdh	Threonine dehydrogenase or related Zn-dependent dehydrogenase	Methanosarcina_siciliae_C2J
MSSAC_RS12005	2848578..2848766	+	GCF_000970145.1	NZ_CP009508.1	WP_048065234.1		arCOG03272	S	-	Zn finger protein	Methanosarcina_siciliae_C2J
MSSAC_RS12010	2849148..2849330	+	GCF_000970145.1	NZ_CP009508.1	WP_048172172.1		arCOG03272	S	-	Zn finger protein	Methanosarcina_siciliae_C2J
===	MSSAC_RS17170	11	GCF_000970145.1	NZ_CP009508.1							Methanosarcina_siciliae_C2J
MSSAC_RS17145	4031082..4032617	+	GCF_000970145.1	NZ_CP009508.1	WP_052727355.1		arCOG04792	X	-	Transposase	Methanosarcina_siciliae_C2J
MSSAC_RS17150	4032954..4034435	-	GCF_000970145.1	NZ_CP009508.1	WP_048184334.1		arCOG03514	X	-	Transposase	Methanosarcina_siciliae_C2J
MSSAC_RS17155	4034627..4034920	+	GCF_000970145.1	NZ_CP009508.1	WP_048170977.1		arCOG03590	V	-	Addiction module toxin, Txe/YoeB family	Methanosarcina_siciliae_C2J
MSSAC_RS17160	4035163..4035954	+	GCF_000970145.1	NZ_CP009508.1	WP_048170975.1		arCOG03558	K	-	Transcriptional regulator, contains HTH domain	Methanosarcina_siciliae_C2J
MSSAC_RS17165	4036191..4036373	+	GCF_000970145.1	NZ_CP009508.1	WP_048184336.1						Methanosarcina_siciliae_C2J
MSSAC_RS17170	4036809..4039901	+	GCF_000970145.1	NZ_CP009508.1	WP_082093077.1	+	arCOG02515,arCOG02508,arCOG02508,arCOG03504	S,S,S,M	-,-,-,-	Secreted protein, with PKD repeat domain,Secreted protein, with PKD repeat domain,Secreted protein, with PKD repeat domain,Cell surface protein, contains right handed beta helix region	Methanosarcina_siciliae_C2J
MSSAC_RS17175	4040086..4040376	+	GCF_000970145.1	NZ_CP009508.1	WP_048170970.1		arCOG03590	V	-	Addiction module toxin, Txe/YoeB family	Methanosarcina_siciliae_C2J
MSSAC_RS17180	4040836..4041342	+	GCF_000970145.1	NZ_CP009508.1	WP_048184338.1		arCOG00104	C	-	Formaldehyde-activating enzyme nesessary for methanogenesis	Methanosarcina_siciliae_C2J
MSSAC_RS17185	4041687..4042634	+	GCF_000970145.1	NZ_CP009508.1	WP_082093078.1		arCOG06804	S	-	Uncharacterized protein	Methanosarcina_siciliae_C2J
MSSAC_RS17190	4042775..4043431	-	GCF_000970145.1	NZ_CP009508.1	WP_052727356.1		arCOG01991	R	phoE	Broad specificity phosphatase PhoE or related phosphatase	Methanosarcina_siciliae_C2J
MSSAC_RS17195	4043555..4044484	-	GCF_000970145.1	NZ_CP009508.1	WP_048184342.1		arCOG00062	C	YafV	Omega-amidase YafV/Nit2, hydrolyzes a-ketoglutaramate	Methanosarcina_siciliae_C2J
===	MSLAZ_RS17535	11	GCF_000970265.1	NZ_CP009515.1							Methanosarcina_lacustris_Z-7289
MSLAZ_RS09920	2388384..2388893	-	GCF_000970265.1	NZ_CP009515.1	WP_048126433.1		arCOG00288	C	NfnB	Nitroreductase	Methanosarcina_lacustris_Z-7289
MSLAZ_RS09925	2389307..2389495	-	GCF_000970265.1	NZ_CP009515.1	WP_048126434.1		arCOG03594	S	-	Uncharacterized protein, DUF2795 family	Methanosarcina_lacustris_Z-7289
MSLAZ_RS09930	2389826..2390335	+	GCF_000970265.1	NZ_CP009515.1	WP_084630985.1		arCOG05235	S	-	Uncharacterized protein	Methanosarcina_lacustris_Z-7289
MSLAZ_RS18200	2391826..2394075	+	GCF_000970265.1	NZ_CP009515.1	WP_084630513.1		arCOG03986,arCOG03991,arCOG02549,arCOG03504	R,R,M,M	-,-,-,-	Cell surface protein,PKD repeats containing protein,Cell surface protein,Cell surface protein, contains right handed beta helix region	Methanosarcina_lacustris_Z-7289
MSLAZ_RS09940	2394427..2396190	+	GCF_000970265.1	NZ_CP009515.1	WP_084630988.1		arCOG03607,arCOG03611	O,E	-,-	Cysteine protease, C1A family,Peptidase C1A subfamily	Methanosarcina_lacustris_Z-7289
MSLAZ_RS17535	2396204..2401690	+	GCF_000970265.1	NZ_CP009515.1	WP_052722925.1	+	arCOG02483,arCOG02508,arCOG02510,arCOG02508,arCOG02508,arCOG02508,arCOG02515,arCOG03504	S,S,S,S,S,S,S,M	-,-,-,-,-,-,-,-	Secreted protein, with PKD repeat domain,Secreted protein, with PKD repeat domain,Secreted protein, with PKD repeat domain,Secreted protein, with PKD repeat domain,Secreted protein, with PKD repeat domain,Secreted protein, with PKD repeat domain,Secreted protein, with PKD repeat domain,Cell surface protein, contains right handed beta helix region	Methanosarcina_lacustris_Z-7289
MSLAZ_RS09950	2401769..2402368	-	GCF_000970265.1	NZ_CP009515.1	WP_048126436.1		arCOG03580	O	STE14	Putative protein-S-isoprenylcysteine methyltransferase	Methanosarcina_lacustris_Z-7289
MSLAZ_RS09955	2402678..2403103	-	GCF_000970265.1	NZ_CP009515.1	WP_048126437.1						Methanosarcina_lacustris_Z-7289
MSLAZ_RS09965	2405196..2406260	+	GCF_000970265.1	NZ_CP009515.1	WP_048126438.1		arCOG03520	S	-	Uncharacterized protein	Methanosarcina_lacustris_Z-7289
MSLAZ_RS09970	2406471..2407001	+	GCF_000970265.1	NZ_CP009515.1	WP_048126442.1						Methanosarcina_lacustris_Z-7289
MSLAZ_RS09975	2407312..2408595	-	GCF_000970265.1	NZ_CP009515.1	WP_048126444.1		arCOG03898	V	McrA	Restriction endonuclease, McrA/HNH family	Methanosarcina_lacustris_Z-7289
===	MSHOH_RS17620	11	GCF_000970285.1	NZ_CP009516.1							Methanosarcina_horonobensis_HB-1_JCM_15518
MSHOH_RS17595	4027066..4027902	+	GCF_000970285.1	NZ_CP009516.1	WP_048141627.1		arCOG04338	H	CobS	Cobalamin-5-phosphate synthase	Methanosarcina_horonobensis_HB-1_JCM_15518
MSHOH_RS17600	4027887..4028498	+	GCF_000970285.1	NZ_CP009516.1	WP_048141629.1		arCOG01871	H	-	GTP:adenosylcobinamide-phosphate guanylyltransferase	Methanosarcina_horonobensis_HB-1_JCM_15518
MSHOH_RS17605	4028544..4029251	+	GCF_000970285.1	NZ_CP009516.1	WP_048141631.1		arCOG04236	O	SufC	Cysteine desulfurase activator ATPase	Methanosarcina_horonobensis_HB-1_JCM_15518
MSHOH_RS17610	4029251..4030213	+	GCF_000970285.1	NZ_CP009516.1	WP_048141633.1		arCOG01716	O	SufB	Cysteine desulfurase activator SufB	Methanosarcina_horonobensis_HB-1_JCM_15518
MSHOH_RS17615	4030318..4030695	+	GCF_000970285.1	NZ_CP009516.1	WP_048141636.1		arCOG03394	S	-	Uncharacterized protein	Methanosarcina_horonobensis_HB-1_JCM_15518
MSHOH_RS17620	4031219..4036216	+	GCF_000970285.1	NZ_CP009516.1	WP_048141638.1	+	arCOG02562,arCOG02508,arCOG02562,arCOG02508,arCOG02508,arCOG02508	R,S,R,S,S,S	-,-,-,-,-,-	Beta-propeller repeat containing protein,Secreted protein, with PKD repeat domain,Beta-propeller repeat containing protein,Secreted protein, with PKD repeat domain,Secreted protein, with PKD repeat domain,Secreted protein, with PKD repeat domain	Methanosarcina_horonobensis_HB-1_JCM_15518
MSHOH_RS17630	4038157..4039326	-	GCF_000970285.1	NZ_CP009516.1	WP_048141640.1		arCOG03296	K	-	Predicted transcriptional regulator containing an HTH domain and diverged ATP-binding domain (Schlafen-like)	Methanosarcina_horonobensis_HB-1_JCM_15518
MSHOH_RS17635	4039617..4042373	+	GCF_000970285.1	NZ_CP009516.1	WP_048141642.1		arCOG03169,arCOG03045,arCOG03045	R,V,V	-,-,-	AAA+ superfamily ATPase,TPR repeats containing protein, fused to putative immunity protein, associated with polymorphic toxin loci,TPR repeats containing protein, fused to putative immunity protein, associated with polymorphic toxin loci	Methanosarcina_horonobensis_HB-1_JCM_15518
MSHOH_RS17640	4042447..4043355	-	GCF_000970285.1	NZ_CP009516.1	WP_048141644.1						Methanosarcina_horonobensis_HB-1_JCM_15518
MSHOH_RS17645	4043775..4043960	+	GCF_000970285.1	NZ_CP009516.1	WP_048141646.1						Methanosarcina_horonobensis_HB-1_JCM_15518
MSHOH_RS17650	4044498..4045166	+	GCF_000970285.1	NZ_CP009516.1	WP_048141647.1		arCOG02398	C	CcdA	Cytochrome c biogenesis protein	Methanosarcina_horonobensis_HB-1_JCM_15518
===	MSHOH_RS18705	11	GCF_000970285.1	NZ_CP009516.1							Methanosarcina_horonobensis_HB-1_JCM_15518
MSHOH_RS18680	4289258..4289977	-	GCF_000970285.1	NZ_CP009516.1	WP_048141940.1		arCOG00664	M	AglF/RfbA	Glucose-1-phosphate uridyltransferase	Methanosarcina_horonobensis_HB-1_JCM_15518
MSHOH_RS18685	4289974..4290783	-	GCF_000970285.1	NZ_CP009516.1	WP_048141941.1		arCOG01367	M	RfbD	dTDP-4-dehydrorhamnose reductase	Methanosarcina_horonobensis_HB-1_JCM_15518
MSHOH_RS18690	4290756..4291712	-	GCF_000970285.1	NZ_CP009516.1	WP_048141949.1		arCOG01371	M	RfbB	dTDP-D-glucose 4,6-dehydratase	Methanosarcina_horonobensis_HB-1_JCM_15518
MSHOH_RS18695	4291732..4292823	-	GCF_000970285.1	NZ_CP009516.1	WP_048141951.1		arCOG10419	M	OafA	Peptidoglycan/LPS O-acetylase OafA/YrhL, contains acyltransferase and SGNH-hydrolase domains	Methanosarcina_horonobensis_HB-1_JCM_15518
MSHOH_RS18700	4293213..4293458	-	GCF_000970285.1	NZ_CP009516.1	WP_048141953.1		arCOG04496	X	-	IS4 transposase	Methanosarcina_horonobensis_HB-1_JCM_15518
MSHOH_RS18705	4293982..4298949	+	GCF_000970285.1	NZ_CP009516.1	WP_052730933.1	+	arCOG02562,arCOG02510,arCOG02562,arCOG02510,arCOG02508,arCOG02546,arCOG02508,arCOG02516	R,S,R,S,S,S,S,S	-,-,-,-,-,-,-,-	Beta-propeller repeat containing protein,Secreted protein, with PKD repeat domain,Beta-propeller repeat containing protein,Secreted protein, with PKD repeat domain,Secreted protein, with PKD repeat domain,Secreted protein, contains PKD repeats and vWA domain,Secreted protein, with PKD repeat domain,Secreted protein, with PKD repeat domain	Methanosarcina_horonobensis_HB-1_JCM_15518
MSHOH_RS18710	4299559..4300719	-	GCF_000970285.1	NZ_CP009516.1	WP_048141955.1		arCOG00091	J	-	Sep-tRNA:Cys-tRNA synthase	Methanosarcina_horonobensis_HB-1_JCM_15518
MSHOH_RS18715	4301005..4301283	-	GCF_000970285.1	NZ_CP009516.1	WP_048141957.1		arCOG04111	K	RPB11	DNA-directed RNA polymerase, subunit L	Methanosarcina_horonobensis_HB-1_JCM_15518
MSHOH_RS18720	4301397..4302371	-	GCF_000970285.1	NZ_CP009516.1	WP_048141959.1		arCOG00676	J	Csl4	Exosome complex RNA-binding protein Csl4, contains S1 and Zn-ribbon domains	Methanosarcina_horonobensis_HB-1_JCM_15518
MSHOH_RS18725	4302781..4303374	-	GCF_000970285.1	NZ_CP009516.1	WP_048141961.1		arCOG00910	J	-	Predicted RNA methylase	Methanosarcina_horonobensis_HB-1_JCM_15518
MSHOH_RS18730	4303442..4304449	-	GCF_000970285.1	NZ_CP009516.1	WP_048141963.1		arCOG04112	J	DPH2	Diphthamide synthase subunit DPH2	Methanosarcina_horonobensis_HB-1_JCM_15518
===	ABY42_RS18240	11	GCF_001190965.1	NZ_CP011949.1							Haloferax_gibbonsii_ARA6
ABY42_RS18215	276892..278886	+	GCF_001190965.1	NZ_CP011949.1	WP_050460388.1		arCOG01529	I	Acs	Acyl-coenzyme A synthetase/AMP-(fatty) acid ligase	Haloferax_gibbonsii_ARA6
ABY42_RS18220	278941..279378	+	GCF_001190965.1	NZ_CP011949.1	WP_004977976.1		arCOG06362	S	-	Uncharacterized small membrane protein, DUF4212 family	Haloferax_gibbonsii_ARA6
ABY42_RS18225	279375..281024	+	GCF_001190965.1	NZ_CP011949.1	WP_004977974.1		arCOG01317	R	ActP/DhlC	Sodium:solute symporter	Haloferax_gibbonsii_ARA6
ABY42_RS18230	281028..281510	+	GCF_001190965.1	NZ_CP011949.1	WP_004977972.1		arCOG00449	T	UspA	Nucleotide-binding protein, UspA family	Haloferax_gibbonsii_ARA6
ABY42_RS18235	281579..281794	+	GCF_001190965.1	NZ_CP011949.1	WP_004977969.1		arCOG06361	S	-	Uncharacterized membrane protein	Haloferax_gibbonsii_ARA6
ABY42_RS18240	281899..286056	-	GCF_001190965.1	NZ_CP011949.1	WP_050460389.1	+	arCOG07560,arCOG02492,arCOG02549,arCOG02508,arCOG02508,arCOG07554	V,S,M,S,S,M	-,-,-,-,-,-	Multidomain secreted protein, often associated with polymorphic toxin system,Secreted protein, with PKD repeat domain,Cell surface protein,Secreted protein, with PKD repeat domain,Secreted protein, with PKD repeat domain,Cell surface protein	Haloferax_gibbonsii_ARA6
ABY42_RS18245	286510..288180	-	GCF_001190965.1	NZ_CP011949.1	WP_050460390.1		arCOG00142	G	-	MFS family permease	Haloferax_gibbonsii_ARA6
ABY42_RS18250	288258..289097	-	GCF_001190965.1	NZ_CP011949.1	WP_050460424.1		arCOG01964	P	Kch	Kef-type K+ transport system, predicted NAD-binding component	Haloferax_gibbonsii_ARA6
ABY42_RS18255	289170..290498	-	GCF_001190965.1	NZ_CP011949.1	WP_050460391.1		arCOG06201	R	-	Calcineurin family phosphoesterase	Haloferax_gibbonsii_ARA6
ABY42_RS18260	290568..291938	-	GCF_001190965.1	NZ_CP011949.1	WP_050460392.1		arCOG02264	S	-	Uncharacterized membrane protein	Haloferax_gibbonsii_ARA6
ABY42_RS18265	291993..292496	-	GCF_001190965.1	NZ_CP011949.1	WP_050460393.1						Haloferax_gibbonsii_ARA6
===	HLASA_RS05525	11	GCF_001305655.1	NZ_CP011564.1							Halanaeroarchaeum_sulfurireducens_M27-SA2
HLASA_RS05505	1101436..1101720	+	GCF_001305655.1	NZ_CP011564.1	WP_050048361.1						Halanaeroarchaeum_sulfurireducens_M27-SA2
HLASA_RS05510	1102476..1104245	+	GCF_001305655.1	NZ_CP011564.1	WP_050048362.1		arCOG02348,arCOG02352,arCOG02364	T,T,T	-,-,-	Signal transduction histidine kinase, contains PAS domain,Signal transduction histidine kinase with PAS and PocR sensory domains,Signal transduction histidine kinase, contains PAS domain	Halanaeroarchaeum_sulfurireducens_M27-SA2
HLASA_RS11450	1104351..1104560	-	GCF_001305655.1	NZ_CP011564.1	WP_079977799.1		arCOG02280	K	-	Transcriptional regulator, contains HTH domain	Halanaeroarchaeum_sulfurireducens_M27-SA2
HLASA_RS05515	1104840..1105079	+	GCF_001305655.1	NZ_CP011564.1	WP_079977800.1		arCOG02751	X	-	Transposase, IS5 family	Halanaeroarchaeum_sulfurireducens_M27-SA2
HLASA_RS05520	1105173..1110140	+	GCF_001305655.1	NZ_CP011564.1	WP_079978774.1		arCOG10954,arCOG02507,arCOG02487,arCOG02542	S,R,M,M	-,-,-,-	Uncharacterized membrane protein,Beta-propeller repeat protein,Cell surface protein, a component of a putative secretion system,Cell surface protein containing PGF C-terminal sorting motif	Halanaeroarchaeum_sulfurireducens_M27-SA2
HLASA_RS05525	1110560..1118659	+	GCF_001305655.1	NZ_CP011564.1	WP_079978776.1	+	arCOG10954,arCOG02507,arCOG06273,arCOG10865,arCOG06273,arCOG02540	S,R,M,S,M,M	-,-,-,-,-,-	Uncharacterized membrane protein,Beta-propeller repeat protein,S-layer protein,Uncharacterized protein,S-layer protein,PKD repeats containing protein	Halanaeroarchaeum_sulfurireducens_M27-SA2
HLASA_RS05535	1119499..1119972	-	GCF_001305655.1	NZ_CP011564.1	WP_054519669.1		arCOG08166	X	-	Spindle-shaped halovirus associated ATPase, AAA+ superfamily	Halanaeroarchaeum_sulfurireducens_M27-SA2
HLASA_RS05540	1120231..1121898	+	GCF_001305655.1	NZ_CP011564.1	WP_050048367.1		arCOG02327	T	-	Signal transduction histidine kinase, contains PAS domain	Halanaeroarchaeum_sulfurireducens_M27-SA2
HLASA_RS05545	1121974..1123401	-	GCF_001305655.1	NZ_CP011564.1	WP_079977802.1		arCOG04623	R	-	Predicted NAD/FAD-dependent oxidoreductase	Halanaeroarchaeum_sulfurireducens_M27-SA2
HLASA_RS05550	1123728..1124081	+	GCF_001305655.1	NZ_CP011564.1	WP_054519670.1		arCOG03008	G	-	Cupin domain containing protein	Halanaeroarchaeum_sulfurireducens_M27-SA2
HLASA_RS05560	1125206..1125670	+	GCF_001305655.1	NZ_CP011564.1	WP_050048370.1		arCOG04185	J	RpsO	Ribosomal protein S15P	Halanaeroarchaeum_sulfurireducens_M27-SA2
===	HHUB_RS13155	11	GCF_001488575.1	NZ_LN831302.1							Halobacterium_hubeiense_JI20-1
HHUB_RS13130	2494310..2494585	+	GCF_001488575.1	NZ_LN831302.1	WP_059058100.1		arCOG09170	S	-	Uncharacterized protein	Halobacterium_hubeiense_JI20-1
HHUB_RS13135	2495020..2495649	-	GCF_001488575.1	NZ_LN831302.1	WP_059058327.1		arCOG04687	R	-	Ferritin family protein	Halobacterium_hubeiense_JI20-1
HHUB_RS13140	2495765..2496619	-	GCF_001488575.1	NZ_LN831302.1	WP_059058102.1		arCOG02019	P	SseA	Rhodanese-related sulfurtransferase	Halobacterium_hubeiense_JI20-1
HHUB_RS13145	2496829..2497599	+	GCF_001488575.1	NZ_LN831302.1	WP_059058104.1		arCOG02019	P	SseA	Rhodanese-related sulfurtransferase	Halobacterium_hubeiense_JI20-1
HHUB_RS13150	2497615..2498658	-	GCF_001488575.1	NZ_LN831302.1	WP_082687247.1		arCOG02642	R	PerM	Predicted PurR-regulated permease PerM	Halobacterium_hubeiense_JI20-1
HHUB_RS13155	2498782..2502108	+	GCF_001488575.1	NZ_LN831302.1	WP_059058108.1	+	arCOG10338,arCOG06273	V,M	-,-	Polymorphic toxin delivery multidomain protein, often has an associated toxin domain,S-layer protein	Halobacterium_hubeiense_JI20-1
HHUB_RS13160	2502166..2503290	+	GCF_001488575.1	NZ_LN831302.1	WP_059058110.1		arCOG00226	H	TbpA	ABC-type thiamine transport system, periplasmic component	Halobacterium_hubeiense_JI20-1
HHUB_RS13165	2503251..2505140	+	GCF_001488575.1	NZ_LN831302.1	WP_082687248.1		arCOG00163	P	ThiP	ABC-type Fe3+ transport system, permease component	Halobacterium_hubeiense_JI20-1
HHUB_RS13170	2505137..2506156	+	GCF_001488575.1	NZ_LN831302.1	WP_059058112.1		arCOG00177	E	PotA	ABC-type spermidine/putrescine transport system, ATPase component	Halobacterium_hubeiense_JI20-1
HHUB_RS13175	2506181..2506858	-	GCF_001488575.1	NZ_LN831302.1	WP_059058114.1		arCOG01781	Q	-	SAM-dependent methyltransferase	Halobacterium_hubeiense_JI20-1
HHUB_RS13180	2506957..2507394	+	GCF_001488575.1	NZ_LN831302.1	WP_059058116.1		arCOG03887	S	-	Uncharacterized membrane protein	Halobacterium_hubeiense_JI20-1
===	BB347_RS09300	11	GCF_001971705.1	NZ_CP019327.1							Haloterrigena_daqingensis_
BB347_RS09275	1903204..1904295	+	GCF_001971705.1	NZ_CP019327.1	WP_076580820.1		arCOG03009	U	ComEC_2	DNA uptake channel protein ComEC C-terminal domain, metallo-beta-lactamase superfamily	Haloterrigena_daqingensis_
BB347_RS09280	1904292..1904570	+	GCF_001971705.1	NZ_CP019327.1	WP_076580822.1		arCOG06330	S	-	Uncharacterized protein	Haloterrigena_daqingensis_
BB347_RS09285	1904896..1905396	+	GCF_001971705.1	NZ_CP019327.1	WP_076580823.1		arCOG01849	R	PaaY	Isoleucine patch superfamily protein	Haloterrigena_daqingensis_
BB347_RS09290	1905527..1905994	+	GCF_001971705.1	NZ_CP019327.1	WP_076580825.1		arCOG04569	S	-	Uncharacterized protein	Haloterrigena_daqingensis_
BB347_RS09295	1906136..1906423	+	GCF_001971705.1	NZ_CP019327.1	WP_076580827.1		arCOG04637	S	-	Uncharacterized protein	Haloterrigena_daqingensis_
BB347_RS09300	1906682..1911235	-	GCF_001971705.1	NZ_CP019327.1	WP_076580829.1	+	arCOG09076,arCOG10751,arCOG10180,arCOG10180,arCOG10180,arCOG11878,arCOG07560,arCOG07560,arCOG02963	S,S,M,M,M,S,V,V,N	-,-,-,-,-,-,-,-,FlaD	Uncharacterized protein,Uncharacterized protein,S-layer-forming halobacterial major cell surface glycoprotein,S-layer-forming halobacterial major cell surface glycoprotein,S-layer-forming halobacterial major cell surface glycoprotein,Uncharacterized protein,Multidomain secreted protein, often associated with polymorphic toxin system,Multidomain secreted protein, often associated with polymorphic …	Haloterrigena_daqingensis_
BB347_RS09305	1911665..1912252	+	GCF_001971705.1	NZ_CP019327.1	WP_076580832.1		arCOG02986	H	BioY	Biotin transporter BioY	Haloterrigena_daqingensis_
BB347_RS09310	1912293..1912997	+	GCF_001971705.1	NZ_CP019327.1	WP_076580834.1		arCOG00202	P	EcfA2	Energy-coupling factor transporter ATP-binding protein EcfA2	Haloterrigena_daqingensis_
BB347_RS09315	1913026..1913730	+	GCF_001971705.1	NZ_CP019327.1	WP_076580836.1		arCOG02250	H	EcfT	Energy-coupling factor transporter transmembrane protein EcfT	Haloterrigena_daqingensis_
BB347_RS09320	1913733..1914224	-	GCF_001971705.1	NZ_CP019327.1	WP_076580838.1		arCOG11383	R	-	MOCS domain, sulfur-carrier protein	Haloterrigena_daqingensis_
BB347_RS09325	1914273..1915820	-	GCF_001971705.1	NZ_CP019327.1	WP_076581688.1		arCOG01069	P	-	CoA-dependent NAD(P)H Sulfur Oxidoreductase	Haloterrigena_daqingensis_
===	BB347_RS09820	11	GCF_001971705.1	NZ_CP019327.1							Haloterrigena_daqingensis_
BB347_RS09795	2022686..2023297	-	GCF_001971705.1	NZ_CP019327.1	WP_076581007.1		arCOG01640,arCOG01641	J,O	GCD7,-	Translation initiation factor 2, beta subunit (eIF-2beta)/eIF-5 N-terminal domain,Cold shock responsive RNA-binding protein, contains TRAM domain	Haloterrigena_daqingensis_
BB347_RS09800	2023444..2023830	-	GCF_001971705.1	NZ_CP019327.1	WP_076581008.1		arCOG03020	S	-	Uncharacterized protein	Haloterrigena_daqingensis_
BB347_RS09805	2024167..2024382	+	GCF_001971705.1	NZ_CP019327.1	WP_076581009.1						Haloterrigena_daqingensis_
BB347_RS09810	2024572..2025033	+	GCF_001971705.1	NZ_CP019327.1	WP_076581010.1		arCOG02416	N	-	Major pilin/Flagellin, FlaG/FlaF family	Haloterrigena_daqingensis_
BB347_RS09815	2025052..2025588	+	GCF_001971705.1	NZ_CP019327.1	WP_076581011.1		arCOG02416	N	-	Major pilin/Flagellin, FlaG/FlaF family	Haloterrigena_daqingensis_
BB347_RS09820	2026031..2030893	+	GCF_001971705.1	NZ_CP019327.1	WP_076581013.1	+	arCOG00702,arCOG02508,arCOG06273	V,S,M	AprE,-,-	Predicted multidomain toxin, contains peptidase S8 domain, delivery module and Rnase A domain,Secreted protein, with PKD repeat domain,S-layer protein	Haloterrigena_daqingensis_
BB347_RS09830	2031401..2031997	+	GCF_001971705.1	NZ_CP019327.1	WP_076581015.1		arCOG01916	R	-	RHH-fold DNA-binding ptotein	Haloterrigena_daqingensis_
BB347_RS09835	2032192..2032371	+	GCF_001971705.1	NZ_CP019327.1	WP_076581017.1		arCOG01009	K	-	Transcriptional regulator, contains N-terminal RHH domain	Haloterrigena_daqingensis_
BB347_RS09840	2032375..2033556	+	GCF_001971705.1	NZ_CP019327.1	WP_076581019.1		arCOG02201	D	FtsZ1_2	Cell division GTPase	Haloterrigena_daqingensis_
BB347_RS09845	2033792..2034751	-	GCF_001971705.1	NZ_CP019327.1	WP_076581021.1		arCOG00042	J	TilS	tRNA(Ile)-lysidine synthase TilS/MesJ	Haloterrigena_daqingensis_
BB347_RS09850	2034821..2035561	-	GCF_001971705.1	NZ_CP019327.1	WP_076581023.1		arCOG06300	R	-	Alpha/beta superfamily hydrolase	Haloterrigena_daqingensis_
===	CPZ00_RS10170	11	GCF_002355635.1	NZ_AP017558.1							Halopenitus_persicus_CBA1233
CPZ00_RS10140	2075136..2075966	-	GCF_002355635.1	NZ_AP017558.1	WP_096390773.1		arCOG03429	R	-	SWIM zinc finger containing protein	Halopenitus_persicus_CBA1233
CPZ00_RS10145	2076285..2076491	-	GCF_002355635.1	NZ_AP017558.1	WP_096390774.1		arCOG02984	K	CspC	Cold shock protein, CspA family	Halopenitus_persicus_CBA1233
CPZ00_RS10155	2076918..2077496	-	GCF_002355635.1	NZ_AP017558.1	WP_096390775.1		arCOG02843	C	Fdx	Ferredoxin	Halopenitus_persicus_CBA1233
CPZ00_RS10160	2077840..2078055	+	GCF_002355635.1	NZ_AP017558.1	WP_096390776.1						Halopenitus_persicus_CBA1233
CPZ00_RS10165	2078606..2078887	+	GCF_002355635.1	NZ_AP017558.1	WP_096390777.1						Halopenitus_persicus_CBA1233
CPZ00_RS10170	2078955..2083049	-	GCF_002355635.1	NZ_AP017558.1	WP_096390778.1	+	arCOG06273,arCOG10750,arCOG04500,arCOG06738	M,S,S,V	-,-,-,-	S-layer protein,Uncharacterized protein,Uncharacterized protein with Ig-like domain,Multidomain secreted protein, often associated with polymorphic toxin system	Halopenitus_persicus_CBA1233
CPZ00_RS10175	2083317..2083625	-	GCF_002355635.1	NZ_AP017558.1	WP_096390779.1		arCOG03924	K	MarR	Transcriptional regulator, MarR family	Halopenitus_persicus_CBA1233
CPZ00_RS10180	2083688..2084005	-	GCF_002355635.1	NZ_AP017558.1	WP_096390780.1		arCOG13610	S	-	Uncharacterized protein	Halopenitus_persicus_CBA1233
CPZ00_RS10185	2084534..2086186	-	GCF_002355635.1	NZ_AP017558.1	WP_096391677.1		arCOG01257	O	GroEL	Chaperonin GroEL, HSP60 family	Halopenitus_persicus_CBA1233
CPZ00_RS10190	2086567..2087109	-	GCF_002355635.1	NZ_AP017558.1	WP_096390781.1		arCOG04150	J	Krr1	rRNA processing protein Krr1/Pno1, contains KH domain	Halopenitus_persicus_CBA1233
CPZ00_RS10195	2087336..2088622	+	GCF_002355635.1	NZ_AP017558.1	WP_096390782.1		arCOG00626	R	TlyC	Hemolysins or related protein containing CBS domains	Halopenitus_persicus_CBA1233
===	BK007_RS10440	11	GCF_002813655.1	NZ_CP017766.1							Methanobacterium_sp_MO-MB1
BK007_RS10410	2129000..2129209	-	GCF_002813655.1	NZ_CP017766.1	WP_100906348.1		arCOG08236	S	-	Uncharacterized protein, DUF1697 family	Methanobacterium_sp_MO-MB1
BK007_RS10415	2129580..2129822	+	GCF_002813655.1	NZ_CP017766.1	WP_100906349.1						Methanobacterium_sp_MO-MB1
BK007_RS10420	2130161..2130307	-	GCF_002813655.1	NZ_CP017766.1	WP_100906350.1		arCOG15223	S	-	Uncharacterized protein	Methanobacterium_sp_MO-MB1
BK007_RS10430	2131835..2132257	-	GCF_002813655.1	NZ_CP017766.1	WP_100906351.1		arCOG11271	S	-	Uncharacterized membrane protein	Methanobacterium_sp_MO-MB1
BK007_RS10435	2132291..2132455	-	GCF_002813655.1	NZ_CP017766.1	WP_100906764.1		arCOG01832	O	IbpA	Molecular chaperone (HSP20 family)	Methanobacterium_sp_MO-MB1
BK007_RS10440	2132705..2136892	+	GCF_002813655.1	NZ_CP017766.1	WP_100906352.1	+	arCOG02555,arCOG09729,arCOG07560,arCOG07611,arCOG07611,arCOG07611	M,R,V,M,M,M	-,-,-,-,-,-	Lipoprotein NosD family, contains CASH domains,Extracellular solute-binding protein with Ig-fold domain,Multidomain secreted protein, often associated with polymorphic toxin system,Cell surface protein, contains DUF11 domains,Cell surface protein, contains DUF11 domains,Cell surface protein, contains DUF11 domains	Methanobacterium_sp_MO-MB1
BK007_RS10445	2137171..2138220	+	GCF_002813655.1	NZ_CP017766.1	WP_100906353.1		arCOG00656	H	CofG	FO synthase or thiamine biosynthesis enzyme ThiH	Methanobacterium_sp_MO-MB1
BK007_RS10450	2138502..2139341	+	GCF_002813655.1	NZ_CP017766.1	WP_100906354.1		arCOG01076	F	NPY1	NTP pyrophosphohydrolase containing a Zn-finger, probably nucleic-acid-binding	Methanobacterium_sp_MO-MB1
BK007_RS10455	2139540..2140730	+	GCF_002813655.1	NZ_CP017766.1	WP_100906355.1		arCOG01962	P	-	NhaP-type Na+/H+ and K+/H+ antiporter with a unique C-terminal domain	Methanobacterium_sp_MO-MB1
BK007_RS10460	2140940..2141818	+	GCF_002813655.1	NZ_CP017766.1	WP_100906356.1		arCOG06537	T	CheY	Rec and PAS domains	Methanobacterium_sp_MO-MB1
BK007_RS10470	2145027..2145602	+	GCF_002813655.1	NZ_CP017766.1	WP_100906357.1		arCOG06501	S	-	HEAT repeats containing protein	Methanobacterium_sp_MO-MB1
===	BVU17_RS07750	11	GCF_002844335.1	NZ_CP019154.1							Haloarcula_taiwanensis_Taiwanensis
BVU17_RS07725	1498332..1499033	-	GCF_002844335.1	NZ_CP019154.1	WP_101351439.1		arCOG02879	S	-	Uncharacterized membrane protein, DUF4013 family	Haloarcula_taiwanensis_Taiwanensis
BVU17_RS07730	1499178..1500209	-	GCF_002844335.1	NZ_CP019154.1	WP_101350123.1		arCOG00636	O	HypE	Carbamoyl dehydratase HypE (hydrogenase maturation factor)	Haloarcula_taiwanensis_Taiwanensis
BVU17_RS07735	1500255..1502402	-	GCF_002844335.1	NZ_CP019154.1	WP_101350124.1		arCOG01695	JO	RqcH	Ribosome quality control (RQC) protein RqcH, Rqc2/NEMF/Tae2 family, contains fibronectin-(FbpA) and RNA- (NFACT) binding domains	Haloarcula_taiwanensis_Taiwanensis
BVU17_RS07740	1502439..1503473	-	GCF_002844335.1	NZ_CP019154.1	WP_101350125.1		arCOG04623	R	-	Predicted NAD/FAD-dependent oxidoreductase	Haloarcula_taiwanensis_Taiwanensis
BVU17_RS07745	1503545..1504621	-	GCF_002844335.1	NZ_CP019154.1	WP_101350126.1		arCOG07580,arCOG07873,arCOG03256	S,R,M	-,PfoR,-	Uncharacterized membrane protein,Uncharacterized membrane protein,S-layer protein, contains zincin protease domain and Ig-fold domain	Haloarcula_taiwanensis_Taiwanensis
BVU17_RS07750	1504732..1508763	-	GCF_002844335.1	NZ_CP019154.1	WP_101350127.1	+	arCOG07560,arCOG07560,arCOG07560,arCOG07560,arCOG07560,arCOG03256,arCOG02540,arCOG03256	V,V,V,V,V,M,M,M	-,-,-,-,-,-,-,-	Multidomain secreted protein, often associated with polymorphic toxin system,Multidomain secreted protein, often associated with polymorphic toxin system,Multidomain secreted protein, often associated with polymorphic toxin system,Multidomain secreted protein, often associated with polymorphic toxin system,Multidomain secreted protein, often associated with polymorphic toxin system,S-layer protei…	Haloarcula_taiwanensis_Taiwanensis
BVU17_RS07755	1509135..1510790	-	GCF_002844335.1	NZ_CP019154.1	WP_101350128.1		arCOG01361	K	ELP3	Histone acetyltransferase	Haloarcula_taiwanensis_Taiwanensis
BVU17_RS07760	1511390..1513282	+	GCF_002844335.1	NZ_CP019154.1	WP_101350129.1		arCOG02320	N	Tar	Methyl-accepting chemotaxis protein	Haloarcula_taiwanensis_Taiwanensis
BVU17_RS07765	1513286..1513774	-	GCF_002844335.1	NZ_CP019154.1	WP_101350130.1		arCOG02994	S	-	Cupin domain containing protein	Haloarcula_taiwanensis_Taiwanensis
BVU17_RS07770	1513815..1516016	-	GCF_002844335.1	NZ_CP019154.1	WP_101350131.1		arCOG00429,arCOG00429	L,L	HAN,HAN	Archaea-specific RecJ-like exonuclease, involved in stalled replication fork repair,Archaea-specific RecJ-like exonuclease, involved in stalled replication fork repair	Haloarcula_taiwanensis_Taiwanensis
BVU17_RS07775	1516081..1516344	-	GCF_002844335.1	NZ_CP019154.1	WP_101350132.1		arCOG06247	S	-	Uncharacterized protein	Haloarcula_taiwanensis_Taiwanensis
===	C2R22_RS00960	11	GCF_002906575.1	NZ_CP026309.1							Salinigranum_rubrum_GX10
C2R22_RS00925	192900..194267	+	GCF_002906575.1	NZ_CP026309.1	WP_103423904.1		arCOG04448	O	DraG	ADP-ribosylglycohydrolase	Salinigranum_rubrum_GX10
C2R22_RS00935	194949..195491	+	GCF_002906575.1	NZ_CP026309.1	WP_103423905.1		arCOG06589	S	-	Uncharacterized membrane protein	Salinigranum_rubrum_GX10
C2R22_RS00940	195523..196287	+	GCF_002906575.1	NZ_CP026309.1	WP_103423906.1		arCOG02250	H	EcfT	Energy-coupling factor transporter transmembrane protein EcfT	Salinigranum_rubrum_GX10
C2R22_RS00945	196224..197348	+	GCF_002906575.1	NZ_CP026309.1	WP_103427523.1		arCOG00202	P	EcfA2	Energy-coupling factor transporter ATP-binding protein EcfA2	Salinigranum_rubrum_GX10
C2R22_RS00950	197288..197995	+	GCF_002906575.1	NZ_CP026309.1	WP_103427522.1		arCOG00202	P	EcfA2	Energy-coupling factor transporter ATP-binding protein EcfA2	Salinigranum_rubrum_GX10
C2R22_RS00960	198706..203517	-	GCF_002906575.1	NZ_CP026309.1	WP_103423907.1	+	arCOG06273,arCOG07560,arCOG07781,arCOG02542	M,V,R,M	-,-,-,-	S-layer protein,Multidomain secreted protein, often associated with polymorphic toxin system,Cell surface protein,Cell surface protein containing PGF C-terminal sorting motif	Salinigranum_rubrum_GX10
C2R22_RS00965	203746..204207	+	GCF_002906575.1	NZ_CP026309.1	WP_103423908.1		arCOG03143	K	-	C-terminal domain of Eta helicase	Salinigranum_rubrum_GX10
C2R22_RS00970	204212..205069	-	GCF_002906575.1	NZ_CP026309.1	WP_103423909.1		arCOG04791	C	AppB	Cytochrome bd-type quinol oxidase, subunit II	Salinigranum_rubrum_GX10
C2R22_RS00975	205284..206699	-	GCF_002906575.1	NZ_CP026309.1	WP_103427524.1		arCOG00340	C	GlcD	FAD/FMN-containing dehydrogenase fused to Heterodisulfide reductase, subunit B	Salinigranum_rubrum_GX10
C2R22_RS00980	206780..206995	-	GCF_002906575.1	NZ_CP026309.1	WP_103423910.1						Salinigranum_rubrum_GX10
C2R22_RS00985	207165..207983	+	GCF_002906575.1	NZ_CP026309.1	WP_103423911.1		arCOG02808	K	-	Transcriptional regulator, implicated in bacteriocin system regulation, contains HTH domain	Salinigranum_rubrum_GX10
===	C2R22_RS08170	11	GCF_002906575.1	NZ_CP026309.1							Salinigranum_rubrum_GX10
C2R22_RS08145	1646910..1647701	-	GCF_002906575.1	NZ_CP026309.1	WP_103425315.1		arCOG04202	F	Gch31	Archaeal GTP cyclohydrolase III	Salinigranum_rubrum_GX10
C2R22_RS08150	1647773..1648060	-	GCF_002906575.1	NZ_CP026309.1	WP_103425316.1		arCOG13599	S	-	Uncharacterized membrane protein	Salinigranum_rubrum_GX10
C2R22_RS08155	1648179..1648964	+	GCF_002906575.1	NZ_CP026309.1	WP_103425317.1		arCOG04221	F	NagD	Ribonucleotide monophosphatase NagD, HAD superfamily	Salinigranum_rubrum_GX10
C2R22_RS08160	1649468..1649875	-	GCF_002906575.1	NZ_CP026309.1	WP_103425318.1		arCOG03687	O	-	Predicted redox protein, regulator of disulfide bond formation	Salinigranum_rubrum_GX10
C2R22_RS08165	1649980..1650399	-	GCF_002906575.1	NZ_CP026309.1	WP_103425319.1		arCOG03686	O	-	Predicted redox protein, regulator of disulfide bond formation	Salinigranum_rubrum_GX10
C2R22_RS08170	1650663..1655045	+	GCF_002906575.1	NZ_CP026309.1	WP_103425320.1	+	arCOG02499,arCOG07560,arCOG02508,arCOG02508,arCOG07554	M,V,S,S,M	-,-,-,-,-	Lipoprotein NosD family, contains CASH domains,Multidomain secreted protein, often associated with polymorphic toxin system,Secreted protein, with PKD repeat domain,Secreted protein, with PKD repeat domain,Cell surface protein	Salinigranum_rubrum_GX10
C2R22_RS08175	1655227..1656927	-	GCF_002906575.1	NZ_CP026309.1	WP_103425321.1		arCOG02362,arCOG02364	N,T	Tar,-	Methyl-accepting chemotaxis protein,Signal transduction histidine kinase, contains PAS domain	Salinigranum_rubrum_GX10
C2R22_RS08180	1657037..1657423	-	GCF_002906575.1	NZ_CP026309.1	WP_103425322.1		arCOG02898	R	-	Polyketide cyclase/dehydrase family protein involved in binding/transport of lipids	Salinigranum_rubrum_GX10
C2R22_RS08190	1658408..1659586	+	GCF_002906575.1	NZ_CP026309.1	WP_103425323.1		arCOG01278	I	PaaJ	Acetyl-CoA acetyltransferase	Salinigranum_rubrum_GX10
C2R22_RS08195	1659583..1660080	+	GCF_002906575.1	NZ_CP026309.1	WP_103425324.1		arCOG01285	R	-	OB-fold domain and Zn-ribbon containing protein, possible acyl-CoA-binding protein	Salinigranum_rubrum_GX10
C2R22_RS08200	1660185..1660511	-	GCF_002906575.1	NZ_CP026309.1	WP_103425325.1		arCOG10721	S	-	Uncharacterized protein	Salinigranum_rubrum_GX10
===	NTE_02664	11	GCA_000730285.1	CP007174.1							Candidatus_Nitrososphaera_evergladensis_SR1_
NTE_02659	2196604..2196891	+	GCA_000730285.1	CP007174.1	AIF84702.1						Candidatus_Nitrososphaera_evergladensis_SR1_
NTE_02660	2196841..2197272	-	GCA_000730285.1	CP007174.1	AIF84703.1		arCOG00419	FR	HinT	Purine nucleoside phosphoramidase/Ap4A hydrolase, histidine triade (HIT) family	Candidatus_Nitrososphaera_evergladensis_SR1_
NTE_02661	2197305..2198702	-	GCA_000730285.1	CP007174.1	AIF84704.1		arCOG00643	E	SelD	Selenophosphate synthase	Candidatus_Nitrososphaera_evergladensis_SR1_
NTE_02662	2198860..2199603	+	GCA_000730285.1	CP007174.1	AIF84705.1		arCOG00124	E	CysH	3'-phosphoadenosine 5'-phosphosulfate sulfotransferase (PAPS reductase)/FAD synthetase or related enzyme	Candidatus_Nitrososphaera_evergladensis_SR1_
NTE_02663	2199617..2200747	+	GCA_000730285.1	CP007174.1	AIF84706.1		arCOG04191	P	MET3	ATP sulfurylase (sulfate adenylyltransferase)	Candidatus_Nitrososphaera_evergladensis_SR1_
NTE_02664	2200803..2206637	-	GCA_000730285.1	CP007174.1	AIF84707.1	+	arCOG04500,arCOG06534,arCOG06534,arCOG02487,arCOG06534,arCOG07781,arCOG06534,arCOG07781,arCOG04500	S,R,R,M,R,R,R,R,S	-,-,-,-,-,-,-,-,-	Uncharacterized protein with Ig-like domain,Cohesin domain containing secreted protein,Cohesin domain containing secreted protein,Cell surface protein, a component of a putative secretion system,Cohesin domain containing secreted protein,Cell surface protein,Cohesin domain containing secreted protein,Cell surface protein,Uncharacterized protein with Ig-like domain	Candidatus_Nitrososphaera_evergladensis_SR1_
NTE_02665	2206659..2206874	+	GCA_000730285.1	CP007174.1	AIF84708.1						Candidatus_Nitrososphaera_evergladensis_SR1_
NTE_02666	2207086..2207454	-	GCA_000730285.1	CP007174.1	AIF84709.1		arCOG08684	R	-	Roadblock/LC7 domain superfamily protein	Candidatus_Nitrososphaera_evergladensis_SR1_
NTE_02667	2207555..2208598	-	GCA_000730285.1	CP007174.1	AIF84710.1						Candidatus_Nitrososphaera_evergladensis_SR1_
NTE_02668	2208707..2209123	+	GCA_000730285.1	CP007174.1	AIF84711.1		arCOG00731	K	ArsR	Transcriptional regulator containing HTH domain, ArsR family	Candidatus_Nitrososphaera_evergladensis_SR1_
NTE_02669	2209120..2209299	+	GCA_000730285.1	CP007174.1	AIF84712.1						Candidatus_Nitrososphaera_evergladensis_SR1_
===	METLIM_RS15285	11	GCF_000243255.1	NZ_CM001436.1							Methanoplanus_limicola_DSM_2279
METLIM_RS00845	178946..179737	-	GCF_000243255.1	NZ_CM001436.1	WP_004075911.1		arCOG04761	I	UppP	Undecaprenyl pyrophosphate phosphatase	Methanoplanus_limicola_DSM_2279
METLIM_RS00850	179805..182459	-	GCF_000243255.1	NZ_CM001436.1	WP_004075913.1		arCOG12038	S	-	Uncharacterized protein	Methanoplanus_limicola_DSM_2279
METLIM_RS00855	182848..186477	+	GCF_000243255.1	NZ_CM001436.1	WP_004075916.1		arCOG08157,arCOG02087	S,S	-,-	Uncharacterized membrane protein,Predicted membrane protein	Methanoplanus_limicola_DSM_2279
METLIM_RS00860	186574..187581	+	GCF_000243255.1	NZ_CM001436.1	WP_004075917.1		arCOG03320	M	Fem	Peptidoglycan interpeptide bridge formation enzyme, contains acetyltransferase domain of GNAT superfamily	Methanoplanus_limicola_DSM_2279
METLIM_RS00865	187628..188050	-	GCF_000243255.1	NZ_CM001436.1	WP_004075919.1						Methanoplanus_limicola_DSM_2279
METLIM_RS15285	188116..193932	-	GCF_000243255.1	NZ_CM001436.1	WP_004075923.1	+	arCOG12038,arCOG02508,arCOG02508,arCOG02508,arCOG02510	S,S,S,S,S	-,-,-,-,-	Uncharacterized protein,Secreted protein, with PKD repeat domain,Secreted protein, with PKD repeat domain,Secreted protein, with PKD repeat domain,Secreted protein, with PKD repeat domain	Methanoplanus_limicola_DSM_2279
METLIM_RS00875	194388..195422	+	GCF_000243255.1	NZ_CM001436.1	WP_004075925.1		arCOG03199	M	AglH/Rfe	UDP-N-acetylmuramyl pentapeptide phosphotransferase/UDP-N-acetylglucosamine-1-phosphate transferase	Methanoplanus_limicola_DSM_2279
METLIM_RS15900	195460..196056	+	GCF_000243255.1	NZ_CM001436.1	WP_083824911.1		arCOG02884	S	-	Membrane associated protein with extracellular Ig-like domain, a component of a putative secretion system	Methanoplanus_limicola_DSM_2279
METLIM_RS00890	196034..197614	+	GCF_000243255.1	NZ_CM001436.1	WP_004075928.1		arCOG06939	S	-	WbqC-like protein family	Methanoplanus_limicola_DSM_2279
METLIM_RS00895	197614..198237	+	GCF_000243255.1	NZ_CM001436.1	WP_004075930.1		arCOG03460	G	LmbE	a-N-acetylglucosaminidase or N-acetylglucosaminyl deacetylase, LmbE family	Methanoplanus_limicola_DSM_2279
METLIM_RS00900	198258..199337	+	GCF_000243255.1	NZ_CM001436.1	WP_004075932.1		arCOG01395	R	-	Lipid-A-disaccharide synthase related glycosyltransferase	Methanoplanus_limicola_DSM_2279
===	HSB1_RS13860	11	GCF_000283335.1	NZ_ALJD01000008.1							Halogranum_salarium_B-1
HSB1_RS13835	69189..69455	+	GCF_000283335.1	NZ_ALJD01000008.1	WP_009375857.1		arCOG06308	R	-	MoaD-like protein	Halogranum_salarium_B-1
HSB1_RS13840	69457..69825	+	GCF_000283335.1	NZ_ALJD01000008.1	WP_009375859.1		arCOG06309	S	-	Uncharacterized protein	Halogranum_salarium_B-1
HSB1_RS13845	70328..74707	+	GCF_000283335.1	NZ_ALJD01000008.1	WP_009375860.1		arCOG04400,arCOG02796,arCOG07873,arCOG07781,arCOG03611	M,G,R,R,E	-,-,PfoR,-,-	S-layer domain,Glucose/sorbosone dehydrogenase,Uncharacterized membrane protein,Cell surface protein,Peptidase C1A subfamily	Halogranum_salarium_B-1
HSB1_RS13850	74502..78815	+	GCF_000283335.1	NZ_ALJD01000008.1	WP_083851054.1		arCOG14688,arCOG02483,arCOG06273	S,S,M	-,-,-	Uncharacterized membrane protein,Secreted protein, with PKD repeat domain,S-layer protein	Halogranum_salarium_B-1
HSB1_RS13855	79138..80604	+	GCF_000283335.1	NZ_ALJD01000008.1	WP_009375865.1		arCOG02537,arCOG07560,arCOG03611	M,V,E	-,-,-	beta-propeller repeat protein,Multidomain secreted protein, often associated with polymorphic toxin system,Peptidase C1A subfamily	Halogranum_salarium_B-1
HSB1_RS13860	80697..83561	+	GCF_000283335.1	NZ_ALJD01000008.1	WP_009375866.1	+	arCOG14565,arCOG02483,arCOG07560,arCOG07873	S,S,V,R	-,-,-,PfoR	Uncharacterized protein associated with polymorphic toxin loci,Secreted protein, with PKD repeat domain,Multidomain secreted protein, often associated with polymorphic toxin system,Uncharacterized membrane protein	Halogranum_salarium_B-1
HSB1_RS13865	83916..85802	+	GCF_000283335.1	NZ_ALJD01000008.1	WP_009375870.1		arCOG14565,arCOG14565	S,S	-,-	Uncharacterized protein associated with polymorphic toxin loci,Uncharacterized protein associated with polymorphic toxin loci	Halogranum_salarium_B-1
HSB1_RS13870	85920..86597	+	GCF_000283335.1	NZ_ALJD01000008.1	WP_049894034.1		arCOG04452	E	AzlC	Predicted branched-chain amino acid permease (azaleucine resistance)	Halogranum_salarium_B-1
HSB1_RS13875	86594..86944	+	GCF_000283335.1	NZ_ALJD01000008.1	WP_009375874.1		arCOG06625	E	AzlD	Branched-chain amino acid transport protein	Halogranum_salarium_B-1
HSB1_RS13880	87100..87357	+	GCF_000283335.1	NZ_ALJD01000008.1	WP_009375875.1		arCOG07990	V	-	RHH family protein, predicted antitoxin of TA system	Halogranum_salarium_B-1
HSB1_RS13885	87354..87782	+	GCF_000283335.1	NZ_ALJD01000008.1	WP_009375878.1		arCOG04502	V	-	PIN domain containing protein	Halogranum_salarium_B-1
===	HSB1_RS20350	11	GCF_000283335.1	NZ_ALJD01000016.1							Halogranum_salarium_B-1
HSB1_RS20325	25803..26285	+	GCF_000283335.1	NZ_ALJD01000016.1	WP_009377742.1		arCOG00777	Q	PaaI	HGG motif-containing thioesterase, possibly involved in aromatic compounds catabolism	Halogranum_salarium_B-1
HSB1_RS20330	26295..26810	-	GCF_000283335.1	NZ_ALJD01000016.1	WP_009377743.1		arCOG06357	S	-	Uncharacterized membrane protein	Halogranum_salarium_B-1
HSB1_RS20335	26889..28175	-	GCF_000283335.1	NZ_ALJD01000016.1	WP_009377744.1		arCOG02620	C	0	4-Hydroxybutyryl-CoA synthetase (AMP-forming)	Halogranum_salarium_B-1
HSB1_RS20340	28925..29128	-	GCF_000283335.1	NZ_ALJD01000016.1	WP_009377747.1						Halogranum_salarium_B-1
HSB1_RS20345	29253..30548	-	GCF_000283335.1	NZ_ALJD01000016.1	WP_009377748.1		arCOG00695	F	SsnA	Cytosine deaminase or related metal-dependent hydrolase	Halogranum_salarium_B-1
HSB1_RS20350	30736..35781	+	GCF_000283335.1	NZ_ALJD01000016.1	WP_083851175.1	+	arCOG02488,arCOG04500,arCOG04500,arCOG04500,arCOG02542	X,S,S,S,M	-,-,-,-,-	Phage distal tail protein, receptor-binding, might be implicated in secretion of polymorphic toxins,Uncharacterized protein with Ig-like domain,Uncharacterized protein with Ig-like domain,Uncharacterized protein with Ig-like domain,Cell surface protein containing PGF C-terminal sorting motif	Halogranum_salarium_B-1
HSB1_RS20355	36431..37735	-	GCF_000283335.1	NZ_ALJD01000016.1	WP_009377751.1		arCOG00147	G	-	MFS family permease	Halogranum_salarium_B-1
HSB1_RS20360	37737..39353	-	GCF_000283335.1	NZ_ALJD01000016.1	WP_009377753.1		arCOG04053	E	Ggt	Gamma-glutamyltransferase	Halogranum_salarium_B-1
HSB1_RS20365	39467..40117	+	GCF_000283335.1	NZ_ALJD01000016.1	WP_009377754.1		arCOG04204	R	-	N-terminal nucleophile hydrolase superfamily protein	Halogranum_salarium_B-1
HSB1_RS20370	40543..41196	+	GCF_000283335.1	NZ_ALJD01000016.1	WP_009377756.1		arCOG01090	G	Eda	2-keto-3-deoxy-6-phosphogluconate aldolase	Halogranum_salarium_B-1
HSB1_RS20375	41342..43366	-	GCF_000283335.1	NZ_ALJD01000016.1	WP_009377757.1		arCOG04085	S	-	Uncharacterized protein conserved, contains glutamine amidotransferase (GATase1)-like domain	Halogranum_salarium_B-1
===	TX76_RS11170	7	GCF_000334895.1	NZ_BAFM01000012.1							Halococcus_agarilyticus_197A
TX76_RS11145	112928..114094	+	GCF_000334895.1	NZ_BAFM01000012.1	WP_049902540.1		arCOG01433	E	TrpB	Tryptophan synthase beta chain	Halococcus_agarilyticus_197A
TX76_RS11150	114249..118349	+	GCF_000334895.1	NZ_BAFM01000012.1	WP_049902541.1		arCOG01527,arCOG03146,arCOG03154,arCOG02808,arCOG01305,arCOG01305,arCOG06233	L,L,L,K,L,L,L	TopA,-,-,-,-,-,-	Topoisomerase IA,Intein/homing endonuclease,Intein/homing endonuclease,Transcriptional regulator, implicated in bacteriocin system regulation, contains HTH domain,Topoisomerase DNA binding C4 zinc finger fused to uncharacterized N-terminal domain often associated with RecB-like endonuclease,Topoisomerase DNA binding C4 zinc finger fused to uncharacterized N-terminal domain often associated with R…	Halococcus_agarilyticus_197A
TX76_RS11155	118420..119148	+	GCF_000334895.1	NZ_BAFM01000012.1	WP_049902543.1		arCOG01085	I	PcrB	(S)-3-O-geranylgeranylglyceryl phosphate synthase, TIM-barrel fold	Halococcus_agarilyticus_197A
TX76_RS11160	119209..119490	+	GCF_000334895.1	NZ_BAFM01000012.1	WP_049902545.1		arCOG04789	S	-	Uncharacterized protein	Halococcus_agarilyticus_197A
TX76_RS11165	119539..120837	+	GCF_000334895.1	NZ_BAFM01000012.1	WP_049902546.1		arCOG00406	J	AsnS	Aspartyl/asparaginyl-tRNA synthetase	Halococcus_agarilyticus_197A
TX76_RS11170	121117..128382	-	GCF_000334895.1	NZ_BAFM01000012.1	WP_049902548.1	+	arCOG02079,arCOG07560,arCOG02079,arCOG06273,arCOG07611,arCOG02079,arCOG07591,arCOG07560	N,V,N,M,M,N,R,V	-,-,-,-,-,-,-,-	S-layer protein, possibly associated with type IV pili like system,Multidomain secreted protein, often associated with polymorphic toxin system,S-layer protein, possibly associated with type IV pili like system,S-layer protein,Cell surface protein, contains DUF11 domains,S-layer protein, possibly associated with type IV pili like system,von Willebrand factor type A (vWA) domain containing protein…	Halococcus_agarilyticus_197A
TX76_RS17110	128738..128953	+	GCF_000334895.1	NZ_BAFM01000012.1	WP_079890812.1		arCOG14833	S	-	Uncharacterized membrane protein	Halococcus_agarilyticus_197A
===	C442_RS07030	11	GCF_000336615.1	NZ_AOLW01000015.1							Haloarcula_amylolytica_JCM_13557
C442_RS07005	214340..214603	+	GCF_000336615.1	NZ_AOLW01000015.1	WP_004592637.1		arCOG06247	S	-	Uncharacterized protein	Haloarcula_amylolytica_JCM_13557
C442_RS07010	214668..216866	+	GCF_000336615.1	NZ_AOLW01000015.1	WP_008309048.1		arCOG00429,arCOG00429	L,L	HAN,HAN	Archaea-specific RecJ-like exonuclease, involved in stalled replication fork repair,Archaea-specific RecJ-like exonuclease, involved in stalled replication fork repair	Haloarcula_amylolytica_JCM_13557
C442_RS07015	216907..217395	+	GCF_000336615.1	NZ_AOLW01000015.1	WP_008309050.1		arCOG02994	S	-	Cupin domain containing protein	Haloarcula_amylolytica_JCM_13557
C442_RS07020	217399..219291	-	GCF_000336615.1	NZ_AOLW01000015.1	WP_008309052.1		arCOG03363,arCOG02320	C,N	NtpF,Tar	Archaeal/vacuolar-type H+-ATPase subunit H,Methyl-accepting chemotaxis protein	Haloarcula_amylolytica_JCM_13557
C442_RS07025	219682..221337	+	GCF_000336615.1	NZ_AOLW01000015.1	WP_008309056.1		arCOG01361	K	ELP3	Histone acetyltransferase	Haloarcula_amylolytica_JCM_13557
C442_RS07030	221717..225754	+	GCF_000336615.1	NZ_AOLW01000015.1	WP_008309058.1	+	arCOG03256,arCOG07560,arCOG07560,arCOG07560,arCOG07560,arCOG03256,arCOG02540,arCOG03256	M,V,V,V,V,M,M,M	-,-,-,-,-,-,-,-	S-layer protein, contains zincin protease domain and Ig-fold domain,Multidomain secreted protein, often associated with polymorphic toxin system,Multidomain secreted protein, often associated with polymorphic toxin system,Multidomain secreted protein, often associated with polymorphic toxin system,Multidomain secreted protein, often associated with polymorphic toxin system,S-layer protein, contai…	Haloarcula_amylolytica_JCM_13557
C442_RS07035	225869..227428	+	GCF_000336615.1	NZ_AOLW01000015.1	WP_008309060.1		arCOG03730,arCOG03256	S,M	-,-	Uncharacterized protein,S-layer protein, contains zincin protease domain and Ig-fold domain	Haloarcula_amylolytica_JCM_13557
C442_RS07040	227518..228552	+	GCF_000336615.1	NZ_AOLW01000015.1	WP_008309062.1		arCOG04623	R	-	Predicted NAD/FAD-dependent oxidoreductase	Haloarcula_amylolytica_JCM_13557
C442_RS07045	228589..230742	+	GCF_000336615.1	NZ_AOLW01000015.1	WP_008309064.1		arCOG01695	JO	RqcH	Ribosome quality control (RQC) protein RqcH, Rqc2/NEMF/Tae2 family, contains fibronectin-(FbpA) and RNA- (NFACT) binding domains	Haloarcula_amylolytica_JCM_13557
C442_RS07050	230788..231819	+	GCF_000336615.1	NZ_AOLW01000015.1	WP_008309066.1		arCOG00636	O	HypE	Carbamoyl dehydratase HypE (hydrogenase maturation factor)	Haloarcula_amylolytica_JCM_13557
C442_RS07055	231969..232667	+	GCF_000336615.1	NZ_AOLW01000015.1	WP_008309068.1		arCOG02879	S	-	Uncharacterized membrane protein, DUF4013 family	Haloarcula_amylolytica_JCM_13557
===	C453_RS02765	11	GCF_000336755.1	NZ_AOLK01000011.1							Haloferax_elongans_ATCC_BAA-1513
C453_RS02740	91397..91675	+	GCF_000336755.1	NZ_AOLK01000011.1	WP_007544137.1		arCOG04473	J	RPL31A	Ribosomal protein L31E	Haloferax_elongans_ATCC_BAA-1513
C453_RS02745	91679..92344	+	GCF_000336755.1	NZ_AOLK01000011.1	WP_008322575.1		arCOG04176	J	TIF6	Translation initiation factor 6 (eIF-6)	Haloferax_elongans_ATCC_BAA-1513
C453_RS02750	92425..92601	+	GCF_000336755.1	NZ_AOLK01000011.1	WP_007544140.1		arCOG04175	J	RPL20A	Ribosomal protein L20A (L18A)	Haloferax_elongans_ATCC_BAA-1513
C453_RS02755	92601..93068	+	GCF_000336755.1	NZ_AOLK01000011.1	WP_008322576.1		arCOG01341	O	GIM5	Predicted prefoldin, molecular chaperone implicated in de novo protein folding	Haloferax_elongans_ATCC_BAA-1513
C453_RS02760	93091..94398	+	GCF_000336755.1	NZ_AOLK01000011.1	WP_008322577.1		arCOG03730,arCOG01227	S,U	-,FtsY	Uncharacterized protein,Signal recognition particle GTPase	Haloferax_elongans_ATCC_BAA-1513
C453_RS02765	94438..100695	-	GCF_000336755.1	NZ_AOLK01000011.1	WP_008322578.1	+	arCOG04500,arCOG04500,arCOG04500,arCOG04500,arCOG13288,arCOG07554	S,S,S,S,S,M	-,-,-,-,-,-	Uncharacterized protein with Ig-like domain,Uncharacterized protein with Ig-like domain,Uncharacterized protein with Ig-like domain,Uncharacterized protein with Ig-like domain,Uncharacterized protein,Cell surface protein	Haloferax_elongans_ATCC_BAA-1513
C453_RS02770	100823..101440	-	GCF_000336755.1	NZ_AOLK01000011.1	WP_008322579.1		arCOG01948	E	RhtB	Threonine efflux protein	Haloferax_elongans_ATCC_BAA-1513
C453_RS02775	101474..102454	-	GCF_000336755.1	NZ_AOLK01000011.1	WP_008322580.1		arCOG01757	H	SerA	Phosphoglycerate dehydrogenase or related dehydrogenase	Haloferax_elongans_ATCC_BAA-1513
C453_RS02780	102546..103931	+	GCF_000336755.1	NZ_AOLK01000011.1	WP_008322581.1		arCOG01228	U	Ffh	Signal recognition particle GTPase	Haloferax_elongans_ATCC_BAA-1513
C453_RS02785	104038..104619	+	GCF_000336755.1	NZ_AOLK01000011.1	WP_008322582.1		arCOG00624	P	MgtE2	Permease, similar to cation transporter	Haloferax_elongans_ATCC_BAA-1513
C453_RS02790	104621..105181	+	GCF_000336755.1	NZ_AOLK01000011.1	WP_008322583.1		arCOG00624	P	MgtE2	Permease, similar to cation transporter	Haloferax_elongans_ATCC_BAA-1513
===	C453_RS10375	11	GCF_000336755.1	NZ_AOLK01000018.1							Haloferax_elongans_ATCC_BAA-1513
C453_RS10350	33729..34778	+	GCF_000336755.1	NZ_AOLK01000018.1	WP_008324407.1		arCOG01241	X	XerC	XerD/XerC family integrase	Haloferax_elongans_ATCC_BAA-1513
C453_RS10355	34973..35725	-	GCF_000336755.1	NZ_AOLK01000018.1	WP_008324408.1		arCOG01792	Q	-	SAM-dependent methyltransferase	Haloferax_elongans_ATCC_BAA-1513
C453_RS10360	35894..36760	+	GCF_000336755.1	NZ_AOLK01000018.1	WP_008324409.1		arCOG03860	K	-	Predicted transcriptional regulator, contains HTH domain	Haloferax_elongans_ATCC_BAA-1513
C453_RS10365	36944..37975	+	GCF_000336755.1	NZ_AOLK01000018.1	WP_049907629.1		arCOG02966,arCOG01917	S,S	-,-	HEAT repeats containing protein,Zn-ribbon domain containing protein	Haloferax_elongans_ATCC_BAA-1513
C453_RS10370	37972..38226	+	GCF_000336755.1	NZ_AOLK01000018.1	WP_049907630.1						Haloferax_elongans_ATCC_BAA-1513
C453_RS10375	38646..45281	+	GCF_000336755.1	NZ_AOLK01000018.1	WP_008324414.1	+	arCOG03256,arCOG02482,arCOG02556,arCOG07581,arCOG02482,arCOG04500,arCOG02508,arCOG02508,arCOG07554	M,X,X,G,X,S,S,S,M	-,-,-,-,-,-,-,-,-	S-layer protein, contains zincin protease domain and Ig-fold domain,Phage tail protein P2-like contains WD40/PQQ-like beta propeller repeats,Phage tail protein P2-like, contains WD40/PQQ-like beta propeller repeats,Glycosyl hydrolase family 18, contains cellulose binding domain,Phage tail protein P2-like contains WD40/PQQ-like beta propeller repeats,Uncharacterized protein with Ig-like domain,Sec…	Haloferax_elongans_ATCC_BAA-1513
C453_RS10380	45356..45748	-	GCF_000336755.1	NZ_AOLK01000018.1	WP_008324415.1		arCOG00516	V	NimA	Nitroimidazol reductase NimA or a related FMN-containing flavoprotein, pyridoxamine 5'-phosphate oxidase superfamily	Haloferax_elongans_ATCC_BAA-1513
C453_RS10385	45872..46483	+	GCF_000336755.1	NZ_AOLK01000018.1	WP_049907631.1		arCOG01685	K	ArsR	Transcriptional regulator containing HTH domain, ArsR family	Haloferax_elongans_ATCC_BAA-1513
C453_RS10390	46526..47452	+	GCF_000336755.1	NZ_AOLK01000018.1	WP_008324417.1		arCOG06378,arCOG06378	S,S	-,-	Uncharacterized protein,Uncharacterized protein	Haloferax_elongans_ATCC_BAA-1513
C453_RS10395	47482..47964	-	GCF_000336755.1	NZ_AOLK01000018.1	WP_008324418.1		arCOG06189	S	-	Uncharacterized protein, DUF2267 family	Haloferax_elongans_ATCC_BAA-1513
C453_RS10400	48106..49002	-	GCF_000336755.1	NZ_AOLK01000018.1	WP_049907632.1		arCOG04572	S	-	Uncharacterized protein	Haloferax_elongans_ATCC_BAA-1513
===	C453_RS16845	11	GCF_000336755.1	NZ_AOLK01000023.1							Haloferax_elongans_ATCC_BAA-1513
C453_RS16820	32532..33032	+	GCF_000336755.1	NZ_AOLK01000023.1	WP_008326367.1		arCOG02856	R	-	Membrane-bound metal-dependent hydrolase YbcI, DUF457 family	Haloferax_elongans_ATCC_BAA-1513
C453_RS16825	33101..33307	+	GCF_000336755.1	NZ_AOLK01000023.1	WP_008326369.1						Haloferax_elongans_ATCC_BAA-1513
C453_RS16830	33402..33716	+	GCF_000336755.1	NZ_AOLK01000023.1	WP_008326371.1		arCOG13578	S	-	Uncharacterized membrane protein	Haloferax_elongans_ATCC_BAA-1513
C453_RS16835	34123..34515	-	GCF_000336755.1	NZ_AOLK01000023.1	WP_008326373.1		arCOG06307	S	-	Uncharacterized protein	Haloferax_elongans_ATCC_BAA-1513
C453_RS16840	34584..34898	-	GCF_000336755.1	NZ_AOLK01000023.1	WP_008326375.1		arCOG03924	K	MarR	Transcriptional regulator, MarR family	Haloferax_elongans_ATCC_BAA-1513
C453_RS16845	35121..44402	-	GCF_000336755.1	NZ_AOLK01000023.1	WP_083881625.1	+	arCOG13147,arCOG06273,arCOG13147,arCOG13147,arCOG02488,arCOG02488,arCOG13147,arCOG07560,arCOG04500,arCOG03439,arCOG03439,arCOG14688	S,M,S,S,X,X,S,V,S,R,R,S	-,-,-,-,-,-,-,-,-,-,-,-	Uncharacterized protein,S-layer protein,Uncharacterized protein,Uncharacterized protein,Phage distal tail protein, receptor-binding, might be implicated in secretion of polymorphic toxins,Phage distal tail protein, receptor-binding, might be implicated in secretion of polymorphic toxins,Uncharacterized protein,Multidomain secreted protein, often associated with polymorphic toxin system,Uncharacte…	Haloferax_elongans_ATCC_BAA-1513
C453_RS16850	44710..45021	-	GCF_000336755.1	NZ_AOLK01000023.1	WP_008326377.1		arCOG03924	K	MarR	Transcriptional regulator, MarR family	Haloferax_elongans_ATCC_BAA-1513
C453_RS16855	45163..45432	-	GCF_000336755.1	NZ_AOLK01000023.1	WP_008326378.1		arCOG13610	S	-	Uncharacterized protein	Haloferax_elongans_ATCC_BAA-1513
C453_RS16860	45730..47487	-	GCF_000336755.1	NZ_AOLK01000023.1	WP_008326379.1		arCOG00990	J	-	Queuine tRNA-ribosyltransferase, contain PUA domain	Haloferax_elongans_ATCC_BAA-1513
C453_RS16865	47577..48845	+	GCF_000336755.1	NZ_AOLK01000023.1	WP_049907825.1		arCOG02482	X	-	Phage tail protein P2-like contains WD40/PQQ-like beta propeller repeats	Haloferax_elongans_ATCC_BAA-1513
C453_RS16870	48909..49358	+	GCF_000336755.1	NZ_AOLK01000023.1	WP_008326381.1		arCOG00516	V	NimA	Nitroimidazol reductase NimA or a related FMN-containing flavoprotein, pyridoxamine 5'-phosphate oxidase superfamily	Haloferax_elongans_ATCC_BAA-1513
===	C456_RS06000	11	GCF_000336795.1	NZ_AOLH01000010.1							Haloferax_lucentense_DSM_14919
C456_RS05975	2624..3913	-	GCF_000336795.1	NZ_AOLH01000010.1	WP_004062726.1		arCOG02312	V	SalY	ABC-type antimicrobial peptide transport system, permease component	Haloferax_lucentense_DSM_14919
C456_RS05980	3906..5141	-	GCF_000336795.1	NZ_AOLH01000010.1	WP_004062727.1		arCOG02312	V	SalY	ABC-type antimicrobial peptide transport system, permease component	Haloferax_lucentense_DSM_14919
C456_RS05985	5134..5883	-	GCF_000336795.1	NZ_AOLH01000010.1	WP_004042048.1		arCOG00922	V	SalX	ABC-type antimicrobial peptide transport system, ATPase component	Haloferax_lucentense_DSM_14919
C456_RS05990	6037..6564	+	GCF_000336795.1	NZ_AOLH01000010.1	WP_004062728.1		arCOG03392	R	-	Membrane-bound metal-dependent hydrolase YbcI, DUF457 family	Haloferax_lucentense_DSM_14919
C456_RS05995	6610..7683	-	GCF_000336795.1	NZ_AOLH01000010.1	WP_004062729.1		arCOG14565	S	-	Uncharacterized protein associated with polymorphic toxin loci	Haloferax_lucentense_DSM_14919
C456_RS06000	7799..14518	-	GCF_000336795.1	NZ_AOLH01000010.1	WP_004062730.1	+	arCOG09058,arCOG02088,arCOG07560,arCOG07581,arCOG03439,arCOG07581,arCOG03439,arCOG07560,arCOG07560,arCOG02542	S,M,V,G,R,G,R,V,V,M	-,-,-,-,-,-,-,-,-,-	Uncharacterized protein,S-layer protein,Multidomain secreted protein, often associated with polymorphic toxin system,Glycosyl hydrolase family 18, contains cellulose binding domain,von Willebrand factor type A (vWA) domain containing protein,Glycosyl hydrolase family 18, contains cellulose binding domain,von Willebrand factor type A (vWA) domain containing protein,Multidomain secreted protein, of…	Haloferax_lucentense_DSM_14919
C456_RS06005	15224..15403	+	GCF_000336795.1	NZ_AOLH01000010.1	WP_004042043.1		arCOG11900	S	-	Uncharacterized protein	Haloferax_lucentense_DSM_14919
C456_RS06010	15854..16144	+	GCF_000336795.1	NZ_AOLH01000010.1	WP_004062731.1		arCOG11900	S	-	Uncharacterized protein	Haloferax_lucentense_DSM_14919
C456_RS06020	19146..19343	+	GCF_000336795.1	NZ_AOLH01000010.1	WP_004042040.1						Haloferax_lucentense_DSM_14919
C456_RS06025	19432..20337	+	GCF_000336795.1	NZ_AOLH01000010.1	WP_004062732.1		arCOG00449	T	UspA	Nucleotide-binding protein, UspA family	Haloferax_lucentense_DSM_14919
C456_RS06030	20408..21442	-	GCF_000336795.1	NZ_AOLH01000010.1	WP_004062733.1		arCOG02881	P	ECM27	Ca2+/Na+ antiporter	Haloferax_lucentense_DSM_14919
===	C457_RS09910	11	GCF_000336815.1	NZ_AOLG01000029.1							Haloferax_prahovense_DSM_18310
C457_RS09885	100088..100525	+	GCF_000336815.1	NZ_AOLG01000029.1	WP_008094189.1		arCOG06362	S	-	Uncharacterized small membrane protein, DUF4212 family	Haloferax_prahovense_DSM_18310
C457_RS09890	100522..102171	+	GCF_000336815.1	NZ_AOLG01000029.1	WP_008094190.1		arCOG01317	R	ActP/DhlC	Sodium:solute symporter	Haloferax_prahovense_DSM_18310
C457_RS09895	102175..102651	+	GCF_000336815.1	NZ_AOLG01000029.1	WP_008094193.1		arCOG00449	T	UspA	Nucleotide-binding protein, UspA family	Haloferax_prahovense_DSM_18310
C457_RS09900	102720..102935	+	GCF_000336815.1	NZ_AOLG01000029.1	WP_008094195.1		arCOG06361	S	-	Uncharacterized membrane protein	Haloferax_prahovense_DSM_18310
C457_RS09905	103008..103451	-	GCF_000336815.1	NZ_AOLG01000029.1	WP_008094197.1		arCOG08994	S	-	Uncharacterized membrane protein	Haloferax_prahovense_DSM_18310
C457_RS09910	103521..107669	-	GCF_000336815.1	NZ_AOLG01000029.1	WP_008094199.1	+	arCOG07560,arCOG02492,arCOG02508,arCOG02508,arCOG07554	V,S,S,S,M	-,-,-,-,-	Multidomain secreted protein, often associated with polymorphic toxin system,Secreted protein, with PKD repeat domain,Secreted protein, with PKD repeat domain,Secreted protein, with PKD repeat domain,Cell surface protein	Haloferax_prahovense_DSM_18310
C457_RS09920	108607..110283	-	GCF_000336815.1	NZ_AOLG01000029.1	WP_049913481.1		arCOG03900,arCOG07929	X,X	-,-	IS4 transposase,Transposon ISC1160	Haloferax_prahovense_DSM_18310
C457_RS09925	110381..110650	-	GCF_000336815.1	NZ_AOLG01000029.1	WP_007344095.1		arCOG08981	S	-	Uncharacterized protein	Haloferax_prahovense_DSM_18310
C457_RS09930	110796..111086	-	GCF_000336815.1	NZ_AOLG01000029.1	WP_049913482.1		arCOG00731	K	ArsR	Transcriptional regulator containing HTH domain, ArsR family	Haloferax_prahovense_DSM_18310
C457_RS19505	111155..112318	-	GCF_000336815.1	NZ_AOLG01000029.1	WP_008094211.1						Haloferax_prahovense_DSM_18310
C457_RS09935	112591..113841	-	GCF_000336815.1	NZ_AOLG01000029.1	WP_008094213.1		arCOG08889	X	XerC	XerD/XerC family integrase	Haloferax_prahovense_DSM_18310
===	C457_RS15880	8	GCF_000336815.1	NZ_AOLG01000054.1							Haloferax_prahovense_DSM_18310
C457_RS15870	19..4356	+	GCF_000336815.1	NZ_AOLG01000054.1	WP_008096250.1		arCOG06273,arCOG07560,arCOG02488,arCOG02981,arCOG02981,arCOG02981,arCOG14565,arCOG03612	M,V,X,N,N,N,S,R	-,-,-,-,-,-,-,-	S-layer protein,Multidomain secreted protein, often associated with polymorphic toxin system,Phage distal tail protein, receptor-binding, might be implicated in secretion of polymorphic toxins,Predicted pilin/flagellin,Predicted pilin/flagellin,Predicted pilin/flagellin,Uncharacterized protein associated with polymorphic toxin loci,PKD repeats containing protein	Haloferax_prahovense_DSM_18310
C457_RS15875	4624..6054	-	GCF_000336815.1	NZ_AOLG01000054.1	WP_008096252.1		arCOG14565,arCOG14565,arCOG03613	S,S,S	-,-,-	Uncharacterized protein associated with polymorphic toxin loci,Uncharacterized protein associated with polymorphic toxin loci,Beta-propeller repeats containing protein	Haloferax_prahovense_DSM_18310
C457_RS15880	6064..10017	-	GCF_000336815.1	NZ_AOLG01000054.1	WP_008096254.1	+	arCOG04500,arCOG04500,arCOG02508,arCOG07581,arCOG14565,arCOG03613	S,S,S,G,S,S	-,-,-,-,-,-	Uncharacterized protein with Ig-like domain,Uncharacterized protein with Ig-like domain,Secreted protein, with PKD repeat domain,Glycosyl hydrolase family 18, contains cellulose binding domain,Uncharacterized protein associated with polymorphic toxin loci,Beta-propeller repeats containing protein	Haloferax_prahovense_DSM_18310
C457_RS15885	10643..10873	-	GCF_000336815.1	NZ_AOLG01000054.1	WP_008096255.1		arCOG09375	S	-	Uncharacterized membrane protein	Haloferax_prahovense_DSM_18310
C457_RS15890	11276..11548	+	GCF_000336815.1	NZ_AOLG01000054.1	WP_008096259.1		arCOG02155	R	-	Protein implicated in RNA metabolism, contains PRC-barrel domain	Haloferax_prahovense_DSM_18310
C457_RS15895	11827..12186	+	GCF_000336815.1	NZ_AOLG01000054.1	WP_008096261.1		arCOG13611	S	-	Uncharacterized protein	Haloferax_prahovense_DSM_18310
C457_RS15900	12241..13665	+	GCF_000336815.1	NZ_AOLG01000054.1	WP_083864316.1		arCOG03128,arCOG03128	S,S	-,-	Pentapeptide repeats containing protein,Pentapeptide repeats containing protein	Haloferax_prahovense_DSM_18310
C457_RS15905	13771..14673	+	GCF_000336815.1	NZ_AOLG01000054.1	WP_008096265.1		arCOG02827	S	-	Uncharacterized membrane protein	Haloferax_prahovense_DSM_18310
===	C459_RS01945	11	GCF_000336835.1	NZ_AOLE01000009.1							Haloferax_sp_ATCC_BAA-645
C459_RS01915	190090..191124	+	GCF_000336835.1	NZ_AOLE01000009.1	WP_008577947.1		arCOG02881	P	ECM27	Ca2+/Na+ antiporter	Haloferax_sp_ATCC_BAA-645
C459_RS01920	191196..192101	-	GCF_000336835.1	NZ_AOLE01000009.1	WP_008575255.1		arCOG00449	T	UspA	Nucleotide-binding protein, UspA family	Haloferax_sp_ATCC_BAA-645
C459_RS01925	192179..192376	-	GCF_000336835.1	NZ_AOLE01000009.1	WP_004042040.1						Haloferax_sp_ATCC_BAA-645
C459_RS01930	192591..194921	-	GCF_000336835.1	NZ_AOLE01000009.1	WP_008577948.1		arCOG00853,arCOG00855	C,C	SfcA,Pta	Malic enzyme,Phosphotransacetylase	Haloferax_sp_ATCC_BAA-645
C459_RS01935	195097..195387	-	GCF_000336835.1	NZ_AOLE01000009.1	WP_004042042.1		arCOG11900	S	-	Uncharacterized protein	Haloferax_sp_ATCC_BAA-645
C459_RS01945	196677..203399	+	GCF_000336835.1	NZ_AOLE01000009.1	WP_008575261.1	+	arCOG09058,arCOG02088,arCOG07560,arCOG07581,arCOG03439,arCOG07581,arCOG03439,arCOG07560,arCOG07560,arCOG02542	S,M,V,G,R,G,R,V,V,M	-,-,-,-,-,-,-,-,-,-	Uncharacterized protein,S-layer protein,Multidomain secreted protein, often associated with polymorphic toxin system,Glycosyl hydrolase family 18, contains cellulose binding domain,von Willebrand factor type A (vWA) domain containing protein,Glycosyl hydrolase family 18, contains cellulose binding domain,von Willebrand factor type A (vWA) domain containing protein,Multidomain secreted protein, of…	Haloferax_sp_ATCC_BAA-645
C459_RS01950	203517..204590	+	GCF_000336835.1	NZ_AOLE01000009.1	WP_008575263.1		arCOG14565	S	-	Uncharacterized protein associated with polymorphic toxin loci	Haloferax_sp_ATCC_BAA-645
C459_RS01955	204628..205155	-	GCF_000336835.1	NZ_AOLE01000009.1	WP_008575265.1		arCOG03392	R	-	Membrane-bound metal-dependent hydrolase YbcI, DUF457 family	Haloferax_sp_ATCC_BAA-645
C459_RS01960	205309..206058	+	GCF_000336835.1	NZ_AOLE01000009.1	WP_008575268.1		arCOG00922	V	SalX	ABC-type antimicrobial peptide transport system, ATPase component	Haloferax_sp_ATCC_BAA-645
C459_RS01965	206051..207286	+	GCF_000336835.1	NZ_AOLE01000009.1	WP_008575270.1		arCOG02312	V	SalY	ABC-type antimicrobial peptide transport system, permease component	Haloferax_sp_ATCC_BAA-645
C459_RS01970	207279..208592	+	GCF_000336835.1	NZ_AOLE01000009.1	WP_008575272.1		arCOG02312	V	SalY	ABC-type antimicrobial peptide transport system, permease component	Haloferax_sp_ATCC_BAA-645
===	C460_RS14220	7	GCF_000336855.1	NZ_AOLD01000042.1							Haloferax_sp_ATCC_BAA-646
C460_RS14195	48434..49339	-	GCF_000336855.1	NZ_AOLD01000042.1	WP_008575255.1		arCOG00449	T	UspA	Nucleotide-binding protein, UspA family	Haloferax_sp_ATCC_BAA-646
C460_RS14200	49417..49614	-	GCF_000336855.1	NZ_AOLD01000042.1	WP_004042040.1						Haloferax_sp_ATCC_BAA-646
C460_RS14205	49829..52084	-	GCF_000336855.1	NZ_AOLD01000042.1	WP_008580072.1		arCOG00853,arCOG00855	C,C	SfcA,Pta	Malic enzyme,Phosphotransacetylase	Haloferax_sp_ATCC_BAA-646
C460_RS14210	52260..52550	-	GCF_000336855.1	NZ_AOLD01000042.1	WP_004042042.1		arCOG11900	S	-	Uncharacterized protein	Haloferax_sp_ATCC_BAA-646
C460_RS14215	53001..53252	-	GCF_000336855.1	NZ_AOLD01000042.1	WP_049896705.1		arCOG11900	S	-	Uncharacterized protein	Haloferax_sp_ATCC_BAA-646
C460_RS14220	53840..60562	+	GCF_000336855.1	NZ_AOLD01000042.1	WP_008575261.1	+	arCOG09058,arCOG02088,arCOG07560,arCOG07581,arCOG03439,arCOG07581,arCOG03439,arCOG07560,arCOG07560,arCOG02542	S,M,V,G,R,G,R,V,V,M	-,-,-,-,-,-,-,-,-,-	Uncharacterized protein,S-layer protein,Multidomain secreted protein, often associated with polymorphic toxin system,Glycosyl hydrolase family 18, contains cellulose binding domain,von Willebrand factor type A (vWA) domain containing protein,Glycosyl hydrolase family 18, contains cellulose binding domain,von Willebrand factor type A (vWA) domain containing protein,Multidomain secreted protein, of…	Haloferax_sp_ATCC_BAA-646
C460_RS14225	60680..61435	+	GCF_000336855.1	NZ_AOLD01000042.1	WP_049918454.1		arCOG06273	M	-	S-layer protein	Haloferax_sp_ATCC_BAA-646
===	C463_RS02185	10	GCF_000336875.1	NZ_AOJK01000011.1							Halorubrum_californiensis_DSM_19288
C463_RS02160	27680..28651	+	GCF_000336875.1	NZ_AOJK01000011.1	WP_049905413.1		arCOG04566	S	-	Uncharacterized protein	Halorubrum_californiensis_DSM_19288
C463_RS02165	28701..29936	-	GCF_000336875.1	NZ_AOJK01000011.1	WP_008440681.1		arCOG02312	V	SalY	ABC-type antimicrobial peptide transport system, permease component	Halorubrum_californiensis_DSM_19288
C463_RS02170	29936..31075	-	GCF_000336875.1	NZ_AOJK01000011.1	WP_008440688.1		arCOG02312	V	SalY	ABC-type antimicrobial peptide transport system, permease component	Halorubrum_californiensis_DSM_19288
C463_RS02175	31162..31872	-	GCF_000336875.1	NZ_AOJK01000011.1	WP_049905422.1		arCOG00922	V	SalX	ABC-type antimicrobial peptide transport system, ATPase component	Halorubrum_californiensis_DSM_19288
C463_RS02180	32104..32976	+	GCF_000336875.1	NZ_AOJK01000011.1	WP_049905415.1		arCOG08915	S	-	Uncharacterized protein	Halorubrum_californiensis_DSM_19288
C463_RS02185	32978..44083	-	GCF_000336875.1	NZ_AOJK01000011.1	WP_080510753.1	+	arCOG07560,arCOG07560,arCOG07560,arCOG07560,arCOG07560,arCOG07560,arCOG07560,arCOG07560,arCOG07560,arCOG02488,arCOG06273,arCOG02081,arCOG04400,arCOG02540,arCOG07560,arCOG07554	V,V,V,V,V,V,V,V,V,X,M,S,M,M,V,M	-,-,-,-,-,-,-,-,-,-,-,-,-,-,-,-	Multidomain secreted protein, often associated with polymorphic toxin system,Multidomain secreted protein, often associated with polymorphic toxin system,Multidomain secreted protein, often associated with polymorphic toxin system,Multidomain secreted protein, often associated with polymorphic toxin system,Multidomain secreted protein, often associated with polymorphic toxin system,Multidomain se…	Halorubrum_californiensis_DSM_19288
C463_RS02190	44321..45454	-	GCF_000336875.1	NZ_AOJK01000011.1	WP_008440692.1		arCOG09058,arCOG07560	S,V	-,-	Uncharacterized protein,Multidomain secreted protein, often associated with polymorphic toxin system	Halorubrum_californiensis_DSM_19288
C463_RS02195	46302..46529	+	GCF_000336875.1	NZ_AOJK01000011.1	WP_049905417.1						Halorubrum_californiensis_DSM_19288
C463_RS02200	47026..48396	+	GCF_000336875.1	NZ_AOJK01000011.1	WP_008440694.1		arCOG07560,arCOG10728	V,S	-,-	Multidomain secreted protein, often associated with polymorphic toxin system,Uncharacterized protein	Halorubrum_californiensis_DSM_19288
C463_RS02205	48737..51748	-	GCF_000336875.1	NZ_AOJK01000011.1	WP_008440696.1		arCOG02519,arCOG13147,arCOG06150,arCOG02508	M,S,R,S	-,-,-,-	Lipoprotein NosD family, contains CASH domains,Uncharacterized protein,Cohesin domain containing secreted protein,Secreted protein, with PKD repeat domain	Halorubrum_californiensis_DSM_19288
===	C463_RS11810	11	GCF_000336875.1	NZ_AOJK01000062.1							Halorubrum_californiensis_DSM_19288
C463_RS11790	34527..34784	-	GCF_000336875.1	NZ_AOJK01000062.1	WP_008444022.1		arCOG03087	V	-	Toxic component of toxin-antitoxin system, dsRBD-like fold, HicA family	Halorubrum_californiensis_DSM_19288
C463_RS17925	34790..35062	-	GCF_000336875.1	NZ_AOJK01000062.1	WP_080510831.1		arCOG02413	V	-	HicB family component of toxin-antitoxin system, antitoxin, predicted inactivated nuclease of the RNAse H fold	Halorubrum_californiensis_DSM_19288
C463_RS11795	35422..36549	+	GCF_000336875.1	NZ_AOJK01000062.1	WP_080510834.1		arCOG00682	X	-	Transposable element, IS605 OrfB family, contains RNAse H fold nuclease and Zn finger domains	Halorubrum_californiensis_DSM_19288
C463_RS11800	37429..38328	+	GCF_000336875.1	NZ_AOJK01000062.1	WP_008444026.1		arCOG01510	L	RPA1	Single-stranded DNA-binding replication protein A (RPA), large (70 kD) subunit or related ssDNA-binding protein	Halorubrum_californiensis_DSM_19288
C463_RS11805	38767..43584	-	GCF_000336875.1	NZ_AOJK01000062.1	WP_049905875.1		arCOG10180,arCOG02540,arCOG02488,arCOG13147,arCOG02981,arCOG03059,arCOG07560	M,M,X,S,N,V,V	-,-,-,-,-,FxsA,-	S-layer-forming halobacterial major cell surface glycoprotein,PKD repeats containing protein,Phage distal tail protein, receptor-binding, might be implicated in secretion of polymorphic toxins,Uncharacterized protein,Predicted pilin/flagellin,Protein affecting phage T7 exclusion by the F plasmid,Multidomain secreted protein, often associated with polymorphic toxin system	Halorubrum_californiensis_DSM_19288
C463_RS11810	43581..50582	-	GCF_000336875.1	NZ_AOJK01000062.1	WP_008444029.1	+	arCOG07560,arCOG07611,arCOG10954,arCOG02486,arCOG04500,arCOG02492,arCOG02519,arCOG10954	V,M,S,E,S,S,M,S	-,-,-,-,-,-,-,-	Multidomain secreted protein, often associated with polymorphic toxin system,Cell surface protein, contains DUF11 domains,Uncharacterized membrane protein,Transglutaminase-like cysteine protease,Uncharacterized protein with Ig-like domain,Secreted protein, with PKD repeat domain,Lipoprotein NosD family, contains CASH domains,Uncharacterized membrane protein	Halorubrum_californiensis_DSM_19288
C463_RS11815	50942..51502	-	GCF_000336875.1	NZ_AOJK01000062.1	WP_008444030.1		arCOG03392	R	-	Membrane-bound metal-dependent hydrolase YbcI, DUF457 family	Halorubrum_californiensis_DSM_19288
C463_RS17935	53837..54022	-	GCF_000336875.1	NZ_AOJK01000062.1	WP_080510832.1		arCOG02389	T	CheY	Rec domain	Halorubrum_californiensis_DSM_19288
C463_RS11830	54345..55358	-	GCF_000336875.1	NZ_AOJK01000062.1	WP_008444031.1		arCOG06192,arCOG02333	T,T	-,-	Signal transduction histidine kinase, contains PAS domain,Signal transduction histidine kinase, contains REC and PAS domains	Halorubrum_californiensis_DSM_19288
C463_RS11835	55537..57069	-	GCF_000336875.1	NZ_AOJK01000062.1	WP_008444032.1		arCOG09107,arCOG02364,arCOG06357	T,T,S	-,-,-	Uncharacterized membrane domain often fused to signal transduction histidine kinase,Signal transduction histidine kinase, contains PAS domain,Uncharacterized membrane protein	Halorubrum_californiensis_DSM_19288
C463_RS11840	57367..57885	-	GCF_000336875.1	NZ_AOJK01000062.1	WP_008444033.1		arCOG03392	R	-	Membrane-bound metal-dependent hydrolase YbcI, DUF457 family	Halorubrum_californiensis_DSM_19288
===	C455_RS14685	11	GCF_000336955.1	NZ_AOLI01000021.1							Haloferax_larsenii_JCM_13917
C455_RS14660	204476..204754	+	GCF_000336955.1	NZ_AOLI01000021.1	WP_007544137.1		arCOG04473	J	RPL31A	Ribosomal protein L31E	Haloferax_larsenii_JCM_13917
C455_RS14665	204758..205423	+	GCF_000336955.1	NZ_AOLI01000021.1	WP_007544138.1		arCOG04176	J	TIF6	Translation initiation factor 6 (eIF-6)	Haloferax_larsenii_JCM_13917
C455_RS14670	205504..205680	+	GCF_000336955.1	NZ_AOLI01000021.1	WP_007544140.1		arCOG04175	J	RPL20A	Ribosomal protein L20A (L18A)	Haloferax_larsenii_JCM_13917
C455_RS14675	205680..206147	+	GCF_000336955.1	NZ_AOLI01000021.1	WP_007544142.1		arCOG01341	O	GIM5	Predicted prefoldin, molecular chaperone implicated in de novo protein folding	Haloferax_larsenii_JCM_13917
C455_RS14680	206170..207480	+	GCF_000336955.1	NZ_AOLI01000021.1	WP_007544144.1		arCOG03730,arCOG01227	S,U	-,FtsY	Uncharacterized protein,Signal recognition particle GTPase	Haloferax_larsenii_JCM_13917
C455_RS14685	207517..213678	-	GCF_000336955.1	NZ_AOLI01000021.1	WP_007544145.1	+	arCOG04500,arCOG04500,arCOG04500,arCOG04500,arCOG08054,arCOG07554	S,S,S,S,S,M	-,-,-,-,-,-	Uncharacterized protein with Ig-like domain,Uncharacterized protein with Ig-like domain,Uncharacterized protein with Ig-like domain,Uncharacterized protein with Ig-like domain,Uncharacterized protein, DUF4353 family,Cell surface protein	Haloferax_larsenii_JCM_13917
C455_RS14690	213808..214449	-	GCF_000336955.1	NZ_AOLI01000021.1	WP_007544147.1		arCOG01948	E	RhtB	Threonine efflux protein	Haloferax_larsenii_JCM_13917
C455_RS14695	214483..215463	-	GCF_000336955.1	NZ_AOLI01000021.1	WP_007544149.1		arCOG01757	H	SerA	Phosphoglycerate dehydrogenase or related dehydrogenase	Haloferax_larsenii_JCM_13917
C455_RS14700	215555..216940	+	GCF_000336955.1	NZ_AOLI01000021.1	WP_007544151.1		arCOG01228	U	Ffh	Signal recognition particle GTPase	Haloferax_larsenii_JCM_13917
C455_RS14705	217047..217628	+	GCF_000336955.1	NZ_AOLI01000021.1	WP_007544153.1		arCOG00624	P	MgtE2	Permease, similar to cation transporter	Haloferax_larsenii_JCM_13917
C455_RS14710	217630..218190	+	GCF_000336955.1	NZ_AOLI01000021.1	WP_007544155.1		arCOG00624	P	MgtE2	Permease, similar to cation transporter	Haloferax_larsenii_JCM_13917
===	C458_RS09645	11	GCF_000336975.1	NZ_AOLF01000021.1							Haloferax_sp_ATCC_BAA-644
C458_RS09615	189171..190295	+	GCF_000336975.1	NZ_AOLF01000021.1	WP_008575254.1		arCOG02881	P	ECM27	Ca2+/Na+ antiporter	Haloferax_sp_ATCC_BAA-644
C458_RS09620	190367..191272	-	GCF_000336975.1	NZ_AOLF01000021.1	WP_008575255.1		arCOG00449	T	UspA	Nucleotide-binding protein, UspA family	Haloferax_sp_ATCC_BAA-644
C458_RS09625	191350..191547	-	GCF_000336975.1	NZ_AOLF01000021.1	WP_004042040.1						Haloferax_sp_ATCC_BAA-644
C458_RS09635	194358..194648	-	GCF_000336975.1	NZ_AOLF01000021.1	WP_004042042.1		arCOG11900	S	-	Uncharacterized protein	Haloferax_sp_ATCC_BAA-644
C458_RS09640	195099..195350	-	GCF_000336975.1	NZ_AOLF01000021.1	WP_049896705.1		arCOG11900	S	-	Uncharacterized protein	Haloferax_sp_ATCC_BAA-644
C458_RS09645	195938..202660	+	GCF_000336975.1	NZ_AOLF01000021.1	WP_008575261.1	+	arCOG09058,arCOG02088,arCOG07560,arCOG07581,arCOG03439,arCOG07581,arCOG03439,arCOG07560,arCOG07560,arCOG02542	S,M,V,G,R,G,R,V,V,M	-,-,-,-,-,-,-,-,-,-	Uncharacterized protein,S-layer protein,Multidomain secreted protein, often associated with polymorphic toxin system,Glycosyl hydrolase family 18, contains cellulose binding domain,von Willebrand factor type A (vWA) domain containing protein,Glycosyl hydrolase family 18, contains cellulose binding domain,von Willebrand factor type A (vWA) domain containing protein,Multidomain secreted protein, of…	Haloferax_sp_ATCC_BAA-644
C458_RS09650	202778..203851	+	GCF_000336975.1	NZ_AOLF01000021.1	WP_008575263.1		arCOG14565	S	-	Uncharacterized protein associated with polymorphic toxin loci	Haloferax_sp_ATCC_BAA-644
C458_RS09655	203889..204416	-	GCF_000336975.1	NZ_AOLF01000021.1	WP_008575265.1		arCOG03392	R	-	Membrane-bound metal-dependent hydrolase YbcI, DUF457 family	Haloferax_sp_ATCC_BAA-644
C458_RS09660	204570..205319	+	GCF_000336975.1	NZ_AOLF01000021.1	WP_008575268.1		arCOG00922	V	SalX	ABC-type antimicrobial peptide transport system, ATPase component	Haloferax_sp_ATCC_BAA-644
C458_RS09665	205312..206547	+	GCF_000336975.1	NZ_AOLF01000021.1	WP_008575270.1		arCOG02312	V	SalY	ABC-type antimicrobial peptide transport system, permease component	Haloferax_sp_ATCC_BAA-644
C458_RS09670	206540..207853	+	GCF_000336975.1	NZ_AOLF01000021.1	WP_008575272.1		arCOG02312	V	SalY	ABC-type antimicrobial peptide transport system, permease component	Haloferax_sp_ATCC_BAA-644
===	C486_RS06065	11	GCF_000337175.1	NZ_AOIJ01000041.1							Natrinema_gari_JCM_14663
C486_RS06040	45796..46575	+	GCF_000337175.1	NZ_AOIJ01000041.1	WP_008454196.1		arCOG02798	K	IclR	DNA-binding transcriptional regulator, IclR family	Natrinema_gari_JCM_14663
C486_RS06045	47518..47994	+	GCF_000337175.1	NZ_AOIJ01000041.1	WP_008454201.1		arCOG00776	I	MaoC	Acyl dehydratase	Natrinema_gari_JCM_14663
C486_RS06050	48240..48944	-	GCF_000337175.1	NZ_AOIJ01000041.1	WP_049910210.1		arCOG02250	H	EcfT	Energy-coupling factor transporter transmembrane protein EcfT	Natrinema_gari_JCM_14663
C486_RS06055	49015..49719	-	GCF_000337175.1	NZ_AOIJ01000041.1	WP_008454204.1		arCOG00202	P	EcfA2	Energy-coupling factor transporter ATP-binding protein EcfA2	Natrinema_gari_JCM_14663
C486_RS06060	49745..50329	-	GCF_000337175.1	NZ_AOIJ01000041.1	WP_008454205.1		arCOG02986	H	BioY	Biotin transporter BioY	Natrinema_gari_JCM_14663
C486_RS06065	50758..55182	+	GCF_000337175.1	NZ_AOIJ01000041.1	WP_008454209.1	+	arCOG10180,arCOG10180,arCOG07560,arCOG07560,arCOG10728	M,M,V,V,S	-,-,-,-,-	S-layer-forming halobacterial major cell surface glycoprotein,S-layer-forming halobacterial major cell surface glycoprotein,Multidomain secreted protein, often associated with polymorphic toxin system,Multidomain secreted protein, often associated with polymorphic toxin system,Uncharacterized protein	Natrinema_gari_JCM_14663
C486_RS06070	55295..55585	-	GCF_000337175.1	NZ_AOIJ01000041.1	WP_008454212.1		arCOG04637	S	-	Uncharacterized protein	Natrinema_gari_JCM_14663
C486_RS06075	55908..56372	-	GCF_000337175.1	NZ_AOIJ01000041.1	WP_008454217.1		arCOG04569	S	-	Uncharacterized protein	Natrinema_gari_JCM_14663
C486_RS06080	56545..57021	+	GCF_000337175.1	NZ_AOIJ01000041.1	WP_008454219.1		arCOG00449	T	UspA	Nucleotide-binding protein, UspA family	Natrinema_gari_JCM_14663
C486_RS06085	57094..57576	-	GCF_000337175.1	NZ_AOIJ01000041.1	WP_008454222.1		arCOG02977	S	-	Uncharacterized protein	Natrinema_gari_JCM_14663
C486_RS06090	57658..60648	+	GCF_000337175.1	NZ_AOIJ01000041.1	WP_008454224.1		arCOG00181,arCOG00184	E,E	DppD,AppF	ABC-type dipeptide/oligopeptide/nickel transport system, ATPase component,ABC-type oligopeptide transport system, ATPase component	Natrinema_gari_JCM_14663
===	C489_RS09695	11	GCF_000337195.1	NZ_AOID01000028.1							Natrinema_versiforme_JCM_10478
C489_RS09670	29157..29651	+	GCF_000337195.1	NZ_AOID01000028.1	WP_049890764.1		arCOG02977	S	-	Uncharacterized protein	Natrinema_versiforme_JCM_10478
C489_RS09675	29734..30210	-	GCF_000337195.1	NZ_AOID01000028.1	WP_006431059.1		arCOG02053	T	UspA	Nucleotide-binding protein, UspA family	Natrinema_versiforme_JCM_10478
C489_RS09680	30398..30862	+	GCF_000337195.1	NZ_AOID01000028.1	WP_006431061.1		arCOG04569	S	-	Uncharacterized protein	Natrinema_versiforme_JCM_10478
C489_RS09685	30933..31127	-	GCF_000337195.1	NZ_AOID01000028.1	WP_006431062.1		arCOG06215	S	-	Uncharacterized protein	Natrinema_versiforme_JCM_10478
C489_RS09690	31204..31494	+	GCF_000337195.1	NZ_AOID01000028.1	WP_006431063.1		arCOG04637	S	-	Uncharacterized protein	Natrinema_versiforme_JCM_10478
C489_RS09695	31595..36556	-	GCF_000337195.1	NZ_AOID01000028.1	WP_006431064.1	+	arCOG10751,arCOG10180,arCOG08231,arCOG07560,arCOG07560,arCOG07560,arCOG07560	S,M,M,V,V,V,V	-,-,-,-,-,-,-	Uncharacterized protein,S-layer-forming halobacterial major cell surface glycoprotein,S-layer protein, contains zincin protease domain and Ig-fold domain,Multidomain secreted protein, often associated with polymorphic toxin system,Multidomain secreted protein, often associated with polymorphic toxin system,Multidomain secreted protein, often associated with polymorphic toxin system,Multidomain se…	Natrinema_versiforme_JCM_10478
C489_RS09700	37039..37626	+	GCF_000337195.1	NZ_AOID01000028.1	WP_006431065.1		arCOG02986	H	BioY	Biotin transporter BioY	Natrinema_versiforme_JCM_10478
C489_RS09705	37634..38338	+	GCF_000337195.1	NZ_AOID01000028.1	WP_006431066.1		arCOG00202	P	EcfA2	Energy-coupling factor transporter ATP-binding protein EcfA2	Natrinema_versiforme_JCM_10478
C489_RS09710	38397..39101	+	GCF_000337195.1	NZ_AOID01000028.1	WP_006431067.1		arCOG02250	H	EcfT	Energy-coupling factor transporter transmembrane protein EcfT	Natrinema_versiforme_JCM_10478
C489_RS09720	39927..40916	-	GCF_000337195.1	NZ_AOID01000028.1	WP_006431068.1		arCOG00033	J	Trm5	Wybutosine (yW) biosynthesis enzyme Trm5, tRNA (guanine) methyltransferase	Natrinema_versiforme_JCM_10478
C489_RS09725	41145..41573	+	GCF_000337195.1	NZ_AOID01000028.1	WP_006431069.1		arCOG02851	P	{NirD}	Ferredoxin subunit of nitrite reductase or ring-hydroxylating dioxygenase	Natrinema_versiforme_JCM_10478
===	C436_RS08640	11	GCF_000337275.1	NZ_AOLR01000018.1							Haloarcula_sinaiiensis_ATCC_33800
C436_RS08615	41134..41397	+	GCF_000337275.1	NZ_AOLR01000018.1	WP_004961193.1		arCOG06247	S	-	Uncharacterized protein	Haloarcula_sinaiiensis_ATCC_33800
C436_RS08620	41462..43654	+	GCF_000337275.1	NZ_AOLR01000018.1	WP_004961195.1		arCOG00429,arCOG00429	L,L	HAN,HAN	Archaea-specific RecJ-like exonuclease, involved in stalled replication fork repair,Archaea-specific RecJ-like exonuclease, involved in stalled replication fork repair	Haloarcula_sinaiiensis_ATCC_33800
C436_RS08625	43695..44183	+	GCF_000337275.1	NZ_AOLR01000018.1	WP_004961197.1		arCOG02994	S	-	Cupin domain containing protein	Haloarcula_sinaiiensis_ATCC_33800
C436_RS08630	44185..46077	-	GCF_000337275.1	NZ_AOLR01000018.1	WP_004961199.1		arCOG02320	N	Tar	Methyl-accepting chemotaxis protein	Haloarcula_sinaiiensis_ATCC_33800
C436_RS08635	46687..48342	+	GCF_000337275.1	NZ_AOLR01000018.1	WP_004961202.1		arCOG01361	K	ELP3	Histone acetyltransferase	Haloarcula_sinaiiensis_ATCC_33800
C436_RS08640	48722..52195	+	GCF_000337275.1	NZ_AOLR01000018.1	WP_004961204.1	+	arCOG07560,arCOG07560,arCOG07560,arCOG07560,arCOG03256,arCOG02540,arCOG03256	V,V,V,V,M,M,M	-,-,-,-,-,-,-	Multidomain secreted protein, often associated with polymorphic toxin system,Multidomain secreted protein, often associated with polymorphic toxin system,Multidomain secreted protein, often associated with polymorphic toxin system,Multidomain secreted protein, often associated with polymorphic toxin system,S-layer protein, contains zincin protease domain and Ig-fold domain,PKD repeats containing …	Haloarcula_sinaiiensis_ATCC_33800
C436_RS08645	52463..53497	+	GCF_000337275.1	NZ_AOLR01000018.1	WP_004961207.1		arCOG04623	R	-	Predicted NAD/FAD-dependent oxidoreductase	Haloarcula_sinaiiensis_ATCC_33800
C436_RS08650	53534..55687	+	GCF_000337275.1	NZ_AOLR01000018.1	WP_004961209.1		arCOG01695	JO	RqcH	Ribosome quality control (RQC) protein RqcH, Rqc2/NEMF/Tae2 family, contains fibronectin-(FbpA) and RNA- (NFACT) binding domains	Haloarcula_sinaiiensis_ATCC_33800
C436_RS08655	55733..56764	+	GCF_000337275.1	NZ_AOLR01000018.1	WP_004961210.1		arCOG00636	O	HypE	Carbamoyl dehydratase HypE (hydrogenase maturation factor)	Haloarcula_sinaiiensis_ATCC_33800
C436_RS08660	56921..57622	+	GCF_000337275.1	NZ_AOLR01000018.1	WP_004961212.1		arCOG02879	S	-	Uncharacterized membrane protein, DUF4013 family	Haloarcula_sinaiiensis_ATCC_33800
C436_RS08665	57708..58775	+	GCF_000337275.1	NZ_AOLR01000018.1	WP_004961215.1		arCOG01741	J	PelA	Release factor eRF1	Haloarcula_sinaiiensis_ATCC_33800
===	C436_RS18525	6	GCF_000337275.1	NZ_AOLR01000044.1							Haloarcula_sinaiiensis_ATCC_33800
C436_RS18500	427..609	+	GCF_000337275.1	NZ_AOLR01000044.1	WP_008308683.1						Haloarcula_sinaiiensis_ATCC_33800
C436_RS18505	1014..3503	-	GCF_000337275.1	NZ_AOLR01000044.1	WP_004966358.1		arCOG00555	R	-	Helicase of YprA family	Haloarcula_sinaiiensis_ATCC_33800
C436_RS18510	3511..4899	-	GCF_000337275.1	NZ_AOLR01000044.1	WP_004966359.1		arCOG03131	L	-	Predicted DNA repair protein, contains HHH and RNaseH-like domain	Haloarcula_sinaiiensis_ATCC_33800
C436_RS18515	6112..7647	+	GCF_000337275.1	NZ_AOLR01000044.1	WP_004966360.1		arCOG06319	R	-	Protein containing HTH domain	Haloarcula_sinaiiensis_ATCC_33800
C436_RS18520	8428..8853	-	GCF_000337275.1	NZ_AOLR01000044.1	WP_049919451.1		arCOG03427	H	RibN	Riboflavin transporter RibN, EamA domain	Haloarcula_sinaiiensis_ATCC_33800
C436_RS18525	8846..25501	-	GCF_000337275.1	NZ_AOLR01000044.1	WP_004966362.1	+	arCOG07561,arCOG07561,arCOG10368,arCOG07561,arCOG07561,arCOG10368,arCOG10750,arCOG03730,arCOG10368,arCOG03730,arCOG10368,arCOG06243,arCOG10368,arCOG04653,arCOG07561,arCOG07561,arCOG07561,arCOG03613,arCOG07561,arCOG07561,arCOG07561,arCOG07561,arCOG07780,arCOG07554	V,V,S,V,V,S,S,S,S,S,S,S,S,S,V,V,V,S,V,V,V,V,V,M	-,-,-,-,-,-,-,-,-,-,-,-,-,-,-,-,-,-,-,-,-,-,-,-	Secreted multidomain protein, often contains vWA and Ca(2+)-binding domain (some could contain a C-terminal toxin domain),Secreted multidomain protein, often contains vWA and Ca(2+)-binding domain (some could contain a C-terminal toxin domain),Uncharacterized protein,Secreted multidomain protein, often contains vWA and Ca(2+)-binding domain (some could contain a C-terminal toxin domain),Secreted …	Haloarcula_sinaiiensis_ATCC_33800
===	C469_RS03540	11	GCF_000337375.1	NZ_AOJG01000009.1							Halorubrum_lipolyticum_DSM_21995
C469_RS03515	76025..77830	-	GCF_000337375.1	NZ_AOJG01000009.1	WP_049910989.1		arCOG02841	V	MdlB	ABC-type multidrug transport system, ATPase and permease component	Halorubrum_lipolyticum_DSM_21995
C469_RS03520	78067..79167	+	GCF_000337375.1	NZ_AOJG01000009.1	WP_049910990.1		arCOG07778	S	-	Uncharacterized protein	Halorubrum_lipolyticum_DSM_21995
C469_RS03525	79307..79900	+	GCF_000337375.1	NZ_AOJG01000009.1	WP_049911015.1		arCOG08161	S	-	Uncharacterized protein	Halorubrum_lipolyticum_DSM_21995
C469_RS03530	80060..81238	+	GCF_000337375.1	NZ_AOJG01000009.1	WP_008003919.1		arCOG02202	D	FtsZ3	Cell division GTPase	Halorubrum_lipolyticum_DSM_21995
C469_RS03535	81317..82144	+	GCF_000337375.1	NZ_AOJG01000009.1	WP_008003921.1		arCOG04761	I	UppP	Undecaprenyl pyrophosphate phosphatase	Halorubrum_lipolyticum_DSM_21995
C469_RS03540	82156..85440	-	GCF_000337375.1	NZ_AOJG01000009.1	WP_082230105.1	+	arCOG03256,arCOG07560,arCOG03256,arCOG07560,arCOG07560,arCOG02540,arCOG03256	M,V,M,V,V,M,M	-,-,-,-,-,-,-	S-layer protein, contains zincin protease domain and Ig-fold domain,Multidomain secreted protein, often associated with polymorphic toxin system,S-layer protein, contains zincin protease domain and Ig-fold domain,Multidomain secreted protein, often associated with polymorphic toxin system,Multidomain secreted protein, often associated with polymorphic toxin system,PKD repeats containing protein,S…	Halorubrum_lipolyticum_DSM_21995
C469_RS03545	85650..86096	-	GCF_000337375.1	NZ_AOJG01000009.1	WP_008003924.1		arCOG03232	S	-	VanZ like family protein	Halorubrum_lipolyticum_DSM_21995
C469_RS03550	89000..91567	+	GCF_000337375.1	NZ_AOJG01000009.1	WP_082230106.1		arCOG06273,arCOG10728	M,S	-,-	S-layer protein,Uncharacterized protein	Halorubrum_lipolyticum_DSM_21995
C469_RS16260	92339..93247	+	GCF_000337375.1	NZ_AOJG01000009.1	WP_008003927.1		arCOG01385	M	-	Glycosyl transferase family 2	Halorubrum_lipolyticum_DSM_21995
C469_RS16265	94591..95754	-	GCF_000337375.1	NZ_AOJG01000009.1	WP_008003928.1		arCOG01403	M	AglL	Glycosyltransferase	Halorubrum_lipolyticum_DSM_21995
C469_RS03555	95868..96806	-	GCF_000337375.1	NZ_AOJG01000009.1	WP_049910992.1		arCOG01387	M	-	Glycosyl transferase family 2	Halorubrum_lipolyticum_DSM_21995
===	C472_RS12370	11	GCF_000337415.1	NZ_AOJD01000064.1							Halorubrum_tebenquichense_DSM_14210
C472_RS12345	36382..38598	+	GCF_000337415.1	NZ_AOJD01000064.1	WP_049906605.1		arCOG11109	X	-	Phage tail tape measure protein, TP901 family	Halorubrum_tebenquichense_DSM_14210
C472_RS12350	38601..39812	+	GCF_000337415.1	NZ_AOJD01000064.1	WP_082238257.1		arCOG10640	X	-	Phage associated protein	Halorubrum_tebenquichense_DSM_14210
C472_RS12355	39812..44125	+	GCF_000337415.1	NZ_AOJD01000064.1	WP_082238258.1		arCOG11990,arCOG05978,arCOG05978,arCOG06273	S,M,M,M	-,-,-,-	Uncharacterized protein,Extracellular protein containing Kelch and FN3 domains,Extracellular protein containing Kelch and FN3 domains,S-layer protein	Halorubrum_tebenquichense_DSM_14210
C472_RS12360	44203..44886	+	GCF_000337415.1	NZ_AOJD01000064.1	WP_006630176.1		arCOG10183	S	-	Uncharacterized protein	Halorubrum_tebenquichense_DSM_14210
C472_RS12365	44950..45693	+	GCF_000337415.1	NZ_AOJD01000064.1	WP_006630177.1		arCOG08099,arCOG08099	V,V	-,-	HNH family endonuclease,HNH family endonuclease	Halorubrum_tebenquichense_DSM_14210
C472_RS12370	46096..50178	+	GCF_000337415.1	NZ_AOJD01000064.1	WP_082238259.1	+	arCOG07560,arCOG06273,arCOG10803	V,M,R	-,-,-	Multidomain secreted protein, often associated with polymorphic toxin system,S-layer protein,Cohesin domain containing secreted protein	Halorubrum_tebenquichense_DSM_14210
C472_RS12375	50343..50984	-	GCF_000337415.1	NZ_AOJD01000064.1	WP_006630179.1		arCOG02845	C	Fdx	DnaJ-like chaperone fused to ferredoxin	Halorubrum_tebenquichense_DSM_14210
C472_RS12380	50971..51171	-	GCF_000337415.1	NZ_AOJD01000064.1	WP_006630180.1						Halorubrum_tebenquichense_DSM_14210
C472_RS12385	51161..51373	-	GCF_000337415.1	NZ_AOJD01000064.1	WP_006630181.1		arCOG08128	S	-	Uncharacterized protein	Halorubrum_tebenquichense_DSM_14210
C472_RS12390	51603..51914	+	GCF_000337415.1	NZ_AOJD01000064.1	WP_049906607.1						Halorubrum_tebenquichense_DSM_14210
C472_RS12395	51914..52378	+	GCF_000337415.1	NZ_AOJD01000064.1	WP_006630183.1						Halorubrum_tebenquichense_DSM_14210
===	C476_RS07815	11	GCF_000337475.1	NZ_AOIT01000031.1							Haloterrigena_limicola_JCM_13563
C476_RS07790	30024..31004	+	GCF_000337475.1	NZ_AOIT01000031.1	WP_008011617.1		arCOG01886	J	TyrS	Tyrosyl-tRNA synthetase	Haloterrigena_limicola_JCM_13563
C476_RS07795	31109..32047	+	GCF_000337475.1	NZ_AOIT01000031.1	WP_008011619.1		arCOG02808,arCOG01940	K,H	-,BirA	Transcriptional regulator, implicated in bacteriocin system regulation, contains HTH domain,Biotin-(acetyl-CoA carboxylase) ligase	Haloterrigena_limicola_JCM_13563
C476_RS07800	32171..32653	-	GCF_000337475.1	NZ_AOIT01000031.1	WP_008011620.1		arCOG02053	T	UspA	Nucleotide-binding protein, UspA family	Haloterrigena_limicola_JCM_13563
C476_RS07805	32792..33259	+	GCF_000337475.1	NZ_AOIT01000031.1	WP_008011623.1		arCOG04569	S	-	Uncharacterized protein	Haloterrigena_limicola_JCM_13563
C476_RS07810	33537..33827	+	GCF_000337475.1	NZ_AOIT01000031.1	WP_008011628.1		arCOG04637	S	-	Uncharacterized protein	Haloterrigena_limicola_JCM_13563
C476_RS07815	33863..38638	-	GCF_000337475.1	NZ_AOIT01000031.1	WP_008011630.1	+	arCOG10751,arCOG10180,arCOG10180,arCOG07560,arCOG07560,arCOG07560,arCOG03729	S,M,M,V,V,V,S	-,-,-,-,-,-,-	Uncharacterized protein,S-layer-forming halobacterial major cell surface glycoprotein,S-layer-forming halobacterial major cell surface glycoprotein,Multidomain secreted protein, often associated with polymorphic toxin system,Multidomain secreted protein, often associated with polymorphic toxin system,Multidomain secreted protein, often associated with polymorphic toxin system,Metal-binding cluste…	Haloterrigena_limicola_JCM_13563
C476_RS07820	39050..39631	+	GCF_000337475.1	NZ_AOIT01000031.1	WP_008011632.1		arCOG02986	H	BioY	Biotin transporter BioY	Haloterrigena_limicola_JCM_13563
C476_RS07825	39657..40370	+	GCF_000337475.1	NZ_AOIT01000031.1	WP_008011634.1		arCOG00202	P	EcfA2	Energy-coupling factor transporter ATP-binding protein EcfA2	Haloterrigena_limicola_JCM_13563
C476_RS07830	40364..41068	+	GCF_000337475.1	NZ_AOIT01000031.1	WP_008011636.1		arCOG02250	H	EcfT	Energy-coupling factor transporter transmembrane protein EcfT	Haloterrigena_limicola_JCM_13563
C476_RS07835	41362..43050	+	GCF_000337475.1	NZ_AOIT01000031.1	WP_008011639.1		arCOG01316	E	PutP	Na+/proline symporter	Haloterrigena_limicola_JCM_13563
C476_RS07840	43051..43563	+	GCF_000337475.1	NZ_AOIT01000031.1	WP_008011641.1		arCOG05783	S	-	Uncharacterized protein	Haloterrigena_limicola_JCM_13563
===	C480_RS12280	11	GCF_000337535.1	NZ_AOIP01000031.1							Natrialba_aegyptia_DSM_13077
C480_RS12255	231057..232214	+	GCF_000337535.1	NZ_AOIP01000031.1	WP_083873376.1		arCOG03009	U	ComEC_2	DNA uptake channel protein ComEC C-terminal domain, metallo-beta-lactamase superfamily	Natrialba_aegyptia_DSM_13077
C480_RS12260	232211..232519	+	GCF_000337535.1	NZ_AOIP01000031.1	WP_006665932.1		arCOG06330	S	-	Uncharacterized protein	Natrialba_aegyptia_DSM_13077
C480_RS12265	232860..233360	+	GCF_000337535.1	NZ_AOIP01000031.1	WP_006665933.1		arCOG01849	R	PaaY	Isoleucine patch superfamily protein	Natrialba_aegyptia_DSM_13077
C480_RS12270	233416..233913	+	GCF_000337535.1	NZ_AOIP01000031.1	WP_006665934.1		arCOG04569	S	-	Uncharacterized protein	Natrialba_aegyptia_DSM_13077
C480_RS12275	234362..234658	+	GCF_000337535.1	NZ_AOIP01000031.1	WP_006665936.1		arCOG04637	S	-	Uncharacterized protein	Natrialba_aegyptia_DSM_13077
C480_RS12280	234712..239175	-	GCF_000337535.1	NZ_AOIP01000031.1	WP_049903633.1	+	arCOG10751,arCOG10180,arCOG10180,arCOG07560,arCOG07560	S,M,M,V,V	-,-,-,-,-	Uncharacterized protein,S-layer-forming halobacterial major cell surface glycoprotein,S-layer-forming halobacterial major cell surface glycoprotein,Multidomain secreted protein, often associated with polymorphic toxin system,Multidomain secreted protein, often associated with polymorphic toxin system	Natrialba_aegyptia_DSM_13077
C480_RS12285	239702..240292	+	GCF_000337535.1	NZ_AOIP01000031.1	WP_049903701.1		arCOG02986	H	BioY	Biotin transporter BioY	Natrialba_aegyptia_DSM_13077
C480_RS12290	240289..240981	+	GCF_000337535.1	NZ_AOIP01000031.1	WP_006665940.1		arCOG00202	P	EcfA2	Energy-coupling factor transporter ATP-binding protein EcfA2	Natrialba_aegyptia_DSM_13077
C480_RS12295	241003..241722	+	GCF_000337535.1	NZ_AOIP01000031.1	WP_006665941.1		arCOG02250	H	EcfT	Energy-coupling factor transporter transmembrane protein EcfT	Natrialba_aegyptia_DSM_13077
C480_RS12300	242679..243284	+	GCF_000337535.1	NZ_AOIP01000031.1	WP_006665942.1		arCOG02274	K	-	Transcriptional regulator, contains HTH domain	Natrialba_aegyptia_DSM_13077
C480_RS12305	243375..244214	+	GCF_000337535.1	NZ_AOIP01000031.1	WP_006665943.1		arCOG04263	H	-	Pantoate kinase	Natrialba_aegyptia_DSM_13077
===	C480_RS17265	11	GCF_000337535.1	NZ_AOIP01000040.1							Natrialba_aegyptia_DSM_13077
C480_RS17240	72075..72395	+	GCF_000337535.1	NZ_AOIP01000040.1	WP_006666905.1						Natrialba_aegyptia_DSM_13077
C480_RS17245	72694..73497	+	GCF_000337535.1	NZ_AOIP01000040.1	WP_006666906.1		arCOG04145	P	TrkG	Trk-type K+ transport system, membrane component	Natrialba_aegyptia_DSM_13077
C480_RS17250	74006..75358	+	GCF_000337535.1	NZ_AOIP01000040.1	WP_006666907.1						Natrialba_aegyptia_DSM_13077
C480_RS17255	75577..76950	+	GCF_000337535.1	NZ_AOIP01000040.1	WP_006666908.1		arCOG00915	E	GabT	4-aminobutyrate aminotransferase or related aminotransferase	Natrialba_aegyptia_DSM_13077
C480_RS17260	77010..77768	+	GCF_000337535.1	NZ_AOIP01000040.1	WP_006666909.1		arCOG01259	I	FabG	Short-chain alcohol dehydrogenase	Natrialba_aegyptia_DSM_13077
C480_RS17265	78093..83129	+	GCF_000337535.1	NZ_AOIP01000040.1	WP_006666910.1	+	arCOG00702,arCOG07560,arCOG07560,arCOG02486,arCOG07560,arCOG07560	V,V,V,E,V,V	AprE,-,-,-,-,-	Predicted multidomain toxin, contains peptidase S8 domain, delivery module and Rnase A domain,Multidomain secreted protein, often associated with polymorphic toxin system,Multidomain secreted protein, often associated with polymorphic toxin system,Transglutaminase-like cysteine protease,Multidomain secreted protein, often associated with polymorphic toxin system,Multidomain secreted protein, ofte…	Natrialba_aegyptia_DSM_13077
C480_RS17270	83625..84815	+	GCF_000337535.1	NZ_AOIP01000040.1	WP_006666911.1		arCOG06250	S	-	Uncharacterized membrane protein	Natrialba_aegyptia_DSM_13077
C480_RS17275	84812..86020	+	GCF_000337535.1	NZ_AOIP01000040.1	WP_006666912.1		arCOG06251	M	FtsI,FolC	UDP-N-acetylmuramyl tripeptide synthase and Folylpolyglutamate synthase	Natrialba_aegyptia_DSM_13077
C480_RS22350	86128..87240	+	GCF_000337535.1	NZ_AOIP01000040.1	WP_083873402.1						Natrialba_aegyptia_DSM_13077
C480_RS17295	88359..88973	+	GCF_000337535.1	NZ_AOIP01000040.1	WP_049903906.1		arCOG03570	Q	-	SAM-dependent methyltransferase	Natrialba_aegyptia_DSM_13077
C480_RS17300	89087..90292	-	GCF_000337535.1	NZ_AOIP01000040.1	WP_006666918.1		arCOG02492	S	-	Secreted protein, with PKD repeat domain	Natrialba_aegyptia_DSM_13077
===	C481_RS02065	11	GCF_000337555.1	NZ_AOIO01000007.1							Natrialba_asiatica_DSM_12278
C481_RS02040	88824..90101	+	GCF_000337555.1	NZ_AOIO01000007.1	WP_006107181.1		arCOG01961	P	NhaP	NhaP-type Na+/H+ and K+/H+ antiporter	Natrialba_asiatica_DSM_12278
C481_RS02045	90178..90372	+	GCF_000337555.1	NZ_AOIO01000007.1	WP_006107182.1						Natrialba_asiatica_DSM_12278
C481_RS02050	90514..91821	+	GCF_000337555.1	NZ_AOIO01000007.1	WP_006107184.1						Natrialba_asiatica_DSM_12278
C481_RS02055	92231..93604	+	GCF_000337555.1	NZ_AOIO01000007.1	WP_006107186.1		arCOG00915	E	GabT	4-aminobutyrate aminotransferase or related aminotransferase	Natrialba_asiatica_DSM_12278
C481_RS02060	93664..94422	+	GCF_000337555.1	NZ_AOIO01000007.1	WP_083860872.1		arCOG01259	I	FabG	Short-chain alcohol dehydrogenase	Natrialba_asiatica_DSM_12278
C481_RS02065	94916..99952	+	GCF_000337555.1	NZ_AOIO01000007.1	WP_049904346.1	+	arCOG00702,arCOG07560,arCOG07560,arCOG02488,arCOG11125,arCOG07560,arCOG07560	V,V,V,X,E,V,V	AprE,-,-,-,-,-,-	Predicted multidomain toxin, contains peptidase S8 domain, delivery module and Rnase A domain,Multidomain secreted protein, often associated with polymorphic toxin system,Multidomain secreted protein, often associated with polymorphic toxin system,Phage distal tail protein, receptor-binding, might be implicated in secretion of polymorphic toxins,Carboxypeptidase regulatory domain,Multidomain secr…	Natrialba_asiatica_DSM_12278
C481_RS02070	100145..100759	+	GCF_000337555.1	NZ_AOIO01000007.1	WP_049904347.1		arCOG03570	Q	-	SAM-dependent methyltransferase	Natrialba_asiatica_DSM_12278
C481_RS02075	102277..103062	-	GCF_000337555.1	NZ_AOIO01000007.1	WP_006107192.1		arCOG02436,arCOG08617	O,O	NosY,NosY	ABC-type transport system involved in multi-copper enzyme maturation, permease component,ABC-type transport system involved in multi-copper enzyme maturation, permease component	Natrialba_asiatica_DSM_12278
C481_RS02080	103055..103972	-	GCF_000337555.1	NZ_AOIO01000007.1	WP_006107194.1		arCOG00196	V	CcmA	ABC-type multidrug transport system, ATPase component	Natrialba_asiatica_DSM_12278
C481_RS02085	104070..104708	+	GCF_000337555.1	NZ_AOIO01000007.1	WP_006107195.1		arCOG02648	K	AcrR	Transcriptional regulator, TetR/AcrR family	Natrialba_asiatica_DSM_12278
C481_RS02090	104719..105687	-	GCF_000337555.1	NZ_AOIO01000007.1	WP_006107196.1		arCOG01052	C	AcoB	Pyruvate/2-oxoglutarate/acetoin dehydrogenase complex, dehydrogenase (E1) component	Natrialba_asiatica_DSM_12278
===	C483_RS05245	11	GCF_000337575.1	NZ_AOIM01000014.1							Natrialba_hulunbeirensis_JCM_10989
C483_RS05225	89620..89820	-	GCF_000337575.1	NZ_AOIM01000014.1	WP_006652312.1		arCOG08980	S	-	Uncharacterized protein	Natrialba_hulunbeirensis_JCM_10989
C483_RS05230	90527..91231	-	GCF_000337575.1	NZ_AOIM01000014.1	WP_006652313.1		arCOG02250	H	EcfT	Energy-coupling factor transporter transmembrane protein EcfT	Natrialba_hulunbeirensis_JCM_10989
C483_RS05235	91281..92006	-	GCF_000337575.1	NZ_AOIM01000014.1	WP_049912458.1		arCOG00202	P	EcfA2	Energy-coupling factor transporter ATP-binding protein EcfA2	Natrialba_hulunbeirensis_JCM_10989
C483_RS05240	92015..92623	-	GCF_000337575.1	NZ_AOIM01000014.1	WP_006652315.1		arCOG02986	H	BioY	Biotin transporter BioY	Natrialba_hulunbeirensis_JCM_10989
C483_RS19385	92950..93204	+	GCF_000337575.1	NZ_AOIM01000014.1	WP_083860398.1						Natrialba_hulunbeirensis_JCM_10989
C483_RS05245	93225..97856	+	GCF_000337575.1	NZ_AOIM01000014.1	WP_049912441.1	+	arCOG10751,arCOG10180,arCOG10180,arCOG10180,arCOG07560,arCOG07560	S,M,M,M,V,V	-,-,-,-,-,-	Uncharacterized protein,S-layer-forming halobacterial major cell surface glycoprotein,S-layer-forming halobacterial major cell surface glycoprotein,S-layer-forming halobacterial major cell surface glycoprotein,Multidomain secreted protein, often associated with polymorphic toxin system,Multidomain secreted protein, often associated with polymorphic toxin system	Natrialba_hulunbeirensis_JCM_10989
C483_RS05250	97830..98327	-	GCF_000337575.1	NZ_AOIM01000014.1	WP_006652317.1		arCOG10869	V	-	Zincin metallopeptidase, DUF4157 family, toxin containing protein of polymorphic toxin system	Natrialba_hulunbeirensis_JCM_10989
C483_RS05255	98449..99306	-	GCF_000337575.1	NZ_AOIM01000014.1	WP_006652318.1		arCOG10872	V	-	Putative immunity protein, associated with polymorphic toxin loci	Natrialba_hulunbeirensis_JCM_10989
C483_RS05260	99393..100661	-	GCF_000337575.1	NZ_AOIM01000014.1	WP_049912443.1		arCOG10869	V	-	Zincin metallopeptidase, DUF4157 family, toxin containing protein of polymorphic toxin system	Natrialba_hulunbeirensis_JCM_10989
C483_RS05265	101049..101345	-	GCF_000337575.1	NZ_AOIM01000014.1	WP_049912444.1		arCOG04637	S	-	Uncharacterized protein	Natrialba_hulunbeirensis_JCM_10989
C483_RS05270	101697..102236	-	GCF_000337575.1	NZ_AOIM01000014.1	WP_006652321.1		arCOG04569	S	-	Uncharacterized protein	Natrialba_hulunbeirensis_JCM_10989
===	C484_RS09315	11	GCF_000337595.1	NZ_AOIL01000032.1							Natrialba_taiwanensis_DSM_12281
C484_RS09290	66379..66747	+	GCF_000337595.1	NZ_AOIL01000032.1	WP_006825680.1		arCOG04145	P	TrkG	Trk-type K+ transport system, membrane component	Natrialba_taiwanensis_DSM_12281
C484_RS09295	66756..67181	+	GCF_000337595.1	NZ_AOIL01000032.1	WP_049915224.1		arCOG04145	P	TrkG	Trk-type K+ transport system, membrane component	Natrialba_taiwanensis_DSM_12281
C484_RS09300	67690..69042	+	GCF_000337595.1	NZ_AOIL01000032.1	WP_049915227.1						Natrialba_taiwanensis_DSM_12281
C484_RS09305	69261..70634	+	GCF_000337595.1	NZ_AOIL01000032.1	WP_006825683.1		arCOG00915	E	GabT	4-aminobutyrate aminotransferase or related aminotransferase	Natrialba_taiwanensis_DSM_12281
C484_RS09310	70694..71452	+	GCF_000337595.1	NZ_AOIL01000032.1	WP_083867318.1		arCOG01259	I	FabG	Short-chain alcohol dehydrogenase	Natrialba_taiwanensis_DSM_12281
C484_RS09315	71777..76807	+	GCF_000337595.1	NZ_AOIL01000032.1	WP_006825685.1	+	arCOG00702,arCOG07560,arCOG07560,arCOG02486,arCOG07560,arCOG07560	V,V,V,E,V,V	AprE,-,-,-,-,-	Predicted multidomain toxin, contains peptidase S8 domain, delivery module and Rnase A domain,Multidomain secreted protein, often associated with polymorphic toxin system,Multidomain secreted protein, often associated with polymorphic toxin system,Transglutaminase-like cysteine protease,Multidomain secreted protein, often associated with polymorphic toxin system,Multidomain secreted protein, ofte…	Natrialba_taiwanensis_DSM_12281
C484_RS09320	77302..78492	+	GCF_000337595.1	NZ_AOIL01000032.1	WP_006825686.1		arCOG06250	S	-	Uncharacterized membrane protein	Natrialba_taiwanensis_DSM_12281
C484_RS09325	78489..79697	+	GCF_000337595.1	NZ_AOIL01000032.1	WP_006825687.1		arCOG06251	M	FtsI,FolC	UDP-N-acetylmuramyl tripeptide synthase and Folylpolyglutamate synthase	Natrialba_taiwanensis_DSM_12281
C484_RS22240	79806..80918	+	GCF_000337595.1	NZ_AOIL01000032.1	WP_083867319.1						Natrialba_taiwanensis_DSM_12281
C484_RS09345	81813..82088	+	GCF_000337595.1	NZ_AOIL01000032.1	WP_006825690.1						Natrialba_taiwanensis_DSM_12281
C484_RS09350	82629..83288	-	GCF_000337595.1	NZ_AOIL01000032.1	WP_006825691.1		arCOG10137	S	-	Uncharacterized protein	Natrialba_taiwanensis_DSM_12281
===	C484_RS12075	9	GCF_000337595.1	NZ_AOIL01000046.1							Natrialba_taiwanensis_DSM_12281
C484_RS12060	675..1394	-	GCF_000337595.1	NZ_AOIL01000046.1	WP_006826211.1		arCOG02250	H	EcfT	Energy-coupling factor transporter transmembrane protein EcfT	Natrialba_taiwanensis_DSM_12281
C484_RS12065	1419..2111	-	GCF_000337595.1	NZ_AOIL01000046.1	WP_006826212.1		arCOG00202	P	EcfA2	Energy-coupling factor transporter ATP-binding protein EcfA2	Natrialba_taiwanensis_DSM_12281
C484_RS12070	2108..2698	-	GCF_000337595.1	NZ_AOIL01000046.1	WP_006826213.1		arCOG02986	H	BioY	Biotin transporter BioY	Natrialba_taiwanensis_DSM_12281
C484_RS12075	3224..7627	+	GCF_000337595.1	NZ_AOIL01000046.1	WP_083867337.1	+	arCOG10751,arCOG10180,arCOG10180,arCOG07560,arCOG07560	S,M,M,V,V	-,-,-,-,-	Uncharacterized protein,S-layer-forming halobacterial major cell surface glycoprotein,S-layer-forming halobacterial major cell surface glycoprotein,Multidomain secreted protein, often associated with polymorphic toxin system,Multidomain secreted protein, often associated with polymorphic toxin system	Natrialba_taiwanensis_DSM_12281
C484_RS12080	7681..7977	-	GCF_000337595.1	NZ_AOIL01000046.1	WP_006826215.1		arCOG04637	S	-	Uncharacterized protein	Natrialba_taiwanensis_DSM_12281
C484_RS12085	8424..8918	-	GCF_000337595.1	NZ_AOIL01000046.1	WP_006826217.1		arCOG04569	S	-	Uncharacterized protein	Natrialba_taiwanensis_DSM_12281
C484_RS12090	8983..9483	-	GCF_000337595.1	NZ_AOIL01000046.1	WP_006826218.1		arCOG01849	R	PaaY	Isoleucine patch superfamily protein	Natrialba_taiwanensis_DSM_12281
C484_RS12095	9825..10148	-	GCF_000337595.1	NZ_AOIL01000046.1	WP_006826219.1		arCOG06330	S	-	Uncharacterized protein	Natrialba_taiwanensis_DSM_12281
C484_RS12100	10145..11284	-	GCF_000337595.1	NZ_AOIL01000046.1	WP_049915405.1		arCOG03009	U	ComEC_2	DNA uptake channel protein ComEC C-terminal domain, metallo-beta-lactamase superfamily	Natrialba_taiwanensis_DSM_12281
===	C494_RS14315	10	GCF_000337715.1	NZ_AOHY01000040.1							Natronorubrum_bangense_JCM_10635
C494_RS14290	98637..99404	+	GCF_000337715.1	NZ_AOHY01000040.1	WP_049889890.1		arCOG00923	E	GlnQ	ABC-type polar amino acid transport system, ATPase component	Natronorubrum_bangense_JCM_10635
C494_RS14295	99462..100154	+	GCF_000337715.1	NZ_AOHY01000040.1	WP_006067067.1		arCOG00223,arCOG00228	K,H	ModE,MopI	N-terminal domain of molybdenum-binding protein,Molybdopterin-binding protein	Natronorubrum_bangense_JCM_10635
C494_RS14300	100191..100985	-	GCF_000337715.1	NZ_AOHY01000040.1	WP_006067068.1		arCOG02600,arCOG02599	T,T	CheY,CheY	Signal transduction regulator, contains Rec and HTH domains,Rec domain	Natronorubrum_bangense_JCM_10635
C494_RS14305	100894..102177	+	GCF_000337715.1	NZ_AOHY01000040.1	WP_083902065.1		arCOG02386,arCOG02364	T,T	-,-	REC domain,Signal transduction histidine kinase, contains PAS domain	Natronorubrum_bangense_JCM_10635
C494_RS14310	102417..104117	+	GCF_000337715.1	NZ_AOHY01000040.1	WP_049889891.1		arCOG02327	T	-	Signal transduction histidine kinase, contains PAS domain	Natronorubrum_bangense_JCM_10635
C494_RS14315	104196..111317	+	GCF_000337715.1	NZ_AOHY01000040.1	WP_083902063.1	+	arCOG06512,arCOG02499,arCOG02499,arCOG05365,arCOG07560,arCOG07560,arCOG07560	M,M,M,M,V,V,V	-,-,-,AglB,-,-,-	Lipoprotein NosD family, contains CASH domains,Lipoprotein NosD family, contains CASH domains,Lipoprotein NosD family, contains CASH domains,Oligosaccharyltransferase membrane subunit,Multidomain secreted protein, often associated with polymorphic toxin system,Multidomain secreted protein, often associated with polymorphic toxin system,Multidomain secreted protein, often associated with polymorph…	Natronorubrum_bangense_JCM_10635
C494_RS14320	111244..115107	+	GCF_000337715.1	NZ_AOHY01000040.1	WP_006067072.1		arCOG03256,arCOG07560,arCOG03256,arCOG06273,arCOG02542	M,V,M,M,M	-,-,-,-,-	S-layer protein, contains zincin protease domain and Ig-fold domain,Multidomain secreted protein, often associated with polymorphic toxin system,S-layer protein, contains zincin protease domain and Ig-fold domain,S-layer protein,Cell surface protein containing PGF C-terminal sorting motif	Natronorubrum_bangense_JCM_10635
C494_RS14330	115564..118008	-	GCF_000337715.1	NZ_AOHY01000040.1	WP_006067074.1		arCOG02174	R	-	Predicted exporter of the RND superfamily	Natronorubrum_bangense_JCM_10635
C494_RS14335	118009..119754	-	GCF_000337715.1	NZ_AOHY01000040.1	WP_006067075.1		arCOG02079	N	-	S-layer protein, possibly associated with type IV pili like system	Natronorubrum_bangense_JCM_10635
C494_RS14340	119968..120774	+	GCF_000337715.1	NZ_AOHY01000040.1	WP_006067076.1		arCOG02037,arCOG02039	K,I	-,Cls	Sugar-specific transcriptional regulator TrmB,Phosphatidylserine/phosphatidylglycerophosphate/cardiolipin synthase or related enzyme	Natronorubrum_bangense_JCM_10635
===	C494_RS14880	11	GCF_000337715.1	NZ_AOHY01000047.1							Natronorubrum_bangense_JCM_10635
C494_RS14855	8433..8648	-	GCF_000337715.1	NZ_AOHY01000047.1	WP_006067181.1						Natronorubrum_bangense_JCM_10635
C494_RS14860	8660..9229	+	GCF_000337715.1	NZ_AOHY01000047.1	WP_006067182.1						Natronorubrum_bangense_JCM_10635
C494_RS14865	9593..10150	+	GCF_000337715.1	NZ_AOHY01000047.1	WP_006067183.1		arCOG06279	X	-	Plasmid associated protein, pRiA4b ORF-3-like	Natronorubrum_bangense_JCM_10635
C494_RS14870	10140..11936	+	GCF_000337715.1	NZ_AOHY01000047.1	WP_006067184.1		arCOG03429	R	-	SWIM zinc finger containing protein	Natronorubrum_bangense_JCM_10635
C494_RS14875	12035..12409	-	GCF_000337715.1	NZ_AOHY01000047.1	WP_006067185.1		arCOG03392	R	-	Membrane-bound metal-dependent hydrolase YbcI, DUF457 family	Natronorubrum_bangense_JCM_10635
C494_RS14880	12956..20368	-	GCF_000337715.1	NZ_AOHY01000047.1	WP_006067186.1	+	arCOG10954,arCOG10954,arCOG07560,arCOG07560,arCOG10954,arCOG07560,arCOG07560,arCOG07560,arCOG07560,arCOG07560	S,S,V,V,S,V,V,V,V,V	-,-,-,-,-,-,-,-,-,-	Uncharacterized membrane protein,Uncharacterized membrane protein,Multidomain secreted protein, often associated with polymorphic toxin system,Multidomain secreted protein, often associated with polymorphic toxin system,Uncharacterized membrane protein,Multidomain secreted protein, often associated with polymorphic toxin system,Multidomain secreted protein, often associated with polymorphic toxin…	Natronorubrum_bangense_JCM_10635
C494_RS14885	20690..22393	+	GCF_000337715.1	NZ_AOHY01000047.1	WP_006067187.1		arCOG02327	T	-	Signal transduction histidine kinase, contains PAS domain	Natronorubrum_bangense_JCM_10635
C494_RS14890	22518..24137	+	GCF_000337715.1	NZ_AOHY01000047.1	WP_006067188.1		arCOG02387,arCOG02276	T,T	CheY,-	Signal transduction regulator, contains Rec and HTH domains,Signal transduction regulator, containsPAS and HTH domains	Natronorubrum_bangense_JCM_10635
C494_RS14895	24489..25121	-	GCF_000337715.1	NZ_AOHY01000047.1	WP_049889918.1		arCOG03965	X	-	Transposase related protein	Natronorubrum_bangense_JCM_10635
C494_RS14900	25147..25620	-	GCF_000337715.1	NZ_AOHY01000047.1	WP_049889919.1		arCOG02127	X	-	Transposase	Natronorubrum_bangense_JCM_10635
C494_RS14905	25843..27468	+	GCF_000337715.1	NZ_AOHY01000047.1	WP_006067189.1		arCOG09132	S	-	Uncharacterized protein	Natronorubrum_bangense_JCM_10635
===	C438_RS09515	9	GCF_000337795.1	NZ_AOLP01000010.1							Haloferax_denitrificans_ATCC_35960
C438_RS09500	1..2214	-	GCF_000337795.1	NZ_AOLP01000010.1	WP_004969150.1		arCOG00853,arCOG00855	C,C	SfcA,Pta	Malic enzyme,Phosphotransacetylase	Haloferax_denitrificans_ATCC_35960
C438_RS09505	2401..2691	-	GCF_000337795.1	NZ_AOLP01000010.1	WP_049917928.1		arCOG11900	S	-	Uncharacterized protein	Haloferax_denitrificans_ATCC_35960
C438_RS09510	3139..3390	-	GCF_000337795.1	NZ_AOLP01000010.1	WP_004969155.1		arCOG11900	S	-	Uncharacterized protein	Haloferax_denitrificans_ATCC_35960
C438_RS09515	4008..10733	+	GCF_000337795.1	NZ_AOLP01000010.1	WP_049917930.1	+	arCOG09058,arCOG02088,arCOG07560,arCOG07581,arCOG03439,arCOG07581,arCOG03439,arCOG03439,arCOG07560,arCOG02542	S,M,V,G,R,G,R,R,V,M	-,-,-,-,-,-,-,-,-,-	Uncharacterized protein,S-layer protein,Multidomain secreted protein, often associated with polymorphic toxin system,Glycosyl hydrolase family 18, contains cellulose binding domain,von Willebrand factor type A (vWA) domain containing protein,Glycosyl hydrolase family 18, contains cellulose binding domain,von Willebrand factor type A (vWA) domain containing protein,von Willebrand factor type A (vW…	Haloferax_denitrificans_ATCC_35960
C438_RS09520	10849..11928	+	GCF_000337795.1	NZ_AOLP01000010.1	WP_004969157.1		arCOG14565	S	-	Uncharacterized protein associated with polymorphic toxin loci	Haloferax_denitrificans_ATCC_35960
C438_RS09525	11975..12502	-	GCF_000337795.1	NZ_AOLP01000010.1	WP_004969158.1		arCOG03392	R	-	Membrane-bound metal-dependent hydrolase YbcI, DUF457 family	Haloferax_denitrificans_ATCC_35960
C438_RS09530	12660..13409	+	GCF_000337795.1	NZ_AOLP01000010.1	WP_004969159.1		arCOG00922	V	SalX	ABC-type antimicrobial peptide transport system, ATPase component	Haloferax_denitrificans_ATCC_35960
C438_RS09535	13402..14637	+	GCF_000337795.1	NZ_AOLP01000010.1	WP_004969161.1		arCOG02312	V	SalY	ABC-type antimicrobial peptide transport system, permease component	Haloferax_denitrificans_ATCC_35960
C438_RS09540	14630..15949	+	GCF_000337795.1	NZ_AOLP01000010.1	WP_004969162.1		arCOG02312	V	SalY	ABC-type antimicrobial peptide transport system, permease component	Haloferax_denitrificans_ATCC_35960
===	C440_RS08675	11	GCF_000337815.1	NZ_AOLN01000011.1							Haloferax_mucosum_ATCC_BAA-1512
C440_RS08650	355926..356486	-	GCF_000337815.1	NZ_AOLN01000011.1	WP_008320006.1		arCOG00624	P	MgtE2	Permease, similar to cation transporter	Haloferax_mucosum_ATCC_BAA-1512
C440_RS08655	356487..357068	-	GCF_000337815.1	NZ_AOLN01000011.1	WP_008320007.1		arCOG00624	P	MgtE2	Permease, similar to cation transporter	Haloferax_mucosum_ATCC_BAA-1512
C440_RS08660	357216..358610	-	GCF_000337815.1	NZ_AOLN01000011.1	WP_008320008.1		arCOG01228	U	Ffh	Signal recognition particle GTPase	Haloferax_mucosum_ATCC_BAA-1512
C440_RS08665	358702..359691	+	GCF_000337815.1	NZ_AOLN01000011.1	WP_008320009.1		arCOG01757	H	SerA	Phosphoglycerate dehydrogenase or related dehydrogenase	Haloferax_mucosum_ATCC_BAA-1512
C440_RS08670	359701..360318	+	GCF_000337815.1	NZ_AOLN01000011.1	WP_008320010.1		arCOG01948	E	RhtB	Threonine efflux protein	Haloferax_mucosum_ATCC_BAA-1512
C440_RS08675	360480..367178	+	GCF_000337815.1	NZ_AOLN01000011.1	WP_008320011.1	+	arCOG04500,arCOG04500,arCOG04500,arCOG04500,arCOG06273	S,S,S,S,M	-,-,-,-,-	Uncharacterized protein with Ig-like domain,Uncharacterized protein with Ig-like domain,Uncharacterized protein with Ig-like domain,Uncharacterized protein with Ig-like domain,S-layer protein	Haloferax_mucosum_ATCC_BAA-1512
C440_RS08680	367385..368776	-	GCF_000337815.1	NZ_AOLN01000011.1	WP_008320012.1		arCOG03730,arCOG01227	S,U	-,FtsY	Uncharacterized protein,Signal recognition particle GTPase	Haloferax_mucosum_ATCC_BAA-1512
C440_RS08685	368798..369271	-	GCF_000337815.1	NZ_AOLN01000011.1	WP_049915558.1		arCOG01341	O	GIM5	Predicted prefoldin, molecular chaperone implicated in de novo protein folding	Haloferax_mucosum_ATCC_BAA-1512
C440_RS08690	369271..369447	-	GCF_000337815.1	NZ_AOLN01000011.1	WP_008320014.1		arCOG04175	J	RPL20A	Ribosomal protein L20A (L18A)	Haloferax_mucosum_ATCC_BAA-1512
C440_RS08695	369529..370194	-	GCF_000337815.1	NZ_AOLN01000011.1	WP_008320015.1		arCOG04176	J	TIF6	Translation initiation factor 6 (eIF-6)	Haloferax_mucosum_ATCC_BAA-1512
C440_RS08700	370198..370476	-	GCF_000337815.1	NZ_AOLN01000011.1	WP_008320016.1		arCOG04473	J	RPL31A	Ribosomal protein L31E	Haloferax_mucosum_ATCC_BAA-1512
===	C441_RS15565	11	GCF_000337835.1	NZ_AOLM01000026.1							Haloferax_sulfurifontis_ATCC_BAA-897
C441_RS15540	36478..36978	-	GCF_000337835.1	NZ_AOLM01000026.1	WP_007275938.1		arCOG06180,arCOG06310	P,S	FepB,-	ABC-type Fe3+-hydroxamate transport system, periplasmic component,Uncharacterized protein	Haloferax_sulfurifontis_ATCC_BAA-897
C441_RS15545	37025..37222	-	GCF_000337835.1	NZ_AOLM01000026.1	WP_004967129.1						Haloferax_sulfurifontis_ATCC_BAA-897
C441_RS15550	37343..39598	-	GCF_000337835.1	NZ_AOLM01000026.1	WP_007275939.1		arCOG00853,arCOG00855	C,C	SfcA,Pta	Malic enzyme,Phosphotransacetylase	Haloferax_sulfurifontis_ATCC_BAA-897
C441_RS15555	39785..40075	-	GCF_000337835.1	NZ_AOLM01000026.1	WP_049920630.1		arCOG11900	S	-	Uncharacterized protein	Haloferax_sulfurifontis_ATCC_BAA-897
C441_RS15560	40524..40775	-	GCF_000337835.1	NZ_AOLM01000026.1	WP_004969155.1		arCOG11900	S	-	Uncharacterized protein	Haloferax_sulfurifontis_ATCC_BAA-897
C441_RS15565	41393..48115	+	GCF_000337835.1	NZ_AOLM01000026.1	WP_049920631.1	+	arCOG09058,arCOG02088,arCOG07560,arCOG03439,arCOG04500,arCOG03439,arCOG03439,arCOG07560,arCOG02542	S,M,V,R,S,R,R,V,M	-,-,-,-,-,-,-,-,-	Uncharacterized protein,S-layer protein,Multidomain secreted protein, often associated with polymorphic toxin system,von Willebrand factor type A (vWA) domain containing protein,Uncharacterized protein with Ig-like domain,von Willebrand factor type A (vWA) domain containing protein,von Willebrand factor type A (vWA) domain containing protein,Multidomain secreted protein, often associated with pol…	Haloferax_sulfurifontis_ATCC_BAA-897
C441_RS15570	48236..49315	+	GCF_000337835.1	NZ_AOLM01000026.1	WP_007275942.1		arCOG14565	S	-	Uncharacterized protein associated with polymorphic toxin loci	Haloferax_sulfurifontis_ATCC_BAA-897
C441_RS15575	49358..49885	-	GCF_000337835.1	NZ_AOLM01000026.1	WP_007275943.1		arCOG03392	R	-	Membrane-bound metal-dependent hydrolase YbcI, DUF457 family	Haloferax_sulfurifontis_ATCC_BAA-897
C441_RS15580	50057..50806	+	GCF_000337835.1	NZ_AOLM01000026.1	WP_007275944.1		arCOG00922	V	SalX	ABC-type antimicrobial peptide transport system, ATPase component	Haloferax_sulfurifontis_ATCC_BAA-897
C441_RS15585	50799..52034	+	GCF_000337835.1	NZ_AOLM01000026.1	WP_007275945.1		arCOG02312	V	SalY	ABC-type antimicrobial peptide transport system, permease component	Haloferax_sulfurifontis_ATCC_BAA-897
C441_RS15590	52027..53316	+	GCF_000337835.1	NZ_AOLM01000026.1	WP_007275946.1		arCOG02312	V	SalY	ABC-type antimicrobial peptide transport system, permease component	Haloferax_sulfurifontis_ATCC_BAA-897
===	B208_RS0106720	11	GCF_000376445.1	NZ_AQXI01000001.1							Haladaptatus_paucihalophilus_DX253
B208_RS0106695	1192464..1192784	-	GCF_000376445.1	NZ_AQXI01000001.1	WP_007977934.1		arCOG03917	S	-	Uncharacterized protein	Haladaptatus_paucihalophilus_DX253
B208_RS0106700	1193164..1193487	+	GCF_000376445.1	NZ_AQXI01000001.1	WP_007977936.1						Haladaptatus_paucihalophilus_DX253
B208_RS0106705	1193554..1195194	-	GCF_000376445.1	NZ_AQXI01000001.1	WP_007977938.1		arCOG00570	I	-	Geranylgeranyl reductase, flavoprotein	Haladaptatus_paucihalophilus_DX253
B208_RS0106710	1195443..1196150	+	GCF_000376445.1	NZ_AQXI01000001.1	WP_007977940.1		arCOG04362	K	-	Transcriptional regulator, contains HTH domain	Haladaptatus_paucihalophilus_DX253
B208_RS0106715	1196366..1197160	+	GCF_000376445.1	NZ_AQXI01000001.1	WP_007977942.1		arCOG01964	P	Kch	Kef-type K+ transport system, predicted NAD-binding component	Haladaptatus_paucihalophilus_DX253
B208_RS0106720	1197524..1203802	+	GCF_000376445.1	NZ_AQXI01000001.1	WP_007977944.1	+	arCOG04500,arCOG03439,arCOG04500,arCOG04500,arCOG04500,arCOG07554	S,R,S,S,S,M	-,-,-,-,-,-	Uncharacterized protein with Ig-like domain,von Willebrand factor type A (vWA) domain containing protein,Uncharacterized protein with Ig-like domain,Uncharacterized protein with Ig-like domain,Uncharacterized protein with Ig-like domain,Cell surface protein	Haladaptatus_paucihalophilus_DX253
B208_RS0106725	1204032..1204226	+	GCF_000376445.1	NZ_AQXI01000001.1	WP_007977946.1		arCOG02984	K	CspC	Cold shock protein, CspA family	Haladaptatus_paucihalophilus_DX253
B208_RS0106730	1204363..1204734	-	GCF_000376445.1	NZ_AQXI01000001.1	WP_007977948.1		arCOG02021	P	PspE	Rhodanese-related sulfurtransferase	Haladaptatus_paucihalophilus_DX253
B208_RS0106735	1204911..1205195	-	GCF_000376445.1	NZ_AQXI01000001.1	WP_007977950.1		arCOG01179	J	InfA	Translation initiation factor 1 (IF-1)	Haladaptatus_paucihalophilus_DX253
B208_RS0106740	1205452..1206960	+	GCF_000376445.1	NZ_AQXI01000001.1	WP_026177766.1		arCOG06073	C	PckA	Phosphoenolpyruvate carboxykinase (ATP)	Haladaptatus_paucihalophilus_DX253
B208_RS0106745	1206981..1207199	-	GCF_000376445.1	NZ_AQXI01000001.1	WP_007977954.1		arCOG13615	S	-	Uncharacterized protein	Haladaptatus_paucihalophilus_DX253
===	NATTI_RS0121260	11	GCF_000383975.1	NZ_KB913018.1							Natronorubrum_tibetense_GA33
NATTI_RS0121235	75007..75741	+	GCF_000383975.1	NZ_KB913018.1	WP_006092126.1						Natronorubrum_tibetense_GA33
NATTI_RS0121240	76490..77002	-	GCF_000383975.1	NZ_KB913018.1	WP_006092127.1		arCOG02856	R	-	Membrane-bound metal-dependent hydrolase YbcI, DUF457 family	Natronorubrum_tibetense_GA33
NATTI_RS0121245	76995..77702	-	GCF_000383975.1	NZ_KB913018.1	WP_006092128.1		arCOG02859	R	-	Membrane associated OB-fold protein	Natronorubrum_tibetense_GA33
NATTI_RS0121250	78201..78503	-	GCF_000383975.1	NZ_KB913018.1	WP_006092129.1		arCOG04629	V	-	Predicted antitoxin, contains HTH domain	Natronorubrum_tibetense_GA33
NATTI_RS0121255	78713..79675	+	GCF_000383975.1	NZ_KB913018.1	WP_006092130.1		arCOG00498	R	-	Metal-dependent hydrolase of the beta-lactamase superfamily II	Natronorubrum_tibetense_GA33
NATTI_RS0121260	79921..86853	+	GCF_000383975.1	NZ_KB913018.1	WP_006092131.1	+	arCOG13147,arCOG10368,arCOG02508,arCOG07581,arCOG07581,arCOG07560,arCOG07560,arCOG02526,arCOG03256,arCOG07560,arCOG10803	S,S,S,G,G,V,V,M,M,V,R	-,-,-,-,-,-,-,-,-,-,-	Uncharacterized protein,Uncharacterized protein,Secreted protein, with PKD repeat domain,Glycosyl hydrolase family 18, contains cellulose binding domain,Glycosyl hydrolase family 18, contains cellulose binding domain,Multidomain secreted protein, often associated with polymorphic toxin system,Multidomain secreted protein, often associated with polymorphic toxin system,Lipoprotein NosD family, con…	Natronorubrum_tibetense_GA33
NATTI_RS0121265	86997..92444	+	GCF_000383975.1	NZ_KB913018.1	WP_081603691.1		arCOG01529,arCOG01529,arCOG00239,arCOG01458	I,I,I,C	Acs,Acs,CaiD,Qor	Acyl-coenzyme A synthetase/AMP-(fatty) acid ligase,Acyl-coenzyme A synthetase/AMP-(fatty) acid ligase,Enoyl-CoA hydratase/carnithine racemase,NADPH:quinone reductase or related Zn-dependent oxidoreductase	Natronorubrum_tibetense_GA33
NATTI_RS0121270	92901..94079	-	GCF_000383975.1	NZ_KB913018.1	WP_006092134.1		arCOG13346,arCOG07560	S,V	-,-	Uncharacterized protein,Multidomain secreted protein, often associated with polymorphic toxin system	Natronorubrum_tibetense_GA33
NATTI_RS0121275	95171..96427	+	GCF_000383975.1	NZ_KB913018.1	WP_006092135.1		arCOG01434	H	0	Cysteate synthase	Natronorubrum_tibetense_GA33
NATTI_RS0121285	97607..98755	+	GCF_000383975.1	NZ_KB913018.1	WP_019992114.1		arCOG00702	V	AprE	Predicted multidomain toxin, contains peptidase S8 domain, delivery module and Rnase A domain	Natronorubrum_tibetense_GA33
NATTI_RS0121290	99060..103925	+	GCF_000383975.1	NZ_KB913018.1	WP_006091947.1		arCOG07560,arCOG10954,arCOG07560,arCOG07560,arCOG02963	V,S,V,V,N	-,-,-,-,FlaD	Multidomain secreted protein, often associated with polymorphic toxin system,Uncharacterized membrane protein,Multidomain secreted protein, often associated with polymorphic toxin system,Multidomain secreted protein, often associated with polymorphic toxin system,Archaellum protein D/E	Natronorubrum_tibetense_GA33
===	WQ9_RS03725	11	GCF_000493245.1	NZ_AJVG01000002.1							Natrinema_sp_J7-1
WQ9_RS03700	263448..264227	+	GCF_000493245.1	NZ_AJVG01000002.1	WP_014864055.1		arCOG02798	K	IclR	DNA-binding transcriptional regulator, IclR family	Natrinema_sp_J7-1
WQ9_RS03705	265170..265646	+	GCF_000493245.1	NZ_AJVG01000002.1	WP_008454201.1		arCOG00776	I	MaoC	Acyl dehydratase	Natrinema_sp_J7-1
WQ9_RS03710	265892..266596	-	GCF_000493245.1	NZ_AJVG01000002.1	WP_049899450.1		arCOG02250	H	EcfT	Energy-coupling factor transporter transmembrane protein EcfT	Natrinema_sp_J7-1
WQ9_RS03715	266667..267371	-	GCF_000493245.1	NZ_AJVG01000002.1	WP_014864060.1		arCOG00202	P	EcfA2	Energy-coupling factor transporter ATP-binding protein EcfA2	Natrinema_sp_J7-1
WQ9_RS03720	267397..267981	-	GCF_000493245.1	NZ_AJVG01000002.1	WP_008454205.1		arCOG02986	H	BioY	Biotin transporter BioY	Natrinema_sp_J7-1
WQ9_RS03725	268410..272834	+	GCF_000493245.1	NZ_AJVG01000002.1	WP_049899451.1	+	arCOG10180,arCOG10180,arCOG07560,arCOG07560,arCOG10728	M,M,V,V,S	-,-,-,-,-	S-layer-forming halobacterial major cell surface glycoprotein,S-layer-forming halobacterial major cell surface glycoprotein,Multidomain secreted protein, often associated with polymorphic toxin system,Multidomain secreted protein, often associated with polymorphic toxin system,Uncharacterized protein	Natrinema_sp_J7-1
WQ9_RS03730	272947..273237	-	GCF_000493245.1	NZ_AJVG01000002.1	WP_014864064.1		arCOG04637	S	-	Uncharacterized protein	Natrinema_sp_J7-1
WQ9_RS03735	273561..274025	-	GCF_000493245.1	NZ_AJVG01000002.1	WP_049899453.1		arCOG04569	S	-	Uncharacterized protein	Natrinema_sp_J7-1
WQ9_RS03740	274198..274674	+	GCF_000493245.1	NZ_AJVG01000002.1	WP_049899455.1		arCOG00449	T	UspA	Nucleotide-binding protein, UspA family	Natrinema_sp_J7-1
WQ9_RS03745	274747..275229	-	GCF_000493245.1	NZ_AJVG01000002.1	WP_014864066.1		arCOG02977	S	-	Uncharacterized protein	Natrinema_sp_J7-1
WQ9_RS03750	275311..278301	+	GCF_000493245.1	NZ_AJVG01000002.1	WP_049899456.1		arCOG00181,arCOG00184	E,E	DppD,AppF	ABC-type dipeptide/oligopeptide/nickel transport system, ATPase component,ABC-type oligopeptide transport system, ATPase component	Natrinema_sp_J7-1
===	K933_RS09670	6	GCF_000495475.1	NZ_ASGZ01000029.1							Candidatus_Halobonum_tyrrellensis_G22
K933_RS09645	128553..129005	+	GCF_000495475.1	NZ_ASGZ01000029.1	WP_023394542.1		arCOG04593	S	-	Uncharacterized membrane protein	Candidatus_Halobonum_tyrrellensis_G22
K933_RS09650	128998..129261	+	GCF_000495475.1	NZ_ASGZ01000029.1	WP_023394543.1		arCOG04592	S	-	Uncharacterized membrane protein	Candidatus_Halobonum_tyrrellensis_G22
K933_RS09655	129328..130242	+	GCF_000495475.1	NZ_ASGZ01000029.1	WP_049947758.1		arCOG01474	P	MMT1	Predicted Co/Zn/Cd cation transporter	Candidatus_Halobonum_tyrrellensis_G22
K933_RS09660	130333..130797	-	GCF_000495475.1	NZ_ASGZ01000029.1	WP_049947747.1		arCOG13032	S	-	Uncharacterized protein	Candidatus_Halobonum_tyrrellensis_G22
K933_RS09665	131139..132431	-	GCF_000495475.1	NZ_ASGZ01000029.1	WP_023394546.1		arCOG01358	J	MiaB	2-methylthioadenine synthetase	Candidatus_Halobonum_tyrrellensis_G22
K933_RS09670	132770..136258	+	GCF_000495475.1	NZ_ASGZ01000029.1	WP_080509246.1	+	arCOG02499,arCOG07560,arCOG03256,arCOG10180,arCOG09230,arCOG02542	M,V,M,M,S,M	-,-,-,-,-,-	Lipoprotein NosD family, contains CASH domains,Multidomain secreted protein, often associated with polymorphic toxin system,S-layer protein, contains zincin protease domain and Ig-fold domain,S-layer-forming halobacterial major cell surface glycoprotein,Uncharacterized protein,Cell surface protein containing PGF C-terminal sorting motif	Candidatus_Halobonum_tyrrellensis_G22
===	K933_RS16410	11	GCF_000495475.1	NZ_ASGZ01000068.1							Candidatus_Halobonum_tyrrellensis_G22
K933_RS16385	18238..19572	+	GCF_000495475.1	NZ_ASGZ01000068.1	WP_023395873.1		arCOG00467	L	CDC6	Cdc6-related protein, AAA superfamily ATPase	Candidatus_Halobonum_tyrrellensis_G22
K933_RS16390	20079..21524	+	GCF_000495475.1	NZ_ASGZ01000068.1	WP_023395874.1		arCOG08107,arCOG01144	R,T	ElsH,CpdA	Metal-dependent hydrolase,3',5'-cyclic AMP phosphodiesterase CpdA	Candidatus_Halobonum_tyrrellensis_G22
K933_RS16395	21534..21740	-	GCF_000495475.1	NZ_ASGZ01000068.1	WP_049947988.1		arCOG08989	S	-	Uncharacterized protein	Candidatus_Halobonum_tyrrellensis_G22
K933_RS16400	21985..22260	-	GCF_000495475.1	NZ_ASGZ01000068.1	WP_049947978.1		arCOG01057	K	HxlR	DNA-binding transcriptional regulator, HxlR family	Candidatus_Halobonum_tyrrellensis_G22
K933_RS16405	22675..23352	+	GCF_000495475.1	NZ_ASGZ01000068.1	WP_023395877.1		arCOG03828	K	-	Predicted trancriptional regulator, ArsR family	Candidatus_Halobonum_tyrrellensis_G22
K933_RS16410	24016..28503	-	GCF_000495475.1	NZ_ASGZ01000068.1	WP_023395878.1	+	arCOG07581,arCOG02498,arCOG07581,arCOG02508,arCOG02508,arCOG06238,arCOG06301,arCOG03256	G,M,G,S,S,S,S,M	-,-,-,-,-,-,-,-	Glycosyl hydrolase family 18, contains cellulose binding domain,S-layer protein,Glycosyl hydrolase family 18, contains cellulose binding domain,Secreted protein, with PKD repeat domain,Secreted protein, with PKD repeat domain,Uncharacterized protein,Uncharacterized protein,S-layer protein, contains zincin protease domain and Ig-fold domain	Candidatus_Halobonum_tyrrellensis_G22
K933_RS16415	28771..30417	+	GCF_000495475.1	NZ_ASGZ01000068.1	WP_049947979.1		arCOG01377	R	-	Phosphodiesterase of AP superfamily	Candidatus_Halobonum_tyrrellensis_G22
K933_RS16420	30539..31546	-	GCF_000495475.1	NZ_ASGZ01000068.1	WP_023395880.1		arCOG03320	M	Fem	Peptidoglycan interpeptide bridge formation enzyme, contains acetyltransferase domain of GNAT superfamily	Candidatus_Halobonum_tyrrellensis_G22
K933_RS16430	33463..35478	+	GCF_000495475.1	NZ_ASGZ01000068.1	WP_049947980.1		arCOG10133	S	-	Uncharacterized protein containing right handed beta helix region	Candidatus_Halobonum_tyrrellensis_G22
K933_RS16435	35481..35702	+	GCF_000495475.1	NZ_ASGZ01000068.1	WP_049947989.1		arCOG08144	S	-	Uncharacterized protein	Candidatus_Halobonum_tyrrellensis_G22
K933_RS16440	35824..37644	-	GCF_000495475.1	NZ_ASGZ01000068.1	WP_023395884.1		arCOG03185	S	-	Uncharacterized membrane protein	Candidatus_Halobonum_tyrrellensis_G22
===	HL44_RS15925	11	GCF_000710605.1	NZ_JDTG01000014.1							Haloterrigena_jeotgali_A29
HL44_RS15900	1255649..1256794	+	GCF_000710605.1	NZ_JDTG01000014.1	WP_049966526.1						Haloterrigena_jeotgali_A29
HL44_RS15905	1256791..1258413	+	GCF_000710605.1	NZ_JDTG01000014.1	WP_049966527.1		arCOG06273	M	-	S-layer protein	Haloterrigena_jeotgali_A29
HL44_RS15910	1258519..1258986	+	GCF_000710605.1	NZ_JDTG01000014.1	WP_049966528.1		arCOG00481	H	UbiA	4-hydroxybenzoate polyprenyltransferase or related prenyltransferase	Haloterrigena_jeotgali_A29
HL44_RS15915	1259637..1261796	+	GCF_000710605.1	NZ_JDTG01000014.1	WP_049966529.1						Haloterrigena_jeotgali_A29
HL44_RS15920	1261793..1262941	+	GCF_000710605.1	NZ_JDTG01000014.1	WP_049966530.1		arCOG01994	R	SpoIIM	Uncharacterized membrane protein, a component of a putative membrane remodelling system	Haloterrigena_jeotgali_A29
HL44_RS15925	1263091..1265742	+	GCF_000710605.1	NZ_JDTG01000014.1	WP_084158313.1	+	arCOG09729,arCOG07560,arCOG03256,arCOG07560,arCOG03256	R,V,M,V,M	-,-,-,-,-	Extracellular solute-binding protein with Ig-fold domain,Multidomain secreted protein, often associated with polymorphic toxin system,S-layer protein, contains zincin protease domain and Ig-fold domain,Multidomain secreted protein, often associated with polymorphic toxin system,S-layer protein, contains zincin protease domain and Ig-fold domain	Haloterrigena_jeotgali_A29
HL44_RS15930	1265745..1267406	+	GCF_000710605.1	NZ_JDTG01000014.1	WP_049966532.1		arCOG02491	S	-	WD40 repeats containing protein	Haloterrigena_jeotgali_A29
HL44_RS15935	1267452..1270112	+	GCF_000710605.1	NZ_JDTG01000014.1	WP_084158314.1		arCOG00702,arCOG02087	V,S	AprE,-	Predicted multidomain toxin, contains peptidase S8 domain, delivery module and Rnase A domain,Predicted membrane protein	Haloterrigena_jeotgali_A29
HL44_RS20795	1270261..1270632	-	GCF_000710605.1	NZ_JDTG01000014.1	WP_084158315.1						Haloterrigena_jeotgali_A29
HL44_RS15945	1270713..1271501	-	GCF_000710605.1	NZ_JDTG01000014.1	WP_049966535.1						Haloterrigena_jeotgali_A29
HL44_RS15950	1271707..1272585	+	GCF_000710605.1	NZ_JDTG01000014.1	WP_049966536.1		arCOG01449	V	Csx1	CARF domain containing protein	Haloterrigena_jeotgali_A29
===	BN984_RS01450	11	GCF_000723845.1	NZ_LK053000.1							Haloferax_alexandrinus_Arc-Hr
BN984_RS01425	281888..282790	-	GCF_000723845.1	NZ_LK053000.1	WP_049967469.1		arCOG02827	S	-	Uncharacterized membrane protein	Haloferax_alexandrinus_Arc-Hr
BN984_RS01430	282896..284320	-	GCF_000723845.1	NZ_LK053000.1	WP_081909214.1		arCOG03128,arCOG03128	S,S	-,-	Pentapeptide repeats containing protein,Pentapeptide repeats containing protein	Haloferax_alexandrinus_Arc-Hr
BN984_RS01435	284375..284734	-	GCF_000723845.1	NZ_LK053000.1	WP_008096261.1		arCOG13611	S	-	Uncharacterized protein	Haloferax_alexandrinus_Arc-Hr
BN984_RS01440	285012..285284	-	GCF_000723845.1	NZ_LK053000.1	WP_004976157.1		arCOG02155	R	-	Protein implicated in RNA metabolism, contains PRC-barrel domain	Haloferax_alexandrinus_Arc-Hr
BN984_RS01445	285687..285917	+	GCF_000723845.1	NZ_LK053000.1	WP_008096255.1		arCOG09375	S	-	Uncharacterized membrane protein	Haloferax_alexandrinus_Arc-Hr
BN984_RS01450	286543..290496	+	GCF_000723845.1	NZ_LK053000.1	WP_049967471.1	+	arCOG04500,arCOG04500,arCOG02508,arCOG07581,arCOG14565,arCOG03613	S,S,S,G,S,S	-,-,-,-,-,-	Uncharacterized protein with Ig-like domain,Uncharacterized protein with Ig-like domain,Secreted protein, with PKD repeat domain,Glycosyl hydrolase family 18, contains cellulose binding domain,Uncharacterized protein associated with polymorphic toxin loci,Beta-propeller repeats containing protein	Haloferax_alexandrinus_Arc-Hr
BN984_RS01455	290506..291936	+	GCF_000723845.1	NZ_LK053000.1	WP_049967472.1		arCOG14565,arCOG14565,arCOG03613	S,S,S	-,-,-	Uncharacterized protein associated with polymorphic toxin loci,Uncharacterized protein associated with polymorphic toxin loci,Beta-propeller repeats containing protein	Haloferax_alexandrinus_Arc-Hr
BN984_RS01460	292206..296726	-	GCF_000723845.1	NZ_LK053000.1	WP_049967473.1		arCOG02488,arCOG07560,arCOG02488,arCOG13147,arCOG02981,arCOG02981,arCOG14565,arCOG03612	X,V,X,S,N,N,S,R	-,-,-,-,-,-,-,-	Phage distal tail protein, receptor-binding, might be implicated in secretion of polymorphic toxins,Multidomain secreted protein, often associated with polymorphic toxin system,Phage distal tail protein, receptor-binding, might be implicated in secretion of polymorphic toxins,Uncharacterized protein,Predicted pilin/flagellin,Predicted pilin/flagellin,Uncharacterized protein associated with polymo…	Haloferax_alexandrinus_Arc-Hr
BN984_RS01465	297214..297465	+	GCF_000723845.1	NZ_LK053000.1	WP_008096243.1		arCOG11900	S	-	Uncharacterized protein	Haloferax_alexandrinus_Arc-Hr
BN984_RS01470	297951..298241	+	GCF_000723845.1	NZ_LK053000.1	WP_049967474.1		arCOG11900	S	-	Uncharacterized protein	Haloferax_alexandrinus_Arc-Hr
BN984_RS01475	298414..300669	+	GCF_000723845.1	NZ_LK053000.1	WP_049967475.1		arCOG00853,arCOG00855	C,C	SfcA,Pta	Malic enzyme,Phosphotransacetylase	Haloferax_alexandrinus_Arc-Hr
===	BN984_RS17735	11	GCF_000723845.1	NZ_LK053002.1							Haloferax_alexandrinus_Arc-Hr
BN984_RS17710	151174..151611	+	GCF_000723845.1	NZ_LK053002.1	WP_008094189.1		arCOG06362	S	-	Uncharacterized small membrane protein, DUF4212 family	Haloferax_alexandrinus_Arc-Hr
BN984_RS17715	151608..153257	+	GCF_000723845.1	NZ_LK053002.1	WP_008094190.1		arCOG01317	R	ActP/DhlC	Sodium:solute symporter	Haloferax_alexandrinus_Arc-Hr
BN984_RS17720	153261..153737	+	GCF_000723845.1	NZ_LK053002.1	WP_008094193.1		arCOG00449	T	UspA	Nucleotide-binding protein, UspA family	Haloferax_alexandrinus_Arc-Hr
BN984_RS17725	153806..154021	+	GCF_000723845.1	NZ_LK053002.1	WP_049968904.1		arCOG06361	S	-	Uncharacterized membrane protein	Haloferax_alexandrinus_Arc-Hr
BN984_RS17730	154094..154537	-	GCF_000723845.1	NZ_LK053002.1	WP_008094197.1		arCOG08994	S	-	Uncharacterized membrane protein	Haloferax_alexandrinus_Arc-Hr
BN984_RS17735	154607..158755	-	GCF_000723845.1	NZ_LK053002.1	WP_049968905.1	+	arCOG07560,arCOG02492,arCOG02508,arCOG02508,arCOG07554	V,S,S,S,M	-,-,-,-,-	Multidomain secreted protein, often associated with polymorphic toxin system,Secreted protein, with PKD repeat domain,Secreted protein, with PKD repeat domain,Secreted protein, with PKD repeat domain,Cell surface protein	Haloferax_alexandrinus_Arc-Hr
BN984_RS17745	159588..160838	-	GCF_000723845.1	NZ_LK053002.1	WP_008094213.1		arCOG08889	X	XerC	XerD/XerC family integrase	Haloferax_alexandrinus_Arc-Hr
BN984_RS17750	161041..162510	+	GCF_000723845.1	NZ_LK053002.1	WP_049968906.1		arCOG00009	E	PotE	Amino acid transporter	Haloferax_alexandrinus_Arc-Hr
BN984_RS17755	162503..163264	+	GCF_000723845.1	NZ_LK053002.1	WP_008094217.1		arCOG00451	T	UspA	Nucleotide-binding protein, UspA family	Haloferax_alexandrinus_Arc-Hr
BN984_RS17760	164180..164995	-	GCF_000723845.1	NZ_LK053002.1	WP_004977952.1		arCOG02798	K	IclR	DNA-binding transcriptional regulator, IclR family	Haloferax_alexandrinus_Arc-Hr
BN984_RS17765	165396..166643	-	GCF_000723845.1	NZ_LK053002.1	WP_008094220.1		arCOG01109	E	ArgE	Acetylornithine deacetylase/Succinyl-diaminopimelate desuccinylase or related deacylase	Haloferax_alexandrinus_Arc-Hr
===	M886_RS09875	11	GCF_000744315.1	NZ_JQLR01000001.1							Methanosarcina_soligelidi_SMA-21
M886_RS09850	2244897..2245118	-	GCF_000744315.1	NZ_JQLR01000001.1	WP_011034384.1		arCOG04314	J	RPS28A	Ribosomal protein S28E/S33	Methanosarcina_soligelidi_SMA-21
M886_RS09855	2245143..2245505	-	GCF_000744315.1	NZ_JQLR01000001.1	WP_011034385.1		arCOG01751	J	Rpl7Ae	Ribosomal protein L7AE	Methanosarcina_soligelidi_SMA-21
M886_RS09860	2245816..2246469	+	GCF_000744315.1	NZ_JQLR01000001.1	WP_011034386.1		arCOG00938	R	-	Radical SAM superfamily enzyme	Methanosarcina_soligelidi_SMA-21
M886_RS09865	2246478..2246678	-	GCF_000744315.1	NZ_JQLR01000001.1	WP_048038209.1						Methanosarcina_soligelidi_SMA-21
M886_RS09870	2246659..2248143	-	GCF_000744315.1	NZ_JQLR01000001.1	WP_048051099.1		arCOG02491	S	-	WD40 repeats containing protein	Methanosarcina_soligelidi_SMA-21
M886_RS09875	2248380..2253401	-	GCF_000744315.1	NZ_JQLR01000001.1	WP_048038213.1	+	arCOG02562,arCOG02510,arCOG02562,arCOG02515,arCOG02508,arCOG02510,arCOG02508,arCOG02516	R,S,R,S,S,S,S,S	-,-,-,-,-,-,-,-	Beta-propeller repeat containing protein,Secreted protein, with PKD repeat domain,Beta-propeller repeat containing protein,Secreted protein, with PKD repeat domain,Secreted protein, with PKD repeat domain,Secreted protein, with PKD repeat domain,Secreted protein, with PKD repeat domain,Secreted protein, with PKD repeat domain	Methanosarcina_soligelidi_SMA-21
M886_RS09880	2254309..2255676	-	GCF_000744315.1	NZ_JQLR01000001.1	WP_015412570.1		arCOG02526	M	-	Lipoprotein NosD family, contains CASH domains	Methanosarcina_soligelidi_SMA-21
M886_RS09885	2255984..2256430	+	GCF_000744315.1	NZ_JQLR01000001.1	WP_011034390.1		arCOG02105	V	-	Minimal nucleotidyltransferase	Methanosarcina_soligelidi_SMA-21
M886_RS09890	2256432..2256875	+	GCF_000744315.1	NZ_JQLR01000001.1	WP_050035220.1		arCOG02108	V	-	HEPN domain containing protein	Methanosarcina_soligelidi_SMA-21
M886_RS09895	2256883..2257380	-	GCF_000744315.1	NZ_JQLR01000001.1	WP_015412572.1		arCOG00842	J	RimL	Acetyltransferase, RimL family	Methanosarcina_soligelidi_SMA-21
M886_RS17800	2257439..2257741	-	GCF_000744315.1	NZ_JQLR01000001.1	WP_080503066.1		arCOG02219	V	VapC	PIN domain containing protein	Methanosarcina_soligelidi_SMA-21
===	EJ01_RS16200	6	GCF_000745485.1	NZ_KN050694.1							Methanobacterium_veterum_MK4
EJ01_RS16175	491454..492659	-	GCF_000745485.1	NZ_KN050694.1	WP_052376293.1		arCOG07702,arCOG01411	M,M	RfaG,RfaG	Glycosyltransferase,Glycosyltransferase	Methanobacterium_veterum_MK4
EJ01_RS16180	493016..494206	-	GCF_000745485.1	NZ_KN050694.1	WP_048082734.1		arCOG10138	R	-	Predicted nucleotidyltransferase	Methanobacterium_veterum_MK4
EJ01_RS16185	494381..494779	+	GCF_000745485.1	NZ_KN050694.1	WP_048082799.1		arCOG13997	S	-	Uncharacterized protein	Methanobacterium_veterum_MK4
EJ01_RS16190	494827..496626	-	GCF_000745485.1	NZ_KN050694.1	WP_048082735.1		arCOG02841	V	MdlB	ABC-type multidrug transport system, ATPase and permease component	Methanobacterium_veterum_MK4
EJ01_RS16195	496927..497823	-	GCF_000745485.1	NZ_KN050694.1	WP_052376294.1						Methanobacterium_veterum_MK4
EJ01_RS16200	498361..502876	+	GCF_000745485.1	NZ_KN050694.1	WP_048192907.1	+	arCOG02555,arCOG09729,arCOG02539,arCOG07611,arCOG02532,arCOG07611,arCOG07611	M,R,S,M,M,M,M	-,-,-,-,-,-,-	Lipoprotein NosD family, contains CASH domains,Extracellular solute-binding protein with Ig-fold domain,Secreted protein, with PKD repeat domain,Cell surface protein, contains DUF11 domains,Secreted Beta-propeller repeat protein fused to CARDB-like adhesion module,Cell surface protein, contains DUF11 domains,Cell surface protein, contains DUF11 domains	Methanobacterium_veterum_MK4
===	ACP98_RS08005	11	GCF_000755225.1	NZ_BBMO01000001.1							Halapricum_salinum_CBA1105
ACP98_RS07975	1615775..1617295	-	GCF_000755225.1	NZ_BBMO01000001.1	WP_049993871.1		arCOG01252	C	PutA	Lactaldehyde dehydrogenase, Succinate semialdehyde dehydrogenase, a-ketoglutarate semialdehyde dehydrogenase or other NAD-dependent aldehyde dehydrogenase	Halapricum_salinum_CBA1105
ACP98_RS07980	1617416..1618522	+	GCF_000755225.1	NZ_BBMO01000001.1	WP_079979417.1		arCOG04965	S	BrkB	Uncharacterized membrane protein, BrkB/YihY/UPF0761 family	Halapricum_salinum_CBA1105
ACP98_RS07985	1618523..1620625	-	GCF_000755225.1	NZ_BBMO01000001.1	WP_049993872.1		arCOG01308	O	Cdc48	ATPase of the AAA+ class , CDC48 family	Halapricum_salinum_CBA1105
ACP98_RS07995	1620854..1621774	-	GCF_000755225.1	NZ_BBMO01000001.1	WP_049993874.1		arCOG02881	P	ECM27	Ca2+/Na+ antiporter	Halapricum_salinum_CBA1105
ACP98_RS08000	1622109..1622534	-	GCF_000755225.1	NZ_BBMO01000001.1	WP_049993875.1		arCOG04608	S	-	Uncharacterized protein	Halapricum_salinum_CBA1105
ACP98_RS08005	1622836..1628985	+	GCF_000755225.1	NZ_BBMO01000001.1	WP_079979418.1	+	arCOG09618,arCOG02526,arCOG09618,arCOG02526,arCOG02508,arCOG02508,arCOG02508,arCOG02510	M,M,M,M,S,S,S,S	-,-,-,-,-,-,-,-	Predicted surface protein containing Cna_B domain,Lipoprotein NosD family, contains CASH domains,Predicted surface protein containing Cna_B domain,Lipoprotein NosD family, contains CASH domains,Secreted protein, with PKD repeat domain,Secreted protein, with PKD repeat domain,Secreted protein, with PKD repeat domain,Secreted protein, with PKD repeat domain	Halapricum_salinum_CBA1105
ACP98_RS08010	1629064..1629942	+	GCF_000755225.1	NZ_BBMO01000001.1	WP_049993877.1		arCOG01025	E	AroK2	Archaeal shikimate kinase	Halapricum_salinum_CBA1105
ACP98_RS08015	1629900..1630205	+	GCF_000755225.1	NZ_BBMO01000001.1	WP_049993878.1		arCOG02098	E	PheA	Chorismate mutase	Halapricum_salinum_CBA1105
ACP98_RS08020	1630212..1630466	-	GCF_000755225.1	NZ_BBMO01000001.1	WP_049993879.1		arCOG02867	K	-	Winged helix DNA-binding domain, putative transcriptional regulator	Halapricum_salinum_CBA1105
ACP98_RS08025	1630638..1631033	-	GCF_000755225.1	NZ_BBMO01000001.1	WP_049994318.1		arCOG01641	O	-	Cold shock responsive RNA-binding protein, contains TRAM domain	Halapricum_salinum_CBA1105
ACP98_RS08030	1631130..1631804	-	GCF_000755225.1	NZ_BBMO01000001.1	WP_049993880.1		arCOG02579	R	-	Fe-S-cluster containining protein	Halapricum_salinum_CBA1105
===	ACP97_RS07305	11	GCF_000755245.1	NZ_BBMP01000011.1							Halococcus_sediminicola_CBA1101
ACP97_RS07280	5012..6256	+	GCF_000755245.1	NZ_BBMP01000011.1	WP_049997179.1		arCOG02785	P	-	Arylsulfatase A or related enzyme	Halococcus_sediminicola_CBA1101
ACP97_RS07285	6344..7285	+	GCF_000755245.1	NZ_BBMP01000011.1	WP_049997180.1		arCOG04525	P	-	Arylsulfatase A or related enzyme	Halococcus_sediminicola_CBA1101
ACP97_RS07290	7304..8164	-	GCF_000755245.1	NZ_BBMP01000011.1	WP_049997181.1		arCOG02038	K	-	Sugar-specific transcriptional regulator TrmB	Halococcus_sediminicola_CBA1101
ACP97_RS07295	8432..9463	+	GCF_000755245.1	NZ_BBMP01000011.1	WP_049997182.1		arCOG00894,arCOG07653	M,S	-,-	Glycosyl transferase family 2,Uncharacterized membrane protein	Halococcus_sediminicola_CBA1101
ACP97_RS07300	9460..9780	-	GCF_000755245.1	NZ_BBMP01000011.1	WP_049997183.1		arCOG04575	S	-	Uncharacterized protein	Halococcus_sediminicola_CBA1101
ACP97_RS07305	9975..17447	-	GCF_000755245.1	NZ_BBMP01000011.1	WP_079977586.1	+	arCOG01848,arCOG03441,arCOG02079,arCOG02079,arCOG02696,arCOG07560,arCOG06273,arCOG02902,arCOG07560	R,S,N,N,S,V,M,V,V	WbbJ,-,-,-,-,-,-,-,-	Acetyltransferase (isoleucine patch superfamily),Uncharacterized protein,S-layer protein, possibly associated with type IV pili like system,S-layer protein, possibly associated with type IV pili like system,Uncharacterized protein, DUF1102 family,Multidomain secreted protein, often associated with polymorphic toxin system,S-layer protein,Multidomain secreted protein, often associated with polymor…	Halococcus_sediminicola_CBA1101
ACP97_RS07310	17697..18083	-	GCF_000755245.1	NZ_BBMP01000011.1	WP_049997185.1		arCOG08943	T	DhaM	Phosphotransferase subunit DhaM of the dihydroxyacetone kinase DhaKLM complex, contains PTS-EIIA, HPr, and PEP-utilizing domains	Halococcus_sediminicola_CBA1101
ACP97_RS07315	18080..18781	-	GCF_000755245.1	NZ_BBMP01000011.1	WP_049997186.1		arCOG08942	G	DAK1	Dihydroxyacetone kinase	Halococcus_sediminicola_CBA1101
ACP97_RS07320	18778..19776	-	GCF_000755245.1	NZ_BBMP01000011.1	WP_049997187.1		arCOG08941	G	DAK1	Dihydroxyacetone kinase	Halococcus_sediminicola_CBA1101
ACP97_RS07325	19962..21677	-	GCF_000755245.1	NZ_BBMP01000011.1	WP_049997188.1		arCOG01113	G	PtsA	Phosphoenolpyruvate-protein kinase (PTS system EI component in bacteria)	Halococcus_sediminicola_CBA1101
ACP97_RS07330	21674..21961	-	GCF_000755245.1	NZ_BBMP01000011.1	WP_049997189.1		arCOG04543	G	FruB	Phosphotransferase system HPr-related protein	Halococcus_sediminicola_CBA1101
===	EO92_RS07485	3	GCF_000979385.1	NZ_JJOV01000046.1							Methanosarcina_sp_2_H_A_1B_4
EO92_RS07480	433..612	-	GCF_000979385.1	NZ_JJOV01000046.1	WP_082107544.1		arCOG02751	X	-	Transposase, IS5 family	Methanosarcina_sp_2_H_A_1B_4
EO92_RS07485	1012..6102	+	GCF_000979385.1	NZ_JJOV01000046.1	WP_082107970.1	+	arCOG02562,arCOG02516,arCOG02562,arCOG02508,arCOG02508,arCOG02508,arCOG02515	R,S,R,S,S,S,S	-,-,-,-,-,-,-	Beta-propeller repeat containing protein,Secreted protein, with PKD repeat domain,Beta-propeller repeat containing protein,Secreted protein, with PKD repeat domain,Secreted protein, with PKD repeat domain,Secreted protein, with PKD repeat domain,Secreted protein, with PKD repeat domain	Methanosarcina_sp_2_H_A_1B_4
EO92_RS07490	7359..7766	+	GCF_000979385.1	NZ_JJOV01000046.1	WP_048135794.1		arCOG03354	K	-	DNA-binding protein, containing HTH domain of resolvase	Methanosarcina_sp_2_H_A_1B_4
===	EO94_RS12980	10	GCF_000979425.1	NZ_JJOX01000075.1							Methanosarcina_sp_2_H_T_1A_3
EO94_RS12955	589..1521	-	GCF_000979425.1	NZ_JJOX01000075.1	WP_052734549.1		arCOG03112	K	-	Fic family protein	Methanosarcina_sp_2_H_T_1A_3
EO94_RS12960	1637..1816	+	GCF_000979425.1	NZ_JJOX01000075.1	WP_048141599.1						Methanosarcina_sp_2_H_T_1A_3
EO94_RS12965	2162..2347	+	GCF_000979425.1	NZ_JJOX01000075.1	WP_048141601.1		arCOG03272	S	-	Zn finger protein	Methanosarcina_sp_2_H_T_1A_3
EO94_RS12975	3813..4097	+	GCF_000979425.1	NZ_JJOX01000075.1	WP_048141603.1						Methanosarcina_sp_2_H_T_1A_3
EO94_RS12980	4094..9184	+	GCF_000979425.1	NZ_JJOX01000075.1	WP_082098438.1	+	arCOG02562,arCOG02510,arCOG02562,arCOG02508,arCOG02508,arCOG02508	R,S,R,S,S,S	-,-,-,-,-,-	Beta-propeller repeat containing protein,Secreted protein, with PKD repeat domain,Beta-propeller repeat containing protein,Secreted protein, with PKD repeat domain,Secreted protein, with PKD repeat domain,Secreted protein, with PKD repeat domain	Methanosarcina_sp_2_H_T_1A_3
EO94_RS12985	10574..10981	+	GCF_000979425.1	NZ_JJOX01000075.1	WP_048141607.1		arCOG03354	K	-	DNA-binding protein, containing HTH domain of resolvase	Methanosarcina_sp_2_H_T_1A_3
EO94_RS12990	12237..13523	-	GCF_000979425.1	NZ_JJOX01000075.1	WP_048141610.1		arCOG03167	R	-	ATPase, AAA+ superfamily fused to HTH and PD-(DE)xK endonuclease domains	Methanosarcina_sp_2_H_T_1A_3
EO94_RS12995	13952..14626	+	GCF_000979425.1	NZ_JJOX01000075.1	WP_082098437.1		arCOG01532	I	UppS	Undecaprenyl pyrophosphate synthase	Methanosarcina_sp_2_H_T_1A_3
EO94_RS13000	15057..15596	+	GCF_000979425.1	NZ_JJOX01000075.1	WP_048141615.1						Methanosarcina_sp_2_H_T_1A_3
EO94_RS18050	15827..15937	+	GCF_000979425.1	NZ_JJOX01000075.1	WP_082098446.1		arCOG03089	V	-	Toxic component of toxin-antitoxin system, dsRBD-like fold, HicA family	Methanosarcina_sp_2_H_T_1A_3
===	EO98_RS01385	11	GCF_000979455.1	NZ_JJOY01000005.1							Methanosarcina_sp_2_H_T_1A_6
EO98_RS01355	131693..131902	+	GCF_000979455.1	NZ_JJOY01000005.1	WP_048143077.1						Methanosarcina_sp_2_H_T_1A_6
EO98_RS01360	131908..132666	-	GCF_000979455.1	NZ_JJOY01000005.1	WP_048143079.1		arCOG00097	C	FwdC	Formylmethanofuran dehydrogenase subunit C	Methanosarcina_sp_2_H_T_1A_6
EO98_RS01365	132667..134385	-	GCF_000979455.1	NZ_JJOY01000005.1	WP_048143081.1		arCOG04461	C	FwdA	Formylmethanofuran dehydrogenase subunit A	Methanosarcina_sp_2_H_T_1A_6
EO98_RS01370	134387..135691	-	GCF_000979455.1	NZ_JJOY01000005.1	WP_048143083.1		arCOG01499	C	FwdB	Formylmethanofuran dehydrogenase subunit B	Methanosarcina_sp_2_H_T_1A_6
EO98_RS01375	135764..136147	-	GCF_000979455.1	NZ_JJOY01000005.1	WP_048134851.1		arCOG02674	C	FwdD	Formylmethanofuran dehydrogenase subunit D	Methanosarcina_sp_2_H_T_1A_6
EO98_RS01385	137760..142781	+	GCF_000979455.1	NZ_JJOY01000005.1	WP_048160022.1	+	arCOG02488,arCOG02508,arCOG02508,arCOG02508,arCOG07611,arCOG02538	X,S,S,S,M,M	-,-,-,-,-,-	Phage distal tail protein, receptor-binding, might be implicated in secretion of polymorphic toxins,Secreted protein, with PKD repeat domain,Secreted protein, with PKD repeat domain,Secreted protein, with PKD repeat domain,Cell surface protein, contains DUF11 domains,Secreted protein, with PKD repeat domain	Methanosarcina_sp_2_H_T_1A_6
EO98_RS01390	142878..143234	-	GCF_000979455.1	NZ_JJOY01000005.1	WP_052734580.1		arCOG03367	S	-	Uncharacterized protein	Methanosarcina_sp_2_H_T_1A_6
EO98_RS01395	143278..144942	-	GCF_000979455.1	NZ_JJOY01000005.1	WP_048142981.1		arCOG02036	R	-	Uncharacterized Fe-S clusters-containing protein, contains DUF4445 domain	Methanosarcina_sp_2_H_T_1A_6
EO98_RS01400	145342..146361	-	GCF_000979455.1	NZ_JJOY01000005.1	WP_048142979.1		arCOG03325	H	MtbA	Methylcobalamin:coenzyme M methyltransferase	Methanosarcina_sp_2_H_T_1A_6
EO98_RS01405	146386..146661	+	GCF_000979455.1	NZ_JJOY01000005.1	WP_048142976.1						Methanosarcina_sp_2_H_T_1A_6
EO98_RS01410	147533..149428	-	GCF_000979455.1	NZ_JJOY01000005.1	WP_048142974.1		arCOG02028,arCOG03323	H,H	MtbC1,MtbA	Methanogenic corrinoid protein MtbC1,Methylcobalamin:coenzyme M methyltransferase	Methanosarcina_sp_2_H_T_1A_6
===	EO98_RS02400	11	GCF_000979455.1	NZ_JJOY01000006.1							Methanosarcina_sp_2_H_T_1A_6
EO98_RS02375	78213..78770	-	GCF_000979455.1	NZ_JJOY01000006.1	WP_048143810.1						Methanosarcina_sp_2_H_T_1A_6
EO98_RS02380	79183..79857	-	GCF_000979455.1	NZ_JJOY01000006.1	WP_082098437.1		arCOG01532	I	UppS	Undecaprenyl pyrophosphate synthase	Methanosarcina_sp_2_H_T_1A_6
EO98_RS02385	80286..81572	+	GCF_000979455.1	NZ_JJOY01000006.1	WP_048141610.1		arCOG03167	R	-	ATPase, AAA+ superfamily fused to HTH and PD-(DE)xK endonuclease domains	Methanosarcina_sp_2_H_T_1A_6
EO98_RS02390	82828..83235	-	GCF_000979455.1	NZ_JJOY01000006.1	WP_048141607.1		arCOG03354	K	-	DNA-binding protein, containing HTH domain of resolvase	Methanosarcina_sp_2_H_T_1A_6
EO98_RS02395	84243..84425	+	GCF_000979455.1	NZ_JJOY01000006.1	WP_048143809.1						Methanosarcina_sp_2_H_T_1A_6
EO98_RS02400	84625..89715	-	GCF_000979455.1	NZ_JJOY01000006.1	WP_082098438.1	+	arCOG02562,arCOG02510,arCOG02562,arCOG02508,arCOG02508,arCOG02508	R,S,R,S,S,S	-,-,-,-,-,-	Beta-propeller repeat containing protein,Secreted protein, with PKD repeat domain,Beta-propeller repeat containing protein,Secreted protein, with PKD repeat domain,Secreted protein, with PKD repeat domain,Secreted protein, with PKD repeat domain	Methanosarcina_sp_2_H_T_1A_6
EO98_RS02405	89712..89996	-	GCF_000979455.1	NZ_JJOY01000006.1	WP_048141603.1						Methanosarcina_sp_2_H_T_1A_6
EO98_RS02415	91462..91647	-	GCF_000979455.1	NZ_JJOY01000006.1	WP_048141601.1		arCOG03272	S	-	Zn finger protein	Methanosarcina_sp_2_H_T_1A_6
EO98_RS02420	91993..92172	-	GCF_000979455.1	NZ_JJOY01000006.1	WP_048141599.1						Methanosarcina_sp_2_H_T_1A_6
EO98_RS02425	92288..93220	+	GCF_000979455.1	NZ_JJOY01000006.1	WP_052734549.1		arCOG03112	K	-	Fic family protein	Methanosarcina_sp_2_H_T_1A_6
EO98_RS02430	93786..93971	-	GCF_000979455.1	NZ_JJOY01000006.1	WP_048134824.1		arCOG03272	S	-	Zn finger protein	Methanosarcina_sp_2_H_T_1A_6
===	EO96_RS04895	11	GCF_000979475.1	NZ_JJOZ01000017.1							Methanosarcina_sp_2_H_T_1A_8
EO96_RS04870	44356..46251	+	GCF_000979475.1	NZ_JJOZ01000017.1	WP_048142974.1		arCOG02028,arCOG03323	H,H	MtbC1,MtbA	Methanogenic corrinoid protein MtbC1,Methylcobalamin:coenzyme M methyltransferase	Methanosarcina_sp_2_H_T_1A_8
EO96_RS04875	47123..47398	-	GCF_000979475.1	NZ_JJOZ01000017.1	WP_048142976.1						Methanosarcina_sp_2_H_T_1A_8
EO96_RS04880	47423..48442	+	GCF_000979475.1	NZ_JJOZ01000017.1	WP_048142979.1		arCOG03325	H	MtbA	Methylcobalamin:coenzyme M methyltransferase	Methanosarcina_sp_2_H_T_1A_8
EO96_RS04885	48842..50506	+	GCF_000979475.1	NZ_JJOZ01000017.1	WP_048142981.1		arCOG02036	R	-	Uncharacterized Fe-S clusters-containing protein, contains DUF4445 domain	Methanosarcina_sp_2_H_T_1A_8
EO96_RS04890	50550..50906	+	GCF_000979475.1	NZ_JJOZ01000017.1	WP_052734580.1		arCOG03367	S	-	Uncharacterized protein	Methanosarcina_sp_2_H_T_1A_8
EO96_RS04895	51003..55781	-	GCF_000979475.1	NZ_JJOZ01000017.1	WP_048174138.1	+	arCOG02488,arCOG02508,arCOG02508,arCOG02508,arCOG02080,arCOG02538	X,S,S,S,M,M	-,-,-,-,-,-	Phage distal tail protein, receptor-binding, might be implicated in secretion of polymorphic toxins,Secreted protein, with PKD repeat domain,Secreted protein, with PKD repeat domain,Secreted protein, with PKD repeat domain,S-layer domain,Secreted protein, with PKD repeat domain	Methanosarcina_sp_2_H_T_1A_8
EO96_RS04905	57394..57777	+	GCF_000979475.1	NZ_JJOZ01000017.1	WP_048134851.1		arCOG02674	C	FwdD	Formylmethanofuran dehydrogenase subunit D	Methanosarcina_sp_2_H_T_1A_8
EO96_RS04910	57850..59154	+	GCF_000979475.1	NZ_JJOZ01000017.1	WP_048143083.1		arCOG01499	C	FwdB	Formylmethanofuran dehydrogenase subunit B	Methanosarcina_sp_2_H_T_1A_8
EO96_RS04915	59156..60874	+	GCF_000979475.1	NZ_JJOZ01000017.1	WP_048143081.1		arCOG04461	C	FwdA	Formylmethanofuran dehydrogenase subunit A	Methanosarcina_sp_2_H_T_1A_8
EO96_RS04920	60875..61633	+	GCF_000979475.1	NZ_JJOZ01000017.1	WP_048143079.1		arCOG00097	C	FwdC	Formylmethanofuran dehydrogenase subunit C	Methanosarcina_sp_2_H_T_1A_8
EO96_RS04925	61639..61848	-	GCF_000979475.1	NZ_JJOZ01000017.1	WP_048143077.1						Methanosarcina_sp_2_H_T_1A_8
===	EO96_RS06140	11	GCF_000979475.1	NZ_JJOZ01000020.1							Methanosarcina_sp_2_H_T_1A_8
EO96_RS06110	87986..88171	+	GCF_000979475.1	NZ_JJOZ01000020.1	WP_048134824.1		arCOG03272	S	-	Zn finger protein	Methanosarcina_sp_2_H_T_1A_8
EO96_RS06115	88737..89669	-	GCF_000979475.1	NZ_JJOZ01000020.1	WP_052734549.1		arCOG03112	K	-	Fic family protein	Methanosarcina_sp_2_H_T_1A_8
EO96_RS06120	89785..89964	+	GCF_000979475.1	NZ_JJOZ01000020.1	WP_048141599.1						Methanosarcina_sp_2_H_T_1A_8
EO96_RS06125	90310..90495	+	GCF_000979475.1	NZ_JJOZ01000020.1	WP_048141601.1		arCOG03272	S	-	Zn finger protein	Methanosarcina_sp_2_H_T_1A_8
EO96_RS06135	91961..92245	+	GCF_000979475.1	NZ_JJOZ01000020.1	WP_048141603.1						Methanosarcina_sp_2_H_T_1A_8
EO96_RS06140	92242..97332	+	GCF_000979475.1	NZ_JJOZ01000020.1	WP_082098438.1	+	arCOG02562,arCOG02510,arCOG02562,arCOG02508,arCOG02508,arCOG02508	R,S,R,S,S,S	-,-,-,-,-,-	Beta-propeller repeat containing protein,Secreted protein, with PKD repeat domain,Beta-propeller repeat containing protein,Secreted protein, with PKD repeat domain,Secreted protein, with PKD repeat domain,Secreted protein, with PKD repeat domain	Methanosarcina_sp_2_H_T_1A_8
EO96_RS06145	97532..97714	-	GCF_000979475.1	NZ_JJOZ01000020.1	WP_048143809.1						Methanosarcina_sp_2_H_T_1A_8
EO96_RS06150	98722..99129	+	GCF_000979475.1	NZ_JJOZ01000020.1	WP_048141607.1		arCOG03354	K	-	DNA-binding protein, containing HTH domain of resolvase	Methanosarcina_sp_2_H_T_1A_8
EO96_RS06155	100385..101671	-	GCF_000979475.1	NZ_JJOZ01000020.1	WP_048141610.1		arCOG03167	R	-	ATPase, AAA+ superfamily fused to HTH and PD-(DE)xK endonuclease domains	Methanosarcina_sp_2_H_T_1A_8
EO96_RS06160	102100..102774	+	GCF_000979475.1	NZ_JJOZ01000020.1	WP_082098437.1		arCOG01532	I	UppS	Undecaprenyl pyrophosphate synthase	Methanosarcina_sp_2_H_T_1A_8
EO96_RS06165	103205..103744	+	GCF_000979475.1	NZ_JJOZ01000020.1	WP_048141615.1						Methanosarcina_sp_2_H_T_1A_8
===	AMS69_RS11745	11	GCF_001280425.1	NZ_LIUF01000003.1							Haloarcula_rubripromontorii_SL3
AMS69_RS11720	408057..408758	-	GCF_001280425.1	NZ_LIUF01000003.1	WP_053968360.1		arCOG02879	S	-	Uncharacterized membrane protein, DUF4013 family	Haloarcula_rubripromontorii_SL3
AMS69_RS11725	408911..409942	-	GCF_001280425.1	NZ_LIUF01000003.1	WP_053968361.1		arCOG00636	O	HypE	Carbamoyl dehydratase HypE (hydrogenase maturation factor)	Haloarcula_rubripromontorii_SL3
AMS69_RS11730	409982..412141	-	GCF_001280425.1	NZ_LIUF01000003.1	WP_053968251.1		arCOG01695	JO	RqcH	Ribosome quality control (RQC) protein RqcH, Rqc2/NEMF/Tae2 family, contains fibronectin-(FbpA) and RNA- (NFACT) binding domains	Haloarcula_rubripromontorii_SL3
AMS69_RS11735	412178..413212	-	GCF_001280425.1	NZ_LIUF01000003.1	WP_053968252.1		arCOG04623	R	-	Predicted NAD/FAD-dependent oxidoreductase	Haloarcula_rubripromontorii_SL3
AMS69_RS11740	413284..414504	-	GCF_001280425.1	NZ_LIUF01000003.1	WP_053968253.1		arCOG04689,arCOG03256	S,M	-,-	Zn-finger domains containing protein,S-layer protein, contains zincin protease domain and Ig-fold domain	Haloarcula_rubripromontorii_SL3
AMS69_RS11745	414614..418630	-	GCF_001280425.1	NZ_LIUF01000003.1	WP_053968362.1	+	arCOG07560,arCOG07560,arCOG07560,arCOG07560,arCOG07560,arCOG03256,arCOG02540,arCOG03256	V,V,V,V,V,M,M,M	-,-,-,-,-,-,-,-	Multidomain secreted protein, often associated with polymorphic toxin system,Multidomain secreted protein, often associated with polymorphic toxin system,Multidomain secreted protein, often associated with polymorphic toxin system,Multidomain secreted protein, often associated with polymorphic toxin system,Multidomain secreted protein, often associated with polymorphic toxin system,S-layer protei…	Haloarcula_rubripromontorii_SL3
AMS69_RS11750	419000..420655	-	GCF_001280425.1	NZ_LIUF01000003.1	WP_053968254.1		arCOG01361	K	ELP3	Histone acetyltransferase	Haloarcula_rubripromontorii_SL3
AMS69_RS11755	421250..423142	+	GCF_001280425.1	NZ_LIUF01000003.1	WP_080508827.1		arCOG02320	N	Tar	Methyl-accepting chemotaxis protein	Haloarcula_rubripromontorii_SL3
AMS69_RS11760	423144..423632	-	GCF_001280425.1	NZ_LIUF01000003.1	WP_053968255.1		arCOG02994	S	-	Cupin domain containing protein	Haloarcula_rubripromontorii_SL3
AMS69_RS11765	423673..425856	-	GCF_001280425.1	NZ_LIUF01000003.1	WP_053968256.1		arCOG00429,arCOG00429	L,L	HAN,HAN	Archaea-specific RecJ-like exonuclease, involved in stalled replication fork repair,Archaea-specific RecJ-like exonuclease, involved in stalled replication fork repair	Haloarcula_rubripromontorii_SL3
AMS69_RS11770	425921..426184	-	GCF_001280425.1	NZ_LIUF01000003.1	WP_053968257.1		arCOG06247	S	-	Uncharacterized protein	Haloarcula_rubripromontorii_SL3
===	AMR74_RS01005	11	GCF_001280455.1	NZ_LIST01000001.1							Halorubrum_tropicale_5
AMR74_RS00970	222799..223977	+	GCF_001280455.1	NZ_LIST01000001.1	WP_053770967.1		arCOG02981,arCOG06339	N,R	-,-	Predicted pilin/flagellin,Cell surface protein	Halorubrum_tropicale_5
AMR74_RS00975	224101..225390	+	GCF_001280455.1	NZ_LIST01000001.1	WP_053770212.1		arCOG04137	H	SAM1	S-adenosylhomocysteine hydrolase	Halorubrum_tropicale_5
AMR74_RS00980	225703..226455	+	GCF_001280455.1	NZ_LIST01000001.1	WP_053770213.1		arCOG01304	L	NucS	RecB family endonuclease acting on branched DNA substrates	Halorubrum_tropicale_5
AMR74_RS00985	226584..227114	+	GCF_001280455.1	NZ_LIST01000001.1	WP_053770214.1		arCOG04113	J	RplP	Ribosomal protein L10AE/L16	Halorubrum_tropicale_5
AMR74_RS00990	227253..229307	+	GCF_001280455.1	NZ_LIST01000001.1	WP_053770215.1		arCOG00554	K	Eta	Transcription termination superfamily II helicase	Halorubrum_tropicale_5
AMR74_RS01005	229922..236320	-	GCF_001280455.1	NZ_LIST01000001.1	WP_082356840.1	+	arCOG04500,arCOG04500,arCOG04500,arCOG07560,arCOG04500,arCOG04500,arCOG07554,arCOG10803	S,S,S,V,S,S,M,R	-,-,-,-,-,-,-,-	Uncharacterized protein with Ig-like domain,Uncharacterized protein with Ig-like domain,Uncharacterized protein with Ig-like domain,Multidomain secreted protein, often associated with polymorphic toxin system,Uncharacterized protein with Ig-like domain,Uncharacterized protein with Ig-like domain,Cell surface protein,Cohesin domain containing secreted protein	Halorubrum_tropicale_5
AMR74_RS01010	236461..236754	-	GCF_001280455.1	NZ_LIST01000001.1	WP_053770217.1		arCOG04741	S	-	Zn finger protein	Halorubrum_tropicale_5
AMR74_RS01015	237072..237791	+	GCF_001280455.1	NZ_LIST01000001.1	WP_053770218.1		arCOG02291	R	-	HAD superfamily hydrolase	Halorubrum_tropicale_5
AMR74_RS01020	237788..238783	+	GCF_001280455.1	NZ_LIST01000001.1	WP_053770219.1		arCOG04682	R	-	Predicted aminoglycoside phosphotransferase	Halorubrum_tropicale_5
AMR74_RS01025	238847..239437	-	GCF_001280455.1	NZ_LIST01000001.1	WP_053770220.1		arCOG04710	S	-	Uncharacterized membrane protein	Halorubrum_tropicale_5
AMR74_RS01030	239623..239817	+	GCF_001280455.1	NZ_LIST01000001.1	WP_004599158.1		arCOG02984	K	CspC	Cold shock protein, CspA family	Halorubrum_tropicale_5
===	AOB57_RS10880	11	GCF_001304615.1	NZ_LKAZ01000054.1							Methanosarcina_flavescens_E03_2
AOB57_RS10855	328393..330090	-	GCF_001304615.1	NZ_LKAZ01000054.1	WP_054299488.1		arCOG02327	T	-	Signal transduction histidine kinase, contains PAS domain	Methanosarcina_flavescens_E03_2
AOB57_RS10860	330551..330817	-	GCF_001304615.1	NZ_LKAZ01000054.1	WP_082384286.1		arCOG03200	T	BltR2	Transcriptional regulator, effector-binding domain/component	Methanosarcina_flavescens_E03_2
AOB57_RS10865	331187..332278	-	GCF_001304615.1	NZ_LKAZ01000054.1	WP_054299490.1		arCOG03520	S	-	Uncharacterized protein	Methanosarcina_flavescens_E03_2
AOB57_RS10870	332930..335542	-	GCF_001304615.1	NZ_LKAZ01000054.1	WP_054299491.1		arCOG02526,arCOG02499	M,M	-,-	Lipoprotein NosD family, contains CASH domains,Lipoprotein NosD family, contains CASH domains	Methanosarcina_flavescens_E03_2
AOB57_RS10875	336240..336503	+	GCF_001304615.1	NZ_LKAZ01000054.1	WP_054299492.1		arCOG15082	S	-	Uncharacterized protein	Methanosarcina_flavescens_E03_2
AOB57_RS10880	337215..342212	+	GCF_001304615.1	NZ_LKAZ01000054.1	WP_054299493.1	+	arCOG02562,arCOG02510,arCOG02562,arCOG02508,arCOG02508,arCOG02508,arCOG02516	R,S,R,S,S,S,S	-,-,-,-,-,-,-	Beta-propeller repeat containing protein,Secreted protein, with PKD repeat domain,Beta-propeller repeat containing protein,Secreted protein, with PKD repeat domain,Secreted protein, with PKD repeat domain,Secreted protein, with PKD repeat domain,Secreted protein, with PKD repeat domain	Methanosarcina_flavescens_E03_2
AOB57_RS10885	342250..342933	-	GCF_001304615.1	NZ_LKAZ01000054.1	WP_054299494.1		arCOG00995	J	-	Queuine tRNA-ribosyltransferase related protein	Methanosarcina_flavescens_E03_2
AOB57_RS10890	343173..344354	-	GCF_001304615.1	NZ_LKAZ01000054.1	WP_054299495.1		arCOG01130	E	-	Aspartate/tyrosine/aromatic aminotransferase	Methanosarcina_flavescens_E03_2
AOB57_RS10895	344428..344919	-	GCF_001304615.1	NZ_LKAZ01000054.1	WP_054299496.1		arCOG01580	K	-	DNA-binding transcriptional regulator, Lrp family	Methanosarcina_flavescens_E03_2
AOB57_RS10900	344988..345365	-	GCF_001304615.1	NZ_LKAZ01000054.1	WP_054299497.1		arCOG04154	J	RPS8A	Ribosomal protein S8E	Methanosarcina_flavescens_E03_2
AOB57_RS10905	345937..346263	+	GCF_001304615.1	NZ_LKAZ01000054.1	WP_054299521.1		arCOG03368	S	-	Uncharacterized protein	Methanosarcina_flavescens_E03_2
===	BN996_RS00290	11	GCF_001368915.1	NZ_CSTE01000001.1							Haloferax_massiliensis_Arc-Hr
BN996_RS00265	48008..49315	-	GCF_001368915.1	NZ_CSTE01000001.1	WP_089776680.1		arCOG02312	V	SalY	ABC-type antimicrobial peptide transport system, permease component	Haloferax_massiliensis_Arc-Hr
BN996_RS00270	49308..50543	-	GCF_001368915.1	NZ_CSTE01000001.1	WP_089776681.1		arCOG02312	V	SalY	ABC-type antimicrobial peptide transport system, permease component	Haloferax_massiliensis_Arc-Hr
BN996_RS00275	50536..51285	-	GCF_001368915.1	NZ_CSTE01000001.1	WP_089776682.1		arCOG00922	V	SalX	ABC-type antimicrobial peptide transport system, ATPase component	Haloferax_massiliensis_Arc-Hr
BN996_RS00280	51443..51970	+	GCF_001368915.1	NZ_CSTE01000001.1	WP_089776683.1		arCOG03392	R	-	Membrane-bound metal-dependent hydrolase YbcI, DUF457 family	Haloferax_massiliensis_Arc-Hr
BN996_RS00285	52016..53131	-	GCF_001368915.1	NZ_CSTE01000001.1	WP_089776684.1		arCOG03730	S	-	Uncharacterized protein	Haloferax_massiliensis_Arc-Hr
BN996_RS00290	53244..59957	-	GCF_001368915.1	NZ_CSTE01000001.1	WP_089777274.1	+	arCOG09058,arCOG02088,arCOG07560,arCOG03439,arCOG02515,arCOG03439,arCOG07560,arCOG07560,arCOG02542	S,M,V,R,S,R,V,V,M	-,-,-,-,-,-,-,-,-	Uncharacterized protein,S-layer protein,Multidomain secreted protein, often associated with polymorphic toxin system,von Willebrand factor type A (vWA) domain containing protein,Secreted protein, with PKD repeat domain,von Willebrand factor type A (vWA) domain containing protein,Multidomain secreted protein, often associated with polymorphic toxin system,Multidomain secreted protein, often associ…	Haloferax_massiliensis_Arc-Hr
BN996_RS00295	60472..60723	+	GCF_001368915.1	NZ_CSTE01000001.1	WP_089776685.1		arCOG11900	S	-	Uncharacterized protein	Haloferax_massiliensis_Arc-Hr
BN996_RS00300	61158..61448	+	GCF_001368915.1	NZ_CSTE01000001.1	WP_089776686.1		arCOG11900	S	-	Uncharacterized protein	Haloferax_massiliensis_Arc-Hr
BN996_RS00305	61626..63881	+	GCF_001368915.1	NZ_CSTE01000001.1	WP_089776687.1		arCOG00853,arCOG00855	C,C	SfcA,Pta	Malic enzyme,Phosphotransacetylase	Haloferax_massiliensis_Arc-Hr
BN996_RS00310	63984..64181	+	GCF_001368915.1	NZ_CSTE01000001.1	WP_004967129.1						Haloferax_massiliensis_Arc-Hr
BN996_RS00315	64259..65161	+	GCF_001368915.1	NZ_CSTE01000001.1	WP_089776688.1		arCOG00449	T	UspA	Nucleotide-binding protein, UspA family	Haloferax_massiliensis_Arc-Hr
===	BN996_RS17015	11	GCF_001368915.1	NZ_CSTE01000005.1							Haloferax_massiliensis_Arc-Hr
BN996_RS16985	170063..170527	-	GCF_001368915.1	NZ_CSTE01000005.1	WP_082256226.1		arCOG05227	S	-	Uncharacterized membrane protein, DUF1269 family	Haloferax_massiliensis_Arc-Hr
BN996_RS16990	170768..171271	+	GCF_001368915.1	NZ_CSTE01000005.1	WP_089781040.1		arCOG14113	S	-	Uncharacterized protein	Haloferax_massiliensis_Arc-Hr
BN996_RS17000	172723..174069	+	GCF_001368915.1	NZ_CSTE01000005.1	WP_089781283.1		arCOG06201	R	-	Calcineurin family phosphoesterase	Haloferax_massiliensis_Arc-Hr
BN996_RS17005	174126..174986	+	GCF_001368915.1	NZ_CSTE01000005.1	WP_089781042.1		arCOG01964	P	Kch	Kef-type K+ transport system, predicted NAD-binding component	Haloferax_massiliensis_Arc-Hr
BN996_RS17010	175060..176727	+	GCF_001368915.1	NZ_CSTE01000005.1	WP_089781044.1		arCOG00142	G	-	MFS family permease	Haloferax_massiliensis_Arc-Hr
BN996_RS17015	177189..180851	+	GCF_001368915.1	NZ_CSTE01000005.1	WP_089781046.1	+	arCOG03256,arCOG02492,arCOG02546,arCOG02508,arCOG07554	M,S,S,S,M	-,-,-,-,-	S-layer protein, contains zincin protease domain and Ig-fold domain,Secreted protein, with PKD repeat domain,Secreted protein, contains PKD repeats and vWA domain,Secreted protein, with PKD repeat domain,Cell surface protein	Haloferax_massiliensis_Arc-Hr
BN996_RS17020	180920..181360	+	GCF_001368915.1	NZ_CSTE01000005.1	WP_042661939.1		arCOG08994	S	-	Uncharacterized membrane protein	Haloferax_massiliensis_Arc-Hr
BN996_RS17025	181448..181663	-	GCF_001368915.1	NZ_CSTE01000005.1	WP_042661938.1		arCOG06361	S	-	Uncharacterized membrane protein	Haloferax_massiliensis_Arc-Hr
BN996_RS17030	181732..182226	-	GCF_001368915.1	NZ_CSTE01000005.1	WP_089781048.1		arCOG00449	T	UspA	Nucleotide-binding protein, UspA family	Haloferax_massiliensis_Arc-Hr
BN996_RS17035	182230..183879	-	GCF_001368915.1	NZ_CSTE01000005.1	WP_089781050.1		arCOG01317	R	ActP/DhlC	Sodium:solute symporter	Haloferax_massiliensis_Arc-Hr
BN996_RS17040	183876..184313	-	GCF_001368915.1	NZ_CSTE01000005.1	WP_089781052.1		arCOG06362	S	-	Uncharacterized small membrane protein, DUF4212 family	Haloferax_massiliensis_Arc-Hr
===	AUR65_RS06890	11	GCF_001469875.2	NZ_LOPW02000006.1							Haloferax_sp_SB3
AUR65_RS06865	184087..184551	-	GCF_001469875.2	NZ_LOPW02000006.1	WP_084816380.1		arCOG05227	S	-	Uncharacterized membrane protein, DUF1269 family	Haloferax_sp_SB3
AUR65_RS06870	184791..185294	+	GCF_001469875.2	NZ_LOPW02000006.1	WP_058566141.1						Haloferax_sp_SB3
AUR65_RS06875	185349..186791	+	GCF_001469875.2	NZ_LOPW02000006.1	WP_058566142.1		arCOG02264	S	-	Uncharacterized membrane protein	Haloferax_sp_SB3
AUR65_RS06880	186788..188167	+	GCF_001469875.2	NZ_LOPW02000006.1	WP_058566143.1		arCOG06201	R	-	Calcineurin family phosphoesterase	Haloferax_sp_SB3
AUR65_RS06885	188227..189894	+	GCF_001469875.2	NZ_LOPW02000006.1	WP_058566144.1		arCOG00142	G	-	MFS family permease	Haloferax_sp_SB3
AUR65_RS06890	190414..194049	+	GCF_001469875.2	NZ_LOPW02000006.1	WP_058566145.1	+	arCOG03256,arCOG02492,arCOG02546,arCOG02508,arCOG07554	M,S,S,S,M	-,-,-,-,-	S-layer protein, contains zincin protease domain and Ig-fold domain,Secreted protein, with PKD repeat domain,Secreted protein, contains PKD repeats and vWA domain,Secreted protein, with PKD repeat domain,Cell surface protein	Haloferax_sp_SB3
AUR65_RS06895	194116..194559	+	GCF_001469875.2	NZ_LOPW02000006.1	WP_058566146.1		arCOG08994	S	-	Uncharacterized membrane protein	Haloferax_sp_SB3
AUR65_RS06900	194632..194847	-	GCF_001469875.2	NZ_LOPW02000006.1	WP_007276411.1		arCOG06361	S	-	Uncharacterized membrane protein	Haloferax_sp_SB3
AUR65_RS06905	194916..195404	-	GCF_001469875.2	NZ_LOPW02000006.1	WP_058566147.1		arCOG00449	T	UspA	Nucleotide-binding protein, UspA family	Haloferax_sp_SB3
AUR65_RS06910	195408..197057	-	GCF_001469875.2	NZ_LOPW02000006.1	WP_058566148.1		arCOG01317	R	ActP/DhlC	Sodium:solute symporter	Haloferax_sp_SB3
AUR65_RS06915	197054..197491	-	GCF_001469875.2	NZ_LOPW02000006.1	WP_058566149.1		arCOG06362	S	-	Uncharacterized small membrane protein, DUF4212 family	Haloferax_sp_SB3
===	AM590_RS04855	11	GCF_001482285.1	NZ_LOEP01000014.1							Haloferax_sp_Q22
AM590_RS04830	106222..106659	+	GCF_001482285.1	NZ_LOEP01000014.1	WP_042662659.1		arCOG06362	S	-	Uncharacterized small membrane protein, DUF4212 family	Haloferax_sp_Q22
AM590_RS04835	106656..108305	+	GCF_001482285.1	NZ_LOEP01000014.1	WP_058826480.1		arCOG01317	R	ActP/DhlC	Sodium:solute symporter	Haloferax_sp_Q22
AM590_RS04840	108309..108797	+	GCF_001482285.1	NZ_LOEP01000014.1	WP_042662660.1		arCOG00449	T	UspA	Nucleotide-binding protein, UspA family	Haloferax_sp_Q22
AM590_RS04845	108866..109081	+	GCF_001482285.1	NZ_LOEP01000014.1	WP_058826481.1		arCOG06361	S	-	Uncharacterized membrane protein	Haloferax_sp_Q22
AM590_RS04850	109154..109597	-	GCF_001482285.1	NZ_LOEP01000014.1	WP_058826482.1		arCOG08994	S	-	Uncharacterized membrane protein	Haloferax_sp_Q22
AM590_RS04855	109668..113801	-	GCF_001482285.1	NZ_LOEP01000014.1	WP_058826483.1	+	arCOG07560,arCOG02492,arCOG02510,arCOG02508,arCOG02508,arCOG07554	V,S,S,S,S,M	-,-,-,-,-,-	Multidomain secreted protein, often associated with polymorphic toxin system,Secreted protein, with PKD repeat domain,Secreted protein, with PKD repeat domain,Secreted protein, with PKD repeat domain,Secreted protein, with PKD repeat domain,Cell surface protein	Haloferax_sp_Q22
AM590_RS04860	114280..116865	+	GCF_001482285.1	NZ_LOEP01000014.1	WP_058826484.1		arCOG06435	L	RexB	ATP-dependent nuclease, subunit B, lacks Walker A motif	Haloferax_sp_Q22
AM590_RS04865	116862..119705	+	GCF_001482285.1	NZ_LOEP01000014.1	WP_058826485.1		arCOG00802,arCOG00801	L,L	RecB,-	ATP-dependent exoDNAse (exonuclease V) beta subunit (contains helicase and exonuclease domains),RecB family exonuclease	Haloferax_sp_Q22
AM590_RS04870	119729..121402	-	GCF_001482285.1	NZ_LOEP01000014.1	WP_058826486.1		arCOG00142	G	-	MFS family permease	Haloferax_sp_Q22
AM590_RS19790	122529..122876	-	GCF_001482285.1	NZ_LOEP01000014.1	WP_082677668.1		arCOG01008	V	NikR	Transcriptional regulator, CopG/Arc/MetJ family (DNA-binding and a metal-binding domains)	Haloferax_sp_Q22
AM590_RS04875	122873..123847	-	GCF_001482285.1	NZ_LOEP01000014.1	WP_058826531.1		arCOG04233	P	FepB	ABC-type Fe3+-hydroxamate transport system, periplasmic component	Haloferax_sp_Q22
===	AM590_RS07775	6	GCF_001482285.1	NZ_LOEP01000017.1							Haloferax_sp_Q22
AM590_RS07750	94346..96601	-	GCF_001482285.1	NZ_LOEP01000017.1	WP_058826964.1		arCOG00853,arCOG00855	C,C	SfcA,Pta	Malic enzyme,Phosphotransacetylase	Haloferax_sp_Q22
AM590_RS07755	96775..97065	-	GCF_001482285.1	NZ_LOEP01000017.1	WP_058826965.1		arCOG11900	S	-	Uncharacterized protein	Haloferax_sp_Q22
AM590_RS07760	97568..97819	-	GCF_001482285.1	NZ_LOEP01000017.1	WP_058826966.1		arCOG11900	S	-	Uncharacterized protein	Haloferax_sp_Q22
AM590_RS07765	98310..102821	+	GCF_001482285.1	NZ_LOEP01000017.1	WP_058826967.1		arCOG02488,arCOG07560,arCOG02486,arCOG02981,arCOG02981,arCOG02981,arCOG14565,arCOG03612	X,V,E,N,N,N,S,R	-,-,-,-,-,-,-,-	Phage distal tail protein, receptor-binding, might be implicated in secretion of polymorphic toxins,Multidomain secreted protein, often associated with polymorphic toxin system,Transglutaminase-like cysteine protease,Predicted pilin/flagellin,Predicted pilin/flagellin,Predicted pilin/flagellin,Uncharacterized protein associated with polymorphic toxin loci,PKD repeats containing protein	Haloferax_sp_Q22
AM590_RS07770	103096..104526	-	GCF_001482285.1	NZ_LOEP01000017.1	WP_058826968.1		arCOG14565,arCOG14565,arCOG03613	S,S,S	-,-,-	Uncharacterized protein associated with polymorphic toxin loci,Uncharacterized protein associated with polymorphic toxin loci,Beta-propeller repeats containing protein	Haloferax_sp_Q22
AM590_RS07775	104536..108459	-	GCF_001482285.1	NZ_LOEP01000017.1	WP_058826969.1	+	arCOG12031,arCOG03439,arCOG07781,arCOG02508,arCOG02546,arCOG14565,arCOG03612	S,R,R,S,S,S,R	-,-,-,-,-,-,-	Uncharacterized protein,von Willebrand factor type A (vWA) domain containing protein,Cell surface protein,Secreted protein, with PKD repeat domain,Secreted protein, contains PKD repeats and vWA domain,Uncharacterized protein associated with polymorphic toxin loci,PKD repeats containing protein	Haloferax_sp_Q22
===	AVZ98_RS04295	11	GCF_001485555.1	NZ_BCNA01000001.1							Haloarcula_sp_CBA1128
AVZ98_RS04270	852693..853391	-	GCF_001485555.1	NZ_BCNA01000001.1	WP_050038102.1		arCOG02879	S	-	Uncharacterized membrane protein, DUF4013 family	Haloarcula_sp_CBA1128
AVZ98_RS04275	853541..854572	-	GCF_001485555.1	NZ_BCNA01000001.1	WP_050038103.1		arCOG00636	O	HypE	Carbamoyl dehydratase HypE (hydrogenase maturation factor)	Haloarcula_sp_CBA1128
AVZ98_RS04280	854618..856771	-	GCF_001485555.1	NZ_BCNA01000001.1	WP_014040424.1		arCOG01695	JO	RqcH	Ribosome quality control (RQC) protein RqcH, Rqc2/NEMF/Tae2 family, contains fibronectin-(FbpA) and RNA- (NFACT) binding domains	Haloarcula_sp_CBA1128
AVZ98_RS04285	856808..857842	-	GCF_001485555.1	NZ_BCNA01000001.1	WP_050038104.1		arCOG04623	R	-	Predicted NAD/FAD-dependent oxidoreductase	Haloarcula_sp_CBA1128
AVZ98_RS04290	857914..859545	-	GCF_001485555.1	NZ_BCNA01000001.1	WP_050038105.1		arCOG03730,arCOG03256	S,M	-,-	Uncharacterized protein,S-layer protein, contains zincin protease domain and Ig-fold domain	Haloarcula_sp_CBA1128
AVZ98_RS04295	859660..863688	-	GCF_001485555.1	NZ_BCNA01000001.1	WP_050038106.1	+	arCOG07560,arCOG07560,arCOG07560,arCOG07560,arCOG07560,arCOG03256,arCOG02540,arCOG03256	V,V,V,V,V,M,M,M	-,-,-,-,-,-,-,-	Multidomain secreted protein, often associated with polymorphic toxin system,Multidomain secreted protein, often associated with polymorphic toxin system,Multidomain secreted protein, often associated with polymorphic toxin system,Multidomain secreted protein, often associated with polymorphic toxin system,Multidomain secreted protein, often associated with polymorphic toxin system,S-layer protei…	Haloarcula_sp_CBA1128
AVZ98_RS04300	864068..865723	-	GCF_001485555.1	NZ_BCNA01000001.1	WP_050038107.1		arCOG01361	K	ELP3	Histone acetyltransferase	Haloarcula_sp_CBA1128
AVZ98_RS04305	866110..868002	+	GCF_001485555.1	NZ_BCNA01000001.1	WP_050038108.1		arCOG03363,arCOG02320	C,N	NtpF,Tar	Archaeal/vacuolar-type H+-ATPase subunit H,Methyl-accepting chemotaxis protein	Haloarcula_sp_CBA1128
AVZ98_RS04310	868007..868495	-	GCF_001485555.1	NZ_BCNA01000001.1	WP_014040431.1		arCOG02994	S	-	Cupin domain containing protein	Haloarcula_sp_CBA1128
AVZ98_RS04315	868536..870734	-	GCF_001485555.1	NZ_BCNA01000001.1	WP_050038109.1		arCOG00429,arCOG00429	L,L	HAN,HAN	Archaea-specific RecJ-like exonuclease, involved in stalled replication fork repair,Archaea-specific RecJ-like exonuclease, involved in stalled replication fork repair	Haloarcula_sp_CBA1128
AVZ98_RS04320	870799..871062	-	GCF_001485555.1	NZ_BCNA01000001.1	WP_004592637.1		arCOG06247	S	-	Uncharacterized protein	Haloarcula_sp_CBA1128
===	AV059_RS15155	11	GCF_001485575.1	NZ_BCNB01000006.1							Haloarcula_sp_CBA1127
AV059_RS15130	2100062..2100325	+	GCF_001485575.1	NZ_BCNB01000006.1	WP_004592637.1		arCOG06247	S	-	Uncharacterized protein	Haloarcula_sp_CBA1127
AV059_RS15135	2100390..2102591	+	GCF_001485575.1	NZ_BCNB01000006.1	WP_058995716.1		arCOG00429,arCOG00429	L,L	HAN,HAN	Archaea-specific RecJ-like exonuclease, involved in stalled replication fork repair,Archaea-specific RecJ-like exonuclease, involved in stalled replication fork repair	Haloarcula_sp_CBA1127
AV059_RS15140	2102632..2103120	+	GCF_001485575.1	NZ_BCNB01000006.1	WP_058995718.1		arCOG02994	S	-	Cupin domain containing protein	Haloarcula_sp_CBA1127
AV059_RS15145	2103122..2105014	-	GCF_001485575.1	NZ_BCNB01000006.1	WP_058995720.1		arCOG02320	N	Tar	Methyl-accepting chemotaxis protein	Haloarcula_sp_CBA1127
AV059_RS15150	2105405..2107060	+	GCF_001485575.1	NZ_BCNB01000006.1	WP_058995721.1		arCOG01361	K	ELP3	Histone acetyltransferase	Haloarcula_sp_CBA1127
AV059_RS15155	2107448..2111212	+	GCF_001485575.1	NZ_BCNB01000006.1	WP_079990788.1	+	arCOG07560,arCOG07560,arCOG07560,arCOG07560,arCOG03256,arCOG02540,arCOG03256	V,V,V,V,M,M,M	-,-,-,-,-,-,-	Multidomain secreted protein, often associated with polymorphic toxin system,Multidomain secreted protein, often associated with polymorphic toxin system,Multidomain secreted protein, often associated with polymorphic toxin system,Multidomain secreted protein, often associated with polymorphic toxin system,S-layer protein, contains zincin protease domain and Ig-fold domain,PKD repeats containing …	Haloarcula_sp_CBA1127
AV059_RS15160	2111327..2113015	+	GCF_001485575.1	NZ_BCNB01000006.1	WP_058995726.1		arCOG03730,arCOG09230,arCOG03256	S,S,M	-,-,-	Uncharacterized protein,Uncharacterized protein,S-layer protein, contains zincin protease domain and Ig-fold domain	Haloarcula_sp_CBA1127
AV059_RS15165	2113087..2114121	+	GCF_001485575.1	NZ_BCNB01000006.1	WP_058995729.1		arCOG04623	R	-	Predicted NAD/FAD-dependent oxidoreductase	Haloarcula_sp_CBA1127
AV059_RS15170	2114158..2116311	+	GCF_001485575.1	NZ_BCNB01000006.1	WP_058995731.1		arCOG01695	JO	RqcH	Ribosome quality control (RQC) protein RqcH, Rqc2/NEMF/Tae2 family, contains fibronectin-(FbpA) and RNA- (NFACT) binding domains	Haloarcula_sp_CBA1127
AV059_RS15175	2116357..2117385	+	GCF_001485575.1	NZ_BCNB01000006.1	WP_058997630.1		arCOG00636	O	HypE	Carbamoyl dehydratase HypE (hydrogenase maturation factor)	Haloarcula_sp_CBA1127
AV059_RS15180	2117572..2118270	+	GCF_001485575.1	NZ_BCNB01000006.1	WP_058997632.1		arCOG02879	S	-	Uncharacterized membrane protein, DUF4013 family	Haloarcula_sp_CBA1127
===	MEFOE_RS10665	11	GCF_001571385.1	NZ_BCNW01000001.1							Methanofollis_ethanolicus_HASU
MEFOE_RS10640	2192458..2194374	+	GCF_001571385.1	NZ_BCNW01000001.1	WP_067051924.1		arCOG02842,arCOG02035	C,R	Fdx,-	Ferredoxin,Uncharacterized Fe-S clusters-containing protein, contains DUF4445 domain	Methanofollis_ethanolicus_HASU
MEFOE_RS10645	2194371..2195384	+	GCF_001571385.1	NZ_BCNW01000001.1	WP_083523505.1		arCOG09451	E	MetE	Methionine synthase II (cobalamin-independent)	Methanofollis_ethanolicus_HASU
MEFOE_RS10650	2195381..2196139	+	GCF_001571385.1	NZ_BCNW01000001.1	WP_067051928.1		arCOG00587	O	CooC	CO dehydrogenase maturation factor	Methanofollis_ethanolicus_HASU
MEFOE_RS10655	2197324..2198664	+	GCF_001571385.1	NZ_BCNW01000001.1	WP_067051930.1		arCOG01747	F	PurB	Adenylosuccinate lyase	Methanofollis_ethanolicus_HASU
MEFOE_RS10660	2199208..2202201	-	GCF_001571385.1	NZ_BCNW01000001.1	WP_067051932.1		arCOG02555,arCOG02555,arCOG03264,arCOG02542	M,M,M,M	-,-,-,-	Lipoprotein NosD family, contains CASH domains,Lipoprotein NosD family, contains CASH domains,Cell surface protein,Cell surface protein containing PGF C-terminal sorting motif	Methanofollis_ethanolicus_HASU
MEFOE_RS10665	2202494..2208052	-	GCF_001571385.1	NZ_BCNW01000001.1	WP_083523432.1	+	arCOG02555,arCOG02555,arCOG02555,arCOG02550,arCOG02515,arCOG02508,arCOG02508,arCOG02542	M,M,M,S,S,S,S,M	-,-,-,-,-,-,-,-	Lipoprotein NosD family, contains CASH domains,Lipoprotein NosD family, contains CASH domains,Lipoprotein NosD family, contains CASH domains,PKD repeats containing protein,Secreted protein, with PKD repeat domain,Secreted protein, with PKD repeat domain,Secreted protein, with PKD repeat domain,Cell surface protein containing PGF C-terminal sorting motif	Methanofollis_ethanolicus_HASU
MEFOE_RS10670	2208479..2209000	-	GCF_001571385.1	NZ_BCNW01000001.1	WP_083523433.1		arCOG07958	S	-	Ketosteroid isomerase homolog	Methanofollis_ethanolicus_HASU
MEFOE_RS10675	2209129..2211174	+	GCF_001571385.1	NZ_BCNW01000001.1	WP_083523434.1		arCOG02352,arCOG02350,arCOG06538	T,T,T	-,-,-	Signal transduction histidine kinase with PAS and PocR sensory domains,PAS domain,Signal transduction histidine kinase	Methanofollis_ethanolicus_HASU
MEFOE_RS10680	2211291..2212289	+	GCF_001571385.1	NZ_BCNW01000001.1	WP_067051940.1		arCOG00071	E	AsnB	Asparagine synthase (glutamine-hydrolyzing)	Methanofollis_ethanolicus_HASU
MEFOE_RS10685	2213422..2213718	+	GCF_001571385.1	NZ_BCNW01000001.1	WP_067051942.1		arCOG06905	S	-	Uncharacterized protein	Methanofollis_ethanolicus_HASU
MEFOE_RS10690	2213715..2216480	+	GCF_001571385.1	NZ_BCNW01000001.1	WP_067051944.1		arCOG07809	X	-	Viral primase fused to AAA DnaA like ATPAse and Zn finger domain	Methanofollis_ethanolicus_HASU
===	MEFOE_RS12310	11	GCF_001571385.1	NZ_BCNW01000001.1							Methanofollis_ethanolicus_HASU
MEFOE_RS12285	2543891..2544508	-	GCF_001571385.1	NZ_BCNW01000001.1	WP_067053298.1		arCOG00068	G	GutQ	D-arabinose 5-phosphate isomerase GutQ	Methanofollis_ethanolicus_HASU
MEFOE_RS12290	2544535..2544957	-	GCF_001571385.1	NZ_BCNW01000001.1	WP_067052506.1		arCOG02077	C	IscU	NifU homolog involved in Fe-S cluster formation	Methanofollis_ethanolicus_HASU
MEFOE_RS12295	2544976..2546124	-	GCF_001571385.1	NZ_BCNW01000001.1	WP_067052508.1		arCOG00066	E	NifS/DndA	Cysteine sulfinate desulfinase/cysteine desulfurase or related enzyme	Methanofollis_ethanolicus_HASU
MEFOE_RS12300	2546136..2546495	-	GCF_001571385.1	NZ_BCNW01000001.1	WP_067052510.1		arCOG02066	R	-	DsrE/DsrF/DrsH-like family peroxiredoxin	Methanofollis_ethanolicus_HASU
MEFOE_RS12305	2546505..2546765	-	GCF_001571385.1	NZ_BCNW01000001.1	WP_067053301.1		arCOG02062	P	TusA	TusA-related sulfurtransferase	Methanofollis_ethanolicus_HASU
MEFOE_RS12310	2547107..2552815	+	GCF_001571385.1	NZ_BCNW01000001.1	WP_067052512.1	+	arCOG02549,arCOG06836,arCOG02508,arCOG06836,arCOG02508,arCOG02510,arCOG02508,arCOG02516,arCOG02540	M,R,S,R,S,S,S,S,M	-,-,-,-,-,-,-,-,-	Cell surface protein,PKD repeats containing protein,Secreted protein, with PKD repeat domain,PKD repeats containing protein,Secreted protein, with PKD repeat domain,Secreted protein, with PKD repeat domain,Secreted protein, with PKD repeat domain,Secreted protein, with PKD repeat domain,PKD repeats containing protein	Methanofollis_ethanolicus_HASU
MEFOE_RS12315	2553028..2553684	-	GCF_001571385.1	NZ_BCNW01000001.1	WP_067052514.1		arCOG01798	E	HisM	ABC-type amino acid transport system, permease component	Methanofollis_ethanolicus_HASU
MEFOE_RS12320	2553696..2554451	-	GCF_001571385.1	NZ_BCNW01000001.1	WP_067052515.1		arCOG00923	E	GlnQ	ABC-type polar amino acid transport system, ATPase component	Methanofollis_ethanolicus_HASU
MEFOE_RS12325	2554454..2555131	-	GCF_001571385.1	NZ_BCNW01000001.1	WP_067052516.1		arCOG01798	E	HisM	ABC-type amino acid transport system, permease component	Methanofollis_ethanolicus_HASU
MEFOE_RS12330	2555286..2556089	-	GCF_001571385.1	NZ_BCNW01000001.1	WP_067052517.1		arCOG01799	E	HisJ	ABC-type amino acid transport/signal transduction system, periplasmic component/domain	Methanofollis_ethanolicus_HASU
MEFOE_RS12335	2556253..2556714	-	GCF_001571385.1	NZ_BCNW01000001.1	WP_067052518.1		arCOG04466	R	-	Na+-dependent transporter of the SNF family	Methanofollis_ethanolicus_HASU
===	A4G99_RS08025	11	GCF_001625445.1	NZ_LWHG01000011.1							Haladaptatus_sp_R4
A4G99_RS07995	849996..850313	-	GCF_001625445.1	NZ_LWHG01000011.1	WP_066141665.1		arCOG03917	S	-	Uncharacterized protein	Haladaptatus_sp_R4
A4G99_RS08005	852362..853336	+	GCF_001625445.1	NZ_LWHG01000011.1	WP_066141669.1		arCOG01931	G	LigW	5-carboxyvanillate decarboxylase LigW (lignin degradation), amidohydro_2 domain	Haladaptatus_sp_R4
A4G99_RS08010	853405..854241	-	GCF_001625445.1	NZ_LWHG01000011.1	WP_066142448.1						Haladaptatus_sp_R4
A4G99_RS08015	854674..855516	+	GCF_001625445.1	NZ_LWHG01000011.1	WP_066141672.1		arCOG01964	P	Kch	Kef-type K+ transport system, predicted NAD-binding component	Haladaptatus_sp_R4
A4G99_RS08020	855687..856514	+	GCF_001625445.1	NZ_LWHG01000011.1	WP_066141675.1		arCOG02876	G	CDA1	Peptidoglycan/xylan/chitin deacetylase, PgdA/CDA1 family	Haladaptatus_sp_R4
A4G99_RS08025	856734..863057	+	GCF_001625445.1	NZ_LWHG01000011.1	WP_066141678.1	+	arCOG02487,arCOG04500,arCOG04500,arCOG04500,arCOG04500,arCOG07554	M,S,S,S,S,M	-,-,-,-,-,-	Cell surface protein, a component of a putative secretion system,Uncharacterized protein with Ig-like domain,Uncharacterized protein with Ig-like domain,Uncharacterized protein with Ig-like domain,Uncharacterized protein with Ig-like domain,Cell surface protein	Haladaptatus_sp_R4
A4G99_RS08030	863281..863475	+	GCF_001625445.1	NZ_LWHG01000011.1	WP_007977946.1		arCOG02984	K	CspC	Cold shock protein, CspA family	Haladaptatus_sp_R4
A4G99_RS08035	863554..863922	-	GCF_001625445.1	NZ_LWHG01000011.1	WP_066141681.1		arCOG02021	P	PspE	Rhodanese-related sulfurtransferase	Haladaptatus_sp_R4
A4G99_RS08040	864104..864388	-	GCF_001625445.1	NZ_LWHG01000011.1	WP_082837733.1		arCOG01179	J	InfA	Translation initiation factor 1 (IF-1)	Haladaptatus_sp_R4
A4G99_RS08045	864605..866113	+	GCF_001625445.1	NZ_LWHG01000011.1	WP_066141686.1		arCOG06073	C	PckA	Phosphoenolpyruvate carboxykinase (ATP)	Haladaptatus_sp_R4
A4G99_RS08050	866165..866383	-	GCF_001625445.1	NZ_LWHG01000011.1	WP_066141688.1		arCOG13615	S	-	Uncharacterized protein	Haladaptatus_sp_R4
===	AV929_RS09585	11	GCF_001647155.1	NZ_LRHL01000023.1							Haloarcula_sp_K1
AV929_RS09560	411776..412474	-	GCF_001647155.1	NZ_LRHL01000023.1	WP_064288092.1		arCOG02879	S	-	Uncharacterized membrane protein, DUF4013 family	Haloarcula_sp_K1
AV929_RS09565	412624..413655	-	GCF_001647155.1	NZ_LRHL01000023.1	WP_064288093.1		arCOG00636	O	HypE	Carbamoyl dehydratase HypE (hydrogenase maturation factor)	Haloarcula_sp_K1
AV929_RS09570	413701..415848	-	GCF_001647155.1	NZ_LRHL01000023.1	WP_064288094.1		arCOG01695	JO	RqcH	Ribosome quality control (RQC) protein RqcH, Rqc2/NEMF/Tae2 family, contains fibronectin-(FbpA) and RNA- (NFACT) binding domains	Haloarcula_sp_K1
AV929_RS09575	415885..416919	-	GCF_001647155.1	NZ_LRHL01000023.1	WP_064288095.1		arCOG04623	R	-	Predicted NAD/FAD-dependent oxidoreductase	Haloarcula_sp_K1
AV929_RS09580	416991..418433	-	GCF_001647155.1	NZ_LRHL01000023.1	WP_064288096.1		arCOG03730,arCOG09230,arCOG03256	S,S,M	-,-,-	Uncharacterized protein,Uncharacterized protein,S-layer protein, contains zincin protease domain and Ig-fold domain	Haloarcula_sp_K1
AV929_RS09585	418548..422039	-	GCF_001647155.1	NZ_LRHL01000023.1	WP_064288203.1	+	arCOG07560,arCOG07560,arCOG07560,arCOG07560,arCOG03256,arCOG03504,arCOG03256	V,V,V,V,M,M,M	-,-,-,-,-,-,-	Multidomain secreted protein, often associated with polymorphic toxin system,Multidomain secreted protein, often associated with polymorphic toxin system,Multidomain secreted protein, often associated with polymorphic toxin system,Multidomain secreted protein, often associated with polymorphic toxin system,S-layer protein, contains zincin protease domain and Ig-fold domain,Cell surface protein, c…	Haloarcula_sp_K1
AV929_RS09590	422419..424074	-	GCF_001647155.1	NZ_LRHL01000023.1	WP_014040428.1		arCOG01361	K	ELP3	Histone acetyltransferase	Haloarcula_sp_K1
AV929_RS09595	424465..426357	+	GCF_001647155.1	NZ_LRHL01000023.1	WP_064288098.1		arCOG03363,arCOG02320	C,N	NtpF,Tar	Archaeal/vacuolar-type H+-ATPase subunit H,Methyl-accepting chemotaxis protein	Haloarcula_sp_K1
AV929_RS09600	426362..426850	-	GCF_001647155.1	NZ_LRHL01000023.1	WP_064288100.1		arCOG02994	S	-	Cupin domain containing protein	Haloarcula_sp_K1
AV929_RS09605	426891..429089	-	GCF_001647155.1	NZ_LRHL01000023.1	WP_064288101.1		arCOG00429,arCOG00429	L,L	HAN,HAN	Archaea-specific RecJ-like exonuclease, involved in stalled replication fork repair,Archaea-specific RecJ-like exonuclease, involved in stalled replication fork repair	Haloarcula_sp_K1
AV929_RS09610	429154..429417	-	GCF_001647155.1	NZ_LRHL01000023.1	WP_004592637.1		arCOG06247	S	-	Uncharacterized protein	Haloarcula_sp_K1
===	BBD46_RS02370	6	GCF_001861355.1	NZ_MASN01000004.1							Natrialba_sp_SSL1
BBD46_RS02345	190269..191504	+	GCF_001861355.1	NZ_MASN01000004.1	WP_071400152.1		arCOG00340	C	GlcD	FAD/FMN-containing dehydrogenase fused to Heterodisulfide reductase, subunit B	Natrialba_sp_SSL1
BBD46_RS02350	191501..191965	+	GCF_001861355.1	NZ_MASN01000004.1	WP_084777647.1		arCOG11872	T	-	Sensory rhodopsin transducer	Natrialba_sp_SSL1
BBD46_RS02355	192063..192971	-	GCF_001861355.1	NZ_MASN01000004.1	WP_071400153.1		arCOG04756	R	-	Predicted permease	Natrialba_sp_SSL1
BBD46_RS02360	193109..193960	+	GCF_001861355.1	NZ_MASN01000004.1	WP_071400154.1		arCOG02751	X	-	Transposase, IS5 family	Natrialba_sp_SSL1
BBD46_RS02365	194046..195464	+	GCF_001861355.1	NZ_MASN01000004.1	WP_071400155.1		arCOG01522	H	HemY	Protoporphyrinogen oxidase	Natrialba_sp_SSL1
BBD46_RS02370	195825..199289	-	GCF_001861355.1	NZ_MASN01000004.1	WP_071400156.1	+	arCOG07560,arCOG07560,arCOG02488,arCOG07560,arCOG07560	V,V,X,V,V	-,-,-,-,-	Multidomain secreted protein, often associated with polymorphic toxin system,Multidomain secreted protein, often associated with polymorphic toxin system,Phage distal tail protein, receptor-binding, might be implicated in secretion of polymorphic toxins,Multidomain secreted protein, often associated with polymorphic toxin system,Multidomain secreted protein, often associated with polymorphic toxi…	Natrialba_sp_SSL1
===	BBD46_RS13430	11	GCF_001861355.1	NZ_MASN01000036.1							Natrialba_sp_SSL1
BBD46_RS13410	1333..1557	-	GCF_001861355.1	NZ_MASN01000036.1	WP_084777753.1		arCOG08928	S	-	Uncharacterized protein	Natrialba_sp_SSL1
BBD46_RS13415	2242..2946	-	GCF_001861355.1	NZ_MASN01000036.1	WP_071402287.1		arCOG02250	H	EcfT	Energy-coupling factor transporter transmembrane protein EcfT	Natrialba_sp_SSL1
BBD46_RS13420	2996..3721	-	GCF_001861355.1	NZ_MASN01000036.1	WP_071402288.1		arCOG00202	P	EcfA2	Energy-coupling factor transporter ATP-binding protein EcfA2	Natrialba_sp_SSL1
BBD46_RS13425	3730..4338	-	GCF_001861355.1	NZ_MASN01000036.1	WP_071402210.1		arCOG02986	H	BioY	Biotin transporter BioY	Natrialba_sp_SSL1
BBD46_RS21660	4667..4993	+	GCF_001861355.1	NZ_MASN01000036.1	WP_084777754.1						Natrialba_sp_SSL1
BBD46_RS13430	5008..9633	+	GCF_001861355.1	NZ_MASN01000036.1	WP_071402289.1	+	arCOG10751,arCOG10180,arCOG10180,arCOG10180,arCOG07560,arCOG07560	S,M,M,M,V,V	-,-,-,-,-,-	Uncharacterized protein,S-layer-forming halobacterial major cell surface glycoprotein,S-layer-forming halobacterial major cell surface glycoprotein,S-layer-forming halobacterial major cell surface glycoprotein,Multidomain secreted protein, often associated with polymorphic toxin system,Multidomain secreted protein, often associated with polymorphic toxin system	Natrialba_sp_SSL1
BBD46_RS21665	9607..9939	-	GCF_001861355.1	NZ_MASN01000036.1	WP_084777755.1		arCOG10869	V	-	Zincin metallopeptidase, DUF4157 family, toxin containing protein of polymorphic toxin system	Natrialba_sp_SSL1
BBD46_RS13435	9940..10143	-	GCF_001861355.1	NZ_MASN01000036.1	WP_071402211.1						Natrialba_sp_SSL1
BBD46_RS13440	10245..11111	-	GCF_001861355.1	NZ_MASN01000036.1	WP_084777760.1		arCOG10872	V	-	Putative immunity protein, associated with polymorphic toxin loci	Natrialba_sp_SSL1
BBD46_RS13445	11189..12472	-	GCF_001861355.1	NZ_MASN01000036.1	WP_071402213.1		arCOG10869	V	-	Zincin metallopeptidase, DUF4157 family, toxin containing protein of polymorphic toxin system	Natrialba_sp_SSL1
BBD46_RS13450	12858..13154	-	GCF_001861355.1	NZ_MASN01000036.1	WP_071402214.1		arCOG04637	S	-	Uncharacterized protein	Natrialba_sp_SSL1
===	B2G88_RS02970	11	GCF_002177135.1	NZ_MWPH01000001.1							Natronolimnobius_baerhuensis_CGMCC_1_3597
B2G88_RS02945	590368..590679	+	GCF_002177135.1	NZ_MWPH01000001.1	WP_054863034.1		arCOG06330	S	-	Uncharacterized protein	Natronolimnobius_baerhuensis_CGMCC_1_3597
B2G88_RS02950	590939..591601	-	GCF_002177135.1	NZ_MWPH01000001.1	WP_087713924.1						Natronolimnobius_baerhuensis_CGMCC_1_3597
B2G88_RS02955	591733..592206	+	GCF_002177135.1	NZ_MWPH01000001.1	WP_087713925.1		arCOG04569	S	-	Uncharacterized protein	Natronolimnobius_baerhuensis_CGMCC_1_3597
B2G88_RS02960	592215..592430	-	GCF_002177135.1	NZ_MWPH01000001.1	WP_054863036.1		arCOG06215	S	-	Uncharacterized protein	Natronolimnobius_baerhuensis_CGMCC_1_3597
B2G88_RS02965	592503..592793	+	GCF_002177135.1	NZ_MWPH01000001.1	WP_054863037.1		arCOG04637	S	-	Uncharacterized protein	Natronolimnobius_baerhuensis_CGMCC_1_3597
B2G88_RS02970	592856..597112	-	GCF_002177135.1	NZ_MWPH01000001.1	WP_087713926.1	+	arCOG10751,arCOG10180,arCOG07560,arCOG11878,arCOG07560,arCOG14846	S,M,V,S,V,S	-,-,-,-,-,-	Uncharacterized protein,S-layer-forming halobacterial major cell surface glycoprotein,Multidomain secreted protein, often associated with polymorphic toxin system,Uncharacterized protein,Multidomain secreted protein, often associated with polymorphic toxin system,Uncharacterized protein	Natronolimnobius_baerhuensis_CGMCC_1_3597
B2G88_RS02975	597611..598189	+	GCF_002177135.1	NZ_MWPH01000001.1	WP_087713927.1		arCOG02986	H	BioY	Biotin transporter BioY	Natronolimnobius_baerhuensis_CGMCC_1_3597
B2G88_RS02980	598193..598912	+	GCF_002177135.1	NZ_MWPH01000001.1	WP_054863038.1		arCOG00202	P	EcfA2	Energy-coupling factor transporter ATP-binding protein EcfA2	Natronolimnobius_baerhuensis_CGMCC_1_3597
B2G88_RS02985	598906..599610	+	GCF_002177135.1	NZ_MWPH01000001.1	WP_054863039.1		arCOG02250	H	EcfT	Energy-coupling factor transporter transmembrane protein EcfT	Natronolimnobius_baerhuensis_CGMCC_1_3597
B2G88_RS02990	599628..600362	-	GCF_002177135.1	NZ_MWPH01000001.1	WP_087713928.1		arCOG01854	R	WbbJ	Acetyltransferase (isoleucine patch superfamily)	Natronolimnobius_baerhuensis_CGMCC_1_3597
B2G88_RS02995	600647..601378	+	GCF_002177135.1	NZ_MWPH01000001.1	WP_087713929.1						Natronolimnobius_baerhuensis_CGMCC_1_3597
===	ASJ80_RS02550	11	GCF_002287175.1	NZ_LMVM01000001.1							Methanobacterium_bryantii_M_o_H_
ASJ80_RS02525	524488..525897	+	GCF_002287175.1	NZ_LMVM01000001.1	WP_069584664.1		arCOG00427	L	RecJ/Cdc45	Single-stranded DNA-specific exonuclease RecJ	Methanobacterium_bryantii_M_o_H_
ASJ80_RS02530	526548..526991	+	GCF_002287175.1	NZ_LMVM01000001.1	WP_069584666.1		arCOG02053	T	UspA	Nucleotide-binding protein, UspA family	Methanobacterium_bryantii_M_o_H_
ASJ80_RS02535	527278..528063	+	GCF_002287175.1	NZ_LMVM01000001.1	WP_069584668.1		arCOG04399	K	-	Predicted transcriptional regulator	Methanobacterium_bryantii_M_o_H_
ASJ80_RS02540	528271..529143	-	GCF_002287175.1	NZ_LMVM01000001.1	WP_069584670.1		arCOG04263	H	-	Pantoate kinase	Methanobacterium_bryantii_M_o_H_
ASJ80_RS02545	529422..530090	+	GCF_002287175.1	NZ_LMVM01000001.1	WP_069584673.1		arCOG00304	E	HIS2	Histidinol phosphatase or related hydrolase of the PHP family	Methanobacterium_bryantii_M_o_H_
ASJ80_RS02550	530693..534745	-	GCF_002287175.1	NZ_LMVM01000001.1	WP_095651933.1	+	arCOG02555,arCOG07611,arCOG07611,arCOG07611	M,M,M,M	-,-,-,-	Lipoprotein NosD family, contains CASH domains,Cell surface protein, contains DUF11 domains,Cell surface protein, contains DUF11 domains,Cell surface protein, contains DUF11 domains	Methanobacterium_bryantii_M_o_H_
ASJ80_RS02555	535459..535902	-	GCF_002287175.1	NZ_LMVM01000001.1	WP_069582696.1		arCOG02053	T	UspA	Nucleotide-binding protein, UspA family	Methanobacterium_bryantii_M_o_H_
ASJ80_RS02560	536259..536684	-	GCF_002287175.1	NZ_LMVM01000001.1	WP_069582695.1		arCOG13994	S	-	Uncharacterized protein	Methanobacterium_bryantii_M_o_H_
ASJ80_RS02565	537022..537417	-	GCF_002287175.1	NZ_LMVM01000001.1	WP_069582694.1		arCOG06493	S	-	HEAT repeats containing protein	Methanobacterium_bryantii_M_o_H_
ASJ80_RS02570	537778..538443	-	GCF_002287175.1	NZ_LMVM01000001.1	WP_069582693.1		arCOG00701	I	UgpQ	Glycerophosphoryl diester phosphodiesterase	Methanobacterium_bryantii_M_o_H_
ASJ80_RS02575	538496..538783	-	GCF_002287175.1	NZ_LMVM01000001.1	WP_069582692.1						Methanobacterium_bryantii_M_o_H_
===	CP556_RS21525	6	GCF_002572525.1	NZ_PDBS01000003.1							Natrinema_sp_CBA1119
CP556_RS21500	20945..21217	-	GCF_002572525.1	NZ_PDBS01000003.1	WP_098727730.1		arCOG06330	S	-	Uncharacterized protein	Natrinema_sp_CBA1119
CP556_RS21505	21624..22397	-	GCF_002572525.1	NZ_PDBS01000003.1	WP_098727734.1		arCOG03009	U	ComEC_2	DNA uptake channel protein ComEC C-terminal domain, metallo-beta-lactamase superfamily	Natrinema_sp_CBA1119
CP556_RS21510	22786..23043	-	GCF_002572525.1	NZ_PDBS01000003.1	WP_098727731.1		arCOG07300	L	-	Uncharacterized protein associated with inactivated PolB-like polymerase	Natrinema_sp_CBA1119
CP556_RS21515	23218..23760	-	GCF_002572525.1	NZ_PDBS01000003.1	WP_098727732.1		arCOG08101	L	-	Inactivated RecA-like ATPase associated with inactivated PolB gene	Natrinema_sp_CBA1119
CP556_RS21520	25499..25759	-	GCF_002572525.1	NZ_PDBS01000003.1	WP_098727733.1		arCOG08099	V	-	HNH family endonuclease	Natrinema_sp_CBA1119
CP556_RS21525	26389..30171	+	GCF_002572525.1	NZ_PDBS01000003.1	WP_098727735.1	+	arCOG02487,arCOG02488,arCOG02488,arCOG07560	M,X,X,V	-,-,-,-	Cell surface protein, a component of a putative secretion system,Phage distal tail protein, receptor-binding, might be implicated in secretion of polymorphic toxins,Phage distal tail protein, receptor-binding, might be implicated in secretion of polymorphic toxins,Multidomain secreted protein, often associated with polymorphic toxin system	Natrinema_sp_CBA1119
===	CP556_RS21780	11	GCF_002572525.1	NZ_PDBS01000006.1							Natrinema_sp_CBA1119
CP556_RS21755	5949..6221	-	GCF_002572525.1	NZ_PDBS01000006.1	WP_098727730.1		arCOG06330	S	-	Uncharacterized protein	Natrinema_sp_CBA1119
CP556_RS21760	6628..7401	-	GCF_002572525.1	NZ_PDBS01000006.1	WP_098727734.1		arCOG03009	U	ComEC_2	DNA uptake channel protein ComEC C-terminal domain, metallo-beta-lactamase superfamily	Natrinema_sp_CBA1119
CP556_RS21765	7790..8047	-	GCF_002572525.1	NZ_PDBS01000006.1	WP_098727731.1		arCOG07300	L	-	Uncharacterized protein associated with inactivated PolB-like polymerase	Natrinema_sp_CBA1119
CP556_RS21770	8222..8764	-	GCF_002572525.1	NZ_PDBS01000006.1	WP_098727732.1		arCOG08101	L	-	Inactivated RecA-like ATPase associated with inactivated PolB gene	Natrinema_sp_CBA1119
CP556_RS21775	10503..10763	-	GCF_002572525.1	NZ_PDBS01000006.1	WP_098727733.1		arCOG08099	V	-	HNH family endonuclease	Natrinema_sp_CBA1119
CP556_RS21780	11393..15175	+	GCF_002572525.1	NZ_PDBS01000006.1	WP_098727735.1	+	arCOG02487,arCOG02488,arCOG02488,arCOG07560	M,X,X,V	-,-,-,-	Cell surface protein, a component of a putative secretion system,Phage distal tail protein, receptor-binding, might be implicated in secretion of polymorphic toxins,Phage distal tail protein, receptor-binding, might be implicated in secretion of polymorphic toxins,Multidomain secreted protein, often associated with polymorphic toxin system	Natrinema_sp_CBA1119
CP556_RS21785	15439..16944	+	GCF_002572525.1	NZ_PDBS01000006.1	WP_098727769.1		arCOG02482	X	-	Phage tail protein P2-like contains WD40/PQQ-like beta propeller repeats	Natrinema_sp_CBA1119
CP556_RS21790	17439..18605	+	GCF_002572525.1	NZ_PDBS01000006.1	WP_098727770.1		arCOG11112	E	-	Zincin class protease	Natrinema_sp_CBA1119
CP556_RS21795	19411..22269	+	GCF_002572525.1	NZ_PDBS01000006.1	WP_098727771.1		arCOG13570,arCOG06273,arCOG10803	S,M,R	-,-,-	Uncharacterized membrane protein,S-layer protein,Cohesin domain containing secreted protein	Natrinema_sp_CBA1119
CP556_RS21800	22602..22877	-	GCF_002572525.1	NZ_PDBS01000006.1	WP_098727772.1		arCOG00005	K	-	Transcriptional regulator, PadR family	Natrinema_sp_CBA1119
CP556_RS21815	24601..25578	-	GCF_002572525.1	NZ_PDBS01000006.1	WP_098727773.1		arCOG02132	X	-	Transposase	Natrinema_sp_CBA1119
===	MG2_0906	15	GCA_000246735.1	CM001443.1							uncultured_marine_group_II_euryarchaeote_
MG2_0901	997140..1001465	-	GCA_000246735.1	CM001443.1	EHR76489.1		arCOG02487,arCOG07561,arCOG06234	M,V,L	-,-,H3TH	Cell surface protein, a component of a putative secretion system,Secreted multidomain protein, often contains vWA and Ca(2+)-binding domain (some could contain a C-terminal toxin domain),Predicted 5' DNA nuclease, flap endonuclease-1-like, helix-3-turn-helix (H3TH) domain	uncultured_marine_group_II_euryarchaeote_
MG2_0902	1001557..1006476	-	GCA_000246735.1	CM001443.1	EHR76490.1		arCOG11012,arCOG02487	D,M	ATS1,-	Alpha-tubulin suppressor and related RCC1 domain-containing proteins,Cell surface protein, a component of a putative secretion system	uncultured_marine_group_II_euryarchaeote_
MG2_0903	1006660..1007286	+	GCA_000246735.1	CM001443.1	EHR76491.1		arCOG01947	E	LysE	Lysine efflux protein	uncultured_marine_group_II_euryarchaeote_
MG2_0904	1007260..1007907	-	GCA_000246735.1	CM001443.1	EHR76492.1		arCOG02274	K	-	Transcriptional regulator, contains HTH domain	uncultured_marine_group_II_euryarchaeote_
MG2_0905	1008415..1013642	-	GCA_000246735.1	CM001443.1	EHR76493.1		arCOG05365,arCOG07561,arCOG07561	M,V,V	AglB,-,-	Oligosaccharyltransferase membrane subunit,Secreted multidomain protein, often contains vWA and Ca(2+)-binding domain (some could contain a C-terminal toxin domain),Secreted multidomain protein, often contains vWA and Ca(2+)-binding domain (some could contain a C-terminal toxin domain)	uncultured_marine_group_II_euryarchaeote_
MG2_0906	1013639..1019758	-	GCA_000246735.1	CM001443.1	EHR76494.1	+	arCOG02487,arCOG05978,arCOG06534,arCOG05365	M,M,R,M	-,-,-,AglB	Cell surface protein, a component of a putative secretion system,Extracellular protein containing Kelch and FN3 domains,Cohesin domain containing secreted protein,Oligosaccharyltransferase membrane subunit	uncultured_marine_group_II_euryarchaeote_
MG2_0907	1019755..1020825	-	GCA_000246735.1	CM001443.1	EHR76495.1		arCOG02508,arCOG06534	S,R	-,-	Secreted protein, with PKD repeat domain,Cohesin domain containing secreted protein	uncultured_marine_group_II_euryarchaeote_
MG2_0908	1020928..1021101	+	GCA_000246735.1	CM001443.1	EHR76496.1						uncultured_marine_group_II_euryarchaeote_
MG2_0909	1021052..1024378	+	GCA_000246735.1	CM001443.1	EHR76497.1	+	arCOG05365	M	AglB	Oligosaccharyltransferase membrane subunit	uncultured_marine_group_II_euryarchaeote_
MG2_0910	1024449..1028144	-	GCA_000246735.1	CM001443.1	EHR76498.1	+	arCOG02510,arCOG06039	S,M	-,SlaA	Secreted protein, with PKD repeat domain,S-layer protein SlaA	uncultured_marine_group_II_euryarchaeote_
MG2_0911	1028281..1034562	-	GCA_000246735.1	CM001443.1	EHR76499.1		arCOG02487,arCOG07561,arCOG07561,arCOG07561,arCOG07561,arCOG06234,arCOG08785,arCOG06233,arCOG06233	M,V,V,V,V,L,S,L,L	-,-,-,-,-,H3TH,-,-,-	Cell surface protein, a component of a putative secretion system,Secreted multidomain protein, often contains vWA and Ca(2+)-binding domain (some could contain a C-terminal toxin domain),Secreted multidomain protein, often contains vWA and Ca(2+)-binding domain (some could contain a C-terminal toxin domain),Secreted multidomain protein, often contains vWA and Ca(2+)-binding domain (some could con…	uncultured_marine_group_II_euryarchaeote_
MG2_0912	1034909..1036314	-	GCA_000246735.1	CM001443.1	EHR76500.1						uncultured_marine_group_II_euryarchaeote_
MG2_0913	1036379..1037002	-	GCA_000246735.1	CM001443.1	EHR76501.1		arCOG02274	K	-	Transcriptional regulator, contains HTH domain	uncultured_marine_group_II_euryarchaeote_
MG2_0914	1037073..1038392	-	GCA_000246735.1	CM001443.1	EHR76502.1		arCOG01568	M	MscS	Small-conductance mechanosensitive channel	uncultured_marine_group_II_euryarchaeote_
MG2_0915	1038483..1039475	-	GCA_000246735.1	CM001443.1	EHR76503.1		arCOG04075	H	SNZ1	Pyridoxine biosynthesis enzyme	uncultured_marine_group_II_euryarchaeote_
===	J07HX64_00625	11	GCA_000416085.1	KE356579.1							halophilic_archaeon_J07HX64_
J07HX64_00620	590554..590943	+	GCA_000416085.1	KE356579.1	ERH08868.1		arCOG02219	V	VapC	PIN domain containing protein	halophilic_archaeon_J07HX64_
J07HX64_00621	591083..591286	+	GCA_000416085.1	KE356579.1	ERH08869.1		arCOG08192	V	VapB3	RHH/copG family antitoxin	halophilic_archaeon_J07HX64_
J07HX64_00622	591283..591675	+	GCA_000416085.1	KE356579.1	ERH08870.1		arCOG02219	V	VapC	PIN domain containing protein	halophilic_archaeon_J07HX64_
J07HX64_00623	591845..592177	+	GCA_000416085.1	KE356579.1	ERH08871.1						halophilic_archaeon_J07HX64_
J07HX64_00624	592648..594021	+	GCA_000416085.1	KE356579.1	ERH08872.1		arCOG00151	G	UgpB	ABC-type sugar transport system, periplasmic component	halophilic_archaeon_J07HX64_
J07HX64_00625	594018..597638	+	GCA_000416085.1	KE356579.1	ERH08873.1	+	arCOG03256,arCOG07560,arCOG03256,arCOG07560,arCOG07560,arCOG02327	M,V,M,V,V,T	-,-,-,-,-,-	S-layer protein, contains zincin protease domain and Ig-fold domain,Multidomain secreted protein, often associated with polymorphic toxin system,S-layer protein, contains zincin protease domain and Ig-fold domain,Multidomain secreted protein, often associated with polymorphic toxin system,Multidomain secreted protein, often associated with polymorphic toxin system,Signal transduction histidine ki…	halophilic_archaeon_J07HX64_
J07HX64_00626	597879..598730	+	GCA_000416085.1	KE356579.1	ERH08874.1		arCOG00239	I	CaiD	Enoyl-CoA hydratase/carnithine racemase	halophilic_archaeon_J07HX64_
J07HX64_00627	598790..599671	+	GCA_000416085.1	KE356579.1	ERH08875.1		arCOG06125	S	-	Uncharacterized protein	halophilic_archaeon_J07HX64_
J07HX64_00628	599757..600881	+	GCA_000416085.1	KE356579.1	ERH08876.1		arCOG01259	I	FabG	Short-chain alcohol dehydrogenase	halophilic_archaeon_J07HX64_
J07HX64_00629	600836..601732	+	GCA_000416085.1	KE356579.1	ERH08877.1		arCOG14565	S	-	Uncharacterized protein associated with polymorphic toxin loci	halophilic_archaeon_J07HX64_
J07HX64_00630	601849..602079	+	GCA_000416085.1	KE356579.1	ERH08878.1						halophilic_archaeon_J07HX64_
===	A07HR60_02363	11	GCA_000496235.1	KI543234.1							uncultured_archaeon_A07HR60_
A07HR60_02358	58393..59355	+	GCA_000496235.1	KI543234.1	ESS10344.1		arCOG02826	F	PurU	Formyltetrahydrofolate hydrolase	uncultured_archaeon_A07HR60_
A07HR60_02359	59752..59958	+	GCA_000496235.1	KI543234.1	ESS10345.1						uncultured_archaeon_A07HR60_
A07HR60_02360	60289..61017	-	GCA_000496235.1	KI543234.1	ESS10346.1						uncultured_archaeon_A07HR60_
A07HR60_02361	61097..61537	-	GCA_000496235.1	KI543234.1	ESS10347.1		arCOG04517	S	-	Uncharacterized protein	uncultured_archaeon_A07HR60_
A07HR60_02362	61541..62095	-	GCA_000496235.1	KI543234.1	ESS10348.1		arCOG02773	K	-	HTH-domain containing transcriptional regulator	uncultured_archaeon_A07HR60_
A07HR60_02363	62297..65566	-	GCA_000496235.1	KI543234.1	ESS10349.1	+	arCOG07781,arCOG06273,arCOG10865	R,M,S	-,-,-	Cell surface protein,S-layer protein,Uncharacterized protein	uncultured_archaeon_A07HR60_
A07HR60_02364	65523..66929	-	GCA_000496235.1	KI543234.1	ESS10350.1		arCOG03900	X	-	IS4 transposase	uncultured_archaeon_A07HR60_
A07HR60_02365	67192..72628	-	GCA_000496235.1	KI543234.1	ESS10351.1		arCOG10954,arCOG03256,arCOG10954,arCOG10954,arCOG02508,arCOG10865,arCOG07581,arCOG09230,arCOG07554	S,M,S,S,S,S,G,S,M	-,-,-,-,-,-,-,-,-	Uncharacterized membrane protein,S-layer protein, contains zincin protease domain and Ig-fold domain,Uncharacterized membrane protein,Uncharacterized membrane protein,Secreted protein, with PKD repeat domain,Uncharacterized protein,Glycosyl hydrolase family 18, contains cellulose binding domain,Uncharacterized protein,Cell surface protein	uncultured_archaeon_A07HR60_
A07HR60_02366	73780..74415	-	GCA_000496235.1	KI543234.1	ESS10352.1		arCOG10954	S	-	Uncharacterized membrane protein	uncultured_archaeon_A07HR60_
A07HR60_02367	74774..76486	-	GCA_000496235.1	KI543234.1	ESS10353.1		arCOG02348,arCOG02278	T,T	-,FhlA	Signal transduction histidine kinase, contains PAS domain,Putative light- and oxygen-sensing transcription regulator, contains PAS, GAF and HTH domains	uncultured_archaeon_A07HR60_
A07HR60_02368	76578..76985	-	GCA_000496235.1	KI543234.1	ESS10354.1		arCOG02782	V	-	Endonuclease, HJR/Mrr/RecB family	uncultured_archaeon_A07HR60_
===	AAY43_07585	11	GCA_001402855.1	CP011449.1							Methanosarcina_sp_795_
AAY43_07560	1752056..1752382	-	GCA_001402855.1	CP011449.1	ALK05578.1		arCOG03368	S	-	Uncharacterized protein	Methanosarcina_sp_795_
AAY43_07565	1753059..1753436	+	GCA_001402855.1	CP011449.1	ALK05579.1		arCOG04154	J	RPS8A	Ribosomal protein S8E	Methanosarcina_sp_795_
AAY43_07570	1753504..1753995	+	GCA_001402855.1	CP011449.1	ALK05580.1		arCOG01580	K	-	DNA-binding transcriptional regulator, Lrp family	Methanosarcina_sp_795_
AAY43_07575	1754070..1755251	+	GCA_001402855.1	CP011449.1	ALK05581.1		arCOG01130	E	-	Aspartate/tyrosine/aromatic aminotransferase	Methanosarcina_sp_795_
AAY43_07580	1755482..1756165	+	GCA_001402855.1	CP011449.1	ALK05582.1		arCOG00995	J	-	Queuine tRNA-ribosyltransferase related protein	Methanosarcina_sp_795_
AAY43_07585	1756202..1761199	-	GCA_001402855.1	CP011449.1	ALK05583.1	+	arCOG02562,arCOG02516,arCOG02562,arCOG02508,arCOG02508,arCOG02508	R,S,R,S,S,S	-,-,-,-,-,-	Beta-propeller repeat containing protein,Secreted protein, with PKD repeat domain,Beta-propeller repeat containing protein,Secreted protein, with PKD repeat domain,Secreted protein, with PKD repeat domain,Secreted protein, with PKD repeat domain	Methanosarcina_sp_795_
AAY43_07590	1761683..1761946	-	GCA_001402855.1	CP011449.1	ALK05584.1		arCOG15082	S	-	Uncharacterized protein	Methanosarcina_sp_795_
AAY43_07595	1762642..1765254	+	GCA_001402855.1	CP011449.1	ALK05585.1		arCOG02526,arCOG06512,arCOG02499	M,M,M	-,-,-	Lipoprotein NosD family, contains CASH domains,Lipoprotein NosD family, contains CASH domains,Lipoprotein NosD family, contains CASH domains	Methanosarcina_sp_795_
AAY43_07600	1765970..1767061	+	GCA_001402855.1	CP011449.1	ALK05586.1		arCOG03520	S	-	Uncharacterized protein	Methanosarcina_sp_795_
AAY43_07605	1767880..1769592	+	GCA_001402855.1	CP011449.1	ALK05587.1		arCOG02327	T	-	Signal transduction histidine kinase, contains PAS domain	Methanosarcina_sp_795_
AAY43_07610	1769805..1770830	+	GCA_001402855.1	CP011449.1	ALK05588.1		arCOG03325	H	MtbA	Methylcobalamin:coenzyme M methyltransferase	Methanosarcina_sp_795_
===	A3K60_01530	6	GCA_001800815.1	MGWC01000010.1							Euryarchaeota_archaeon_RBG_19FT_COMBO_56_21_
A3K60_01530	2016..7445	+	GCA_001800815.1	MGWC01000010.1	OGS56861.1	+	arCOG02508,arCOG02508,arCOG02508,arCOG02508,arCOG02508	S,S,S,S,S	-,-,-,-,-	Secreted protein, with PKD repeat domain,Secreted protein, with PKD repeat domain,Secreted protein, with PKD repeat domain,Secreted protein, with PKD repeat domain,Secreted protein, with PKD repeat domain	Euryarchaeota_archaeon_RBG_19FT_COMBO_56_21_
A3K60_01535	7831..9801	+	GCA_001800815.1	MGWC01000010.1	OGS56862.1		arCOG07581	G	-	Glycosyl hydrolase family 18, contains cellulose binding domain	Euryarchaeota_archaeon_RBG_19FT_COMBO_56_21_
A3K60_01540	9969..10727	+	GCA_001800815.1	MGWC01000010.1	OGS56863.1		arCOG00071	E	AsnB	Asparagine synthase (glutamine-hydrolyzing)	Euryarchaeota_archaeon_RBG_19FT_COMBO_56_21_
A3K60_01545	10789..12087	+	GCA_001800815.1	MGWC01000010.1	OGS56864.1		arCOG02820	M	MurE	UDP-N-acetylmuramyl tripeptide synthase	Euryarchaeota_archaeon_RBG_19FT_COMBO_56_21_
A3K60_01555	12247..13152	-	GCA_001800815.1	MGWC01000010.1	OGS56865.1		arCOG00272	G	RhaT	Permease of the drug/metabolite transporter (DMT) superfamily	Euryarchaeota_archaeon_RBG_19FT_COMBO_56_21_
A3K60_01560	13196..13723	-	GCA_001800815.1	MGWC01000010.1	OGS56866.1		arCOG04989	Q	-	SAM-dependent methyltransferase	Euryarchaeota_archaeon_RBG_19FT_COMBO_56_21_
===	CVV32_02945	11	GCA_002839605.1	PGYK01000002.1							Methanomicrobiales_archaeon_HGW-Methanomicrobiales-3_
CVV32_02920	72876..74864	+	GCA_002839605.1	PGYK01000002.1	PKL65617.1		arCOG00810	J	MetG	Methionyl-tRNA synthetase	Methanomicrobiales_archaeon_HGW-Methanomicrobiales-3_
CVV32_02925	74904..75560	+	GCA_002839605.1	PGYK01000002.1	PKL65431.1						Methanomicrobiales_archaeon_HGW-Methanomicrobiales-3_
CVV32_02930	75778..75987	-	GCA_002839605.1	PGYK01000002.1	PKL65432.1						Methanomicrobiales_archaeon_HGW-Methanomicrobiales-3_
CVV32_02935	76392..76901	-	GCA_002839605.1	PGYK01000002.1	PKL65618.1		arCOG02816	O	MsrA	Peptide methionine sulfoxide reductase	Methanomicrobiales_archaeon_HGW-Methanomicrobiales-3_
CVV32_02940	77199..78239	-	GCA_002839605.1	PGYK01000002.1	PKL65433.1						Methanomicrobiales_archaeon_HGW-Methanomicrobiales-3_
CVV32_02945	78321..82631	-	GCA_002839605.1	PGYK01000002.1	PKL65434.1	+	arCOG02483,arCOG02508,arCOG02508,arCOG02508,arCOG02508,arCOG02510	S,S,S,S,S,S	-,-,-,-,-,-	Secreted protein, with PKD repeat domain,Secreted protein, with PKD repeat domain,Secreted protein, with PKD repeat domain,Secreted protein, with PKD repeat domain,Secreted protein, with PKD repeat domain,Secreted protein, with PKD repeat domain	Methanomicrobiales_archaeon_HGW-Methanomicrobiales-3_
CVV32_02950	82634..83791	-	GCA_002839605.1	PGYK01000002.1	PKL65435.1		arCOG03563,arCOG03611	R,E	-,-	Secreted protein, with PKD repeat domain,Peptidase C1A subfamily	Methanomicrobiales_archaeon_HGW-Methanomicrobiales-3_
CVV32_02955	83797..85365	-	GCA_002839605.1	PGYK01000002.1	PKL65436.1		arCOG02559,arCOG03611	M,E	-,-	Cell surface protein,Peptidase C1A subfamily	Methanomicrobiales_archaeon_HGW-Methanomicrobiales-3_
CVV32_02960	85371..86474	-	GCA_002839605.1	PGYK01000002.1	PKL65437.1		arCOG03611	E	-	Peptidase C1A subfamily	Methanomicrobiales_archaeon_HGW-Methanomicrobiales-3_
CVV32_02965	86971..87309	+	GCA_002839605.1	PGYK01000002.1	PKL65438.1						Methanomicrobiales_archaeon_HGW-Methanomicrobiales-3_
CVV32_02970	87517..87993	-	GCA_002839605.1	PGYK01000002.1	PKL65439.1		arCOG05293	R	-	Fe-S-cluster containining protein	Methanomicrobiales_archaeon_HGW-Methanomicrobiales-3_
===	CVV31_08910	6	GCA_002839645.1	PGYL01000024.1							Methanomicrobiales_archaeon_HGW-Methanomicrobiales-2_
CVV31_08885	44857..45864	-	GCA_002839645.1	PGYL01000024.1	PKL61941.1		arCOG06948	V	-	PIN domain	Methanomicrobiales_archaeon_HGW-Methanomicrobiales-2_
CVV31_08890	45861..46373	-	GCA_002839645.1	PGYL01000024.1	PKL61942.1		arCOG03847	V	Csx1	CARF domain containing protein	Methanomicrobiales_archaeon_HGW-Methanomicrobiales-2_
CVV31_08895	46681..47286	+	GCA_002839645.1	PGYL01000024.1	PKL61943.1		arCOG09496	K	-	Helix-Turn-Helix DNA binding domain of truncated MerR-like family	Methanomicrobiales_archaeon_HGW-Methanomicrobiales-2_
CVV31_08900	47403..48149	+	GCA_002839645.1	PGYL01000024.1	PKL61944.1		arCOG04284	J	YhhQ	Queuosine precursor transporter YhhQ, DUF165 family	Methanomicrobiales_archaeon_HGW-Methanomicrobiales-2_
CVV31_08905	48215..52429	+	GCA_002839645.1	PGYL01000024.1	PKL61945.1		arCOG02967,arCOG02967,arCOG02967,arCOG07600,arCOG02967,arCOG06501	T,T,T,S,T,S	-,-,-,-,-,-	NACHT family NTPase fused to HEAT repeats domain,NACHT family NTPase fused to HEAT repeats domain,NACHT family NTPase fused to HEAT repeats domain,HEAT repeats containing protein,NACHT family NTPase fused to HEAT repeats domain,HEAT repeats containing protein	Methanomicrobiales_archaeon_HGW-Methanomicrobiales-2_
CVV31_08910	52714..55686	-	GCA_002839645.1	PGYL01000024.1	PKL61946.1	+	arCOG02508,arCOG02508,arCOG02508	S,S,S	-,-,-	Secreted protein, with PKD repeat domain,Secreted protein, with PKD repeat domain,Secreted protein, with PKD repeat domain	Methanomicrobiales_archaeon_HGW-Methanomicrobiales-2_
===	CVV31_13800	1	GCA_002839645.1	PGYL01000059.1							Methanomicrobiales_archaeon_HGW-Methanomicrobiales-2_
CVV31_13800	1..4480	+	GCA_002839645.1	PGYL01000059.1	PKL60993.1	+	arCOG02508,arCOG02508,arCOG02510,arCOG06792,arCOG02508,arCOG02508,arCOG02508,arCOG02516	S,S,S,R,S,S,S,S	-,-,-,-,-,-,-,-	Secreted protein, with PKD repeat domain,Secreted protein, with PKD repeat domain,Secreted protein, with PKD repeat domain,PKD repeats containing protein,Secreted protein, with PKD repeat domain,Secreted protein, with PKD repeat domain,Secreted protein, with PKD repeat domain,Secreted protein, with PKD repeat domain	Methanomicrobiales_archaeon_HGW-Methanomicrobiales-2_

## Sheet: CARDB_neighborhoods
Genomic loci coding for CARDB domain containing proteins (five up - and downstream gene are shown)
Locus tag	Coordinates	Strand	Assembly ID	Nucleotide accession	Protein accession	"+" - seed sequence	arCOG	arCOG functional group	arCOG gene name	arCOG Annotation	Species
===	MVOL_RS08830	11	GCF_000006175.1	NC_014222.1							Methanococcus_voltae_A3
MVOL_RS04460	1014819..1015175	-	GCF_000006175.1	NC_014222.1	WP_013180285.1		arCOG02254	S	-	Predicted metal-binding protein	Methanococcus_voltae_A3
MVOL_RS04465	1015623..1016504	+	GCF_000006175.1	NC_014222.1	WP_013180286.1		arCOG02208	E	HisG	ATP phosphoribosyltransferase	Methanococcus_voltae_A3
MVOL_RS04470	1016825..1018231	+	GCF_000006175.1	NC_014222.1	WP_013180287.1		arCOG01718	J	GatB	Asp-tRNAAsn/Glu-tRNAGln amidotransferase B subunit	Methanococcus_voltae_A3
MVOL_RS04475	1018513..1019457	+	GCF_000006175.1	NC_014222.1	WP_013180288.1		arCOG00246	C	Mdh	Malate/lactate dehydrogenase	Methanococcus_voltae_A3
MVOL_RS04480	1019608..1020186	-	GCF_000006175.1	NC_014222.1	WP_013180289.1		arCOG01039	F	AdkA	Archaeal adenylate kinase	Methanococcus_voltae_A3
MVOL_RS08830	1020598..1023909	-	GCF_000006175.1	NC_014222.1	WP_052297120.1	+	arCOG09552,arCOG03553,arCOG09552,arCOG03553,arCOG03419	S,M,S,M,M	-,-,-,-,-	Uncharacterized membrane protein,Cell surface protein,Uncharacterized membrane protein,Cell surface protein,S-layer-like protein	Methanococcus_voltae_A3
MVOL_RS04490	1024133..1025473	-	GCF_000006175.1	NC_014222.1	WP_048187487.1		arCOG03611,arCOG03417	E,P	-,FepB	Peptidase C1A subfamily,ABC-type Fe3+-hydroxamate transport system, periplasmic component	Methanococcus_voltae_A3
MVOL_RS04495	1025856..1026893	-	GCF_000006175.1	NC_014222.1	WP_013180292.1		arCOG04874	C	AllD	Malate/lactate/ureidoglycolate dehydrogenase, LDH2 family	Methanococcus_voltae_A3
MVOL_RS04500	1027136..1028953	-	GCF_000006175.1	NC_014222.1	WP_083807433.1		arCOG01594	E	CarB	Carbamoylphosphate synthase large subunit	Methanococcus_voltae_A3
MVOL_RS04505	1029066..1030505	-	GCF_000006175.1	NC_014222.1	WP_083807434.1		arCOG01594	E	CarB	Carbamoylphosphate synthase large subunit	Methanococcus_voltae_A3
MVOL_RS04510	1030753..1032114	-	GCF_000006175.1	NC_014222.1	WP_013180293.1		arCOG02209	M	AglR	MATE family membrane protein, Rfbx family, flippase	Methanococcus_voltae_A3
===	MM_RS02505	11	GCF_000007065.1	NC_003901.1							Methanosarcina_mazei_Go1
MM_RS02480	584313..585095	-	GCF_000007065.1	NC_003901.1	WP_011032416.1		arCOG02249	H	EcfT	Energy-coupling factor transporter transmembrane protein EcfT	Methanosarcina_mazei_Go1
MM_RS02485	585209..585550	-	GCF_000007065.1	NC_003901.1	WP_011032417.1		arCOG04384	P	CbiN	ABC-type cobalt transport system, periplasmic component	Methanosarcina_mazei_Go1
MM_RS02490	585547..586254	-	GCF_000007065.1	NC_003901.1	WP_011032418.1		arCOG02248	P	CbiM	ABC-type Co2+ transport system, permease component	Methanosarcina_mazei_Go1
MM_RS02495	586287..586487	+	GCF_000007065.1	NC_003901.1	WP_048039925.1						Methanosarcina_mazei_Go1
MM_RS02500	587048..587509	-	GCF_000007065.1	NC_003901.1	WP_011032419.1		arCOG03118	S	-	Membrane protein DedA family	Methanosarcina_mazei_Go1
MM_RS02505	587979..590585	-	GCF_000007065.1	NC_003901.1	WP_011032420.1	+	arCOG03257,arCOG03264,arCOG03256	M,M,M	-,-,-	Cell surface protein,Cell surface protein,S-layer protein, contains zincin protease domain and Ig-fold domain	Methanosarcina_mazei_Go1
MM_RS02510	591115..591846	-	GCF_000007065.1	NC_003901.1	WP_011032421.1		arCOG04284	J	YhhQ	Queuosine precursor transporter YhhQ, DUF165 family	Methanosarcina_mazei_Go1
MM_RS02515	592432..593796	+	GCF_000007065.1	NC_003901.1	WP_011032422.1		arCOG04249	J	CCA1	tRNA nucleotidyltransferase (CCA-adding enzyme)	Methanosarcina_mazei_Go1
MM_RS02520	593910..594542	-	GCF_000007065.1	NC_003901.1	WP_011032423.1		arCOG14819	S	-	Uncharacterized membrane protein	Methanosarcina_mazei_Go1
MM_RS02525	594780..595628	-	GCF_000007065.1	NC_003901.1	WP_015411126.1		arCOG00464	L	AlkA	3-methyladenine DNA glycosylase/8-oxoguanine DNA glycosylase	Methanosarcina_mazei_Go1
MM_RS02530	595615..597156	-	GCF_000007065.1	NC_003901.1	WP_011032425.1		arCOG03369	G	Pfk2	Archaeal ADP-dependent phosphofructokinase/glucokinase	Methanosarcina_mazei_Go1
===	MM_RS07075	11	GCF_000007065.1	NC_003901.1							Methanosarcina_mazei_Go1
MM_RS07050	1625543..1625971	+	GCF_000007065.1	NC_003901.1	WP_011033305.1		arCOG04381	S	-	Uncharacterized protein	Methanosarcina_mazei_Go1
MM_RS07055	1626015..1626806	-	GCF_000007065.1	NC_003901.1	WP_011033306.1		arCOG00193	P	TauB	ABC-type nitrate/sulfonate/bicarbonate transport system, ATPase component	Methanosarcina_mazei_Go1
MM_RS07060	1626782..1627570	-	GCF_000007065.1	NC_003901.1	WP_011033307.1		arCOG00169	P	TauC	ABC-type nitrate/sulfonate/bicarbonate transport system, permease component	Methanosarcina_mazei_Go1
MM_RS07065	1627736..1628725	-	GCF_000007065.1	NC_003901.1	WP_011033308.1		arCOG01803	P	TauA	ABC-type nitrate/sulfonate/bicarbonate transport system, periplasmic component	Methanosarcina_mazei_Go1
MM_RS07070	1629110..1629631	+	GCF_000007065.1	NC_003901.1	WP_048037712.1		arCOG04375	K	-	Transcriptional regulator, contains HTH domain	Methanosarcina_mazei_Go1
MM_RS07075	1629744..1633238	-	GCF_000007065.1	NC_003901.1	WP_011033310.1	+	arCOG03439,arCOG03257,arCOG02488,arCOG03256	R,M,X,M	-,-,-,-	von Willebrand factor type A (vWA) domain containing protein,Cell surface protein,Phage distal tail protein, receptor-binding, might be implicated in secretion of polymorphic toxins,S-layer protein, contains zincin protease domain and Ig-fold domain	Methanosarcina_mazei_Go1
MM_RS07080	1633412..1634425	-	GCF_000007065.1	NC_003901.1	WP_011033311.1		arCOG00638	H	ThiL	Thiamine monophosphate kinase	Methanosarcina_mazei_Go1
MM_RS07085	1635231..1636022	-	GCF_000007065.1	NC_003901.1	WP_011033312.1		arCOG00952	O	PflA	Pyruvate-formate lyase-activating enzyme	Methanosarcina_mazei_Go1
MM_RS07090	1636066..1638450	-	GCF_000007065.1	NC_003901.1	WP_011033313.1		arCOG04889	F	NrdD	Oxygen-sensitive ribonucleoside-triphosphate reductase	Methanosarcina_mazei_Go1
MM_RS07095	1638530..1638784	-	GCF_000007065.1	NC_003901.1	WP_011033314.1		arCOG02607	O	GrxC	Glutaredoxin	Methanosarcina_mazei_Go1
MM_RS07100	1639456..1640202	+	GCF_000007065.1	NC_003901.1	WP_011033315.1		arCOG00417	L	RadB	RecA/RadA recombinase	Methanosarcina_mazei_Go1
===	MM_RS10165	11	GCF_000007065.1	NC_003901.1							Methanosarcina_mazei_Go1
MM_RS10140	2326429..2326848	-	GCF_000007065.1	NC_003901.1	WP_015412222.1		arCOG02064	C	-	Peroxiredoxin family protein	Methanosarcina_mazei_Go1
MM_RS10145	2326868..2327095	-	GCF_000007065.1	NC_003901.1	WP_011033889.1		arCOG02062	P	TusA	TusA-related sulfurtransferase	Methanosarcina_mazei_Go1
MM_RS10150	2327241..2327696	-	GCF_000007065.1	NC_003901.1	WP_015412223.1		arCOG00419	FR	HinT	Purine nucleoside phosphoramidase/Ap4A hydrolase, histidine triade (HIT) family	Methanosarcina_mazei_Go1
MM_RS10155	2327857..2328168	+	GCF_000007065.1	NC_003901.1	WP_011033891.1		arCOG05022	S	-	Uncharacterized protein, contains PQ loop repeat	Methanosarcina_mazei_Go1
MM_RS10160	2328477..2328791	+	GCF_000007065.1	NC_003901.1	WP_011033892.1		arCOG04907	S	-	Uncharacterized membrane protein	Methanosarcina_mazei_Go1
MM_RS10165	2328909..2331137	-	GCF_000007065.1	NC_003901.1	WP_080503049.1	+	arCOG02532,arCOG02532,arCOG02532,arCOG02532,arCOG02538	M,M,M,M,M	-,-,-,-,-	Secreted Beta-propeller repeat protein fused to CARDB-like adhesion module,Secreted Beta-propeller repeat protein fused to CARDB-like adhesion module,Secreted Beta-propeller repeat protein fused to CARDB-like adhesion module,Secreted Beta-propeller repeat protein fused to CARDB-like adhesion module,Secreted protein, with PKD repeat domain	Methanosarcina_mazei_Go1
MM_RS10170	2331601..2332773	-	GCF_000007065.1	NC_003901.1	WP_011033894.1		arCOG03290	S	-	Uncharacterized protein	Methanosarcina_mazei_Go1
MM_RS10175	2332947..2333900	-	GCF_000007065.1	NC_003901.1	WP_011033895.1		arCOG01886	J	TyrS	Tyrosyl-tRNA synthetase	Methanosarcina_mazei_Go1
MM_RS10180	2333939..2334670	-	GCF_000007065.1	NC_003901.1	WP_011033896.1		arCOG03218	J	Thg1	tRNAHis guanylyltransferase	Methanosarcina_mazei_Go1
MM_RS10185	2334691..2334948	-	GCF_000007065.1	NC_003901.1	WP_011033897.1		arCOG02155	R	-	Protein implicated in RNA metabolism, contains PRC-barrel domain	Methanosarcina_mazei_Go1
MM_RS10190	2335661..2336584	-	GCF_000007065.1	NC_003901.1	WP_011033898.1		arCOG00246	C	Mdh	Malate/lactate dehydrogenase	Methanosarcina_mazei_Go1
===	MM_RS12395	11	GCF_000007065.1	NC_003901.1							Methanosarcina_mazei_Go1
MM_RS12360	2841817..2842242	+	GCF_000007065.1	NC_003901.1	WP_011034308.1		arCOG04153	K	-	RNA polymerase III subunit C34, Lrp/AsnC family	Methanosarcina_mazei_Go1
MM_RS12375	2843385..2844341	-	GCF_000007065.1	NC_003901.1	WP_011034309.1		arCOG03536	S	-	Uncharacterized protein	Methanosarcina_mazei_Go1
MM_RS12380	2844698..2845222	+	GCF_000007065.1	NC_003901.1	WP_011034310.1		arCOG05180	S	-	Uncharacterized membrane protein	Methanosarcina_mazei_Go1
MM_RS12385	2845226..2846722	+	GCF_000007065.1	NC_003901.1	WP_011034311.1		arCOG00185	O	GsiA	ABC-type glutathione transport system ATPase component, contains duplicated ATPase domain	Methanosarcina_mazei_Go1
MM_RS12390	2846719..2847507	+	GCF_000007065.1	NC_003901.1	WP_011034312.1		arCOG02250	H	EcfT	Energy-coupling factor transporter transmembrane protein EcfT	Methanosarcina_mazei_Go1
MM_RS12395	2847669..2850338	-	GCF_000007065.1	NC_003901.1	WP_048045918.1	+	arCOG03383,arCOG03383,arCOG02532,arCOG02538	U,U,M,M	TolB,TolB,-,-	Periplasmic component of the Tol biopolymer transport system,Periplasmic component of the Tol biopolymer transport system,Secreted Beta-propeller repeat protein fused to CARDB-like adhesion module,Secreted protein, with PKD repeat domain	Methanosarcina_mazei_Go1
MM_RS12400	2850591..2851769	-	GCF_000007065.1	NC_003901.1	WP_011034314.1		arCOG04918	X	-	Transposase	Methanosarcina_mazei_Go1
MM_RS12405	2851975..2852379	-	GCF_000007065.1	NC_003901.1	WP_011034315.1		arCOG03896	S	-	Uncharacterized protein, DUF2769 family	Methanosarcina_mazei_Go1
MM_RS12410	2853452..2855089	-	GCF_000007065.1	NC_003901.1	WP_011034316.1		arCOG00856	I	CaiC	Acyl-CoA synthetase (AMP-forming)/AMP-acid ligase II	Methanosarcina_mazei_Go1
MM_RS12415	2855186..2855641	-	GCF_000007065.1	NC_003901.1	WP_011034317.1		arCOG01137	I	FadM	Acyl-CoA thioesterase FadM	Methanosarcina_mazei_Go1
MM_RS12420	2855752..2856330	-	GCF_000007065.1	NC_003901.1	WP_011034318.1		arCOG01865	K	HipB	Predicted transcriptional regulator, xre family	Methanosarcina_mazei_Go1
===	MM_RS13800	11	GCF_000007065.1	NC_003901.1							Methanosarcina_mazei_Go1
MM_RS13775	3176501..3177070	+	GCF_000007065.1	NC_003901.1	WP_011034569.1		arCOG00833	R	RimI	Acetyltransferase (GNAT) family	Methanosarcina_mazei_Go1
MM_RS13780	3177337..3177852	+	GCF_000007065.1	NC_003901.1	WP_011034570.1		arCOG00833	R	RimI	Acetyltransferase (GNAT) family	Methanosarcina_mazei_Go1
MM_RS13785	3178006..3179184	+	GCF_000007065.1	NC_003901.1	WP_011034571.1		arCOG02881	P	ECM27	Ca2+/Na+ antiporter	Methanosarcina_mazei_Go1
MM_RS13790	3179273..3179701	-	GCF_000007065.1	NC_003901.1	WP_011034572.1		arCOG05233	T	ACT-7	ACT domain, ACT-7 family	Methanosarcina_mazei_Go1
MM_RS13795	3179943..3181334	+	GCF_000007065.1	NC_003901.1	WP_011034573.1		arCOG05006	E	AlsT	Na+/alanine symporter	Methanosarcina_mazei_Go1
MM_RS13800	3181471..3182745	+	GCF_000007065.1	NC_003901.1	WP_011034574.1	+	arCOG02080	M	-	S-layer domain	Methanosarcina_mazei_Go1
MM_RS13805	3182808..3184013	+	GCF_000007065.1	NC_003901.1	WP_011034575.1		arCOG02315	V	SalY	ABC-type antimicrobial peptide transport system, permease component	Methanosarcina_mazei_Go1
MM_RS13810	3184026..3184823	+	GCF_000007065.1	NC_003901.1	WP_011034576.1		arCOG00922	V	SalX	ABC-type antimicrobial peptide transport system, ATPase component	Methanosarcina_mazei_Go1
MM_RS13815	3185310..3186176	+	GCF_000007065.1	NC_003901.1	WP_015412718.1		arCOG03321	S	-	Uncharacterized membrane protein	Methanosarcina_mazei_Go1
MM_RS13820	3186251..3187252	+	GCF_000007065.1	NC_003901.1	WP_011034578.1		arCOG00434	N	-	AAA+ ATPase of MoxR-like family, a component of a putative secretion system	Methanosarcina_mazei_Go1
MM_RS13825	3187293..3188174	+	GCF_000007065.1	NC_003901.1	WP_011034579.1		arCOG02745	S	-	Uncharacterized protein, DUF58 family, contains vWF domain	Methanosarcina_mazei_Go1
===	MM_RS15720	16	GCF_000007065.1	NC_003901.1							Methanosarcina_mazei_Go1
MM_RS15695	3642051..3642983	+	GCF_000007065.1	NC_003901.1	WP_011034915.1		arCOG03549	M	-	Cell surface protein	Methanosarcina_mazei_Go1
MM_RS15700	3643027..3644118	+	GCF_000007065.1	NC_003901.1	WP_011034916.1		arCOG05190	S	-	Uncharacterized membrane protein	Methanosarcina_mazei_Go1
MM_RS15705	3644233..3646005	-	GCF_000007065.1	NC_003901.1	WP_011034917.1		arCOG00185	O	GsiA	ABC-type glutathione transport system ATPase component, contains duplicated ATPase domain	Methanosarcina_mazei_Go1
MM_RS15710	3646115..3646978	+	GCF_000007065.1	NC_003901.1	WP_011034918.1		arCOG02250	H	EcfT	Energy-coupling factor transporter transmembrane protein EcfT	Methanosarcina_mazei_Go1
MM_RS15715	3647076..3648266	-	GCF_000007065.1	NC_003901.1	WP_052273712.1		arCOG03550	R	-	Cell surface protein	Methanosarcina_mazei_Go1
MM_RS15720	3648920..3650704	+	GCF_000007065.1	NC_003901.1	WP_011034920.1	+	arCOG03549	M	-	Cell surface protein	Methanosarcina_mazei_Go1
MM_RS15725	3650661..3651659	+	GCF_000007065.1	NC_003901.1	WP_011034921.1		arCOG03551	R	-	Cell surface protein	Methanosarcina_mazei_Go1
MM_RS15730	3651699..3652373	+	GCF_000007065.1	NC_003901.1	WP_015412989.1		arCOG00922	V	SalX	ABC-type antimicrobial peptide transport system, ATPase component	Methanosarcina_mazei_Go1
MM_RS15735	3652455..3654047	-	GCF_000007065.1	NC_003901.1	WP_011034923.1		arCOG06745	S	-	Uncharacterized membrane protein	Methanosarcina_mazei_Go1
MM_RS15740	3654056..3655783	-	GCF_000007065.1	NC_003901.1	WP_080503088.1	+	arCOG03549	M	-	Cell surface protein	Methanosarcina_mazei_Go1
MM_RS15745	3657153..3660200	+	GCF_000007065.1	NC_003901.1	WP_011034925.1	+	arCOG03557,arCOG03553,arCOG03550,arCOG04500	M,M,R,S	-,-,-,-	Cell surface protein,Cell surface protein,Cell surface protein,Uncharacterized protein with Ig-like domain	Methanosarcina_mazei_Go1
MM_RS15750	3660658..3661779	+	GCF_000007065.1	NC_003901.1	WP_011034926.1		arCOG14712	S	-	Uncharacterized protein	Methanosarcina_mazei_Go1
MM_RS15755	3661918..3663855	-	GCF_000007065.1	NC_003901.1	WP_052273713.1		arCOG02562	R	-	Beta-propeller repeat containing protein	Methanosarcina_mazei_Go1
MM_RS15760	3664015..3665625	-	GCF_000007065.1	NC_003901.1	WP_048044649.1		arCOG03469	X	-	Transposase	Methanosarcina_mazei_Go1
MM_RS15765	3666295..3666876	-	GCF_000007065.1	NC_003901.1	WP_015412997.1		arCOG01488	J	TadA	tRNA(Arg) A34 adenosine deaminase TadA	Methanosarcina_mazei_Go1
MM_RS15770	3667292..3667684	+	GCF_000007065.1	NC_003901.1	WP_011034929.1		arCOG02708	E	GloA	Lactoylglutathione lyase or related enzyme	Methanosarcina_mazei_Go1
===	PF_RS07550	11	GCF_000007305.1	NC_003413.1							Pyrococcus_furiosus_DSM_3638
PF_RS07510	1395881..1397077	+	GCF_000007305.1	NC_003413.1	WP_011012644.1		arCOG01131	E	-	Aspartate/tyrosine/aromatic aminotransferase	Pyrococcus_furiosus_DSM_3638
PF_RS07530	1397791..1398210	+	GCF_000007305.1	NC_003413.1	WP_011012645.1		arCOG01346	J	-	RNA-binding protein containing KH domain, possibly ribosomal protein	Pyrococcus_furiosus_DSM_3638
PF_RS07535	1398214..1398666	+	GCF_000007305.1	NC_003413.1	WP_011012646.1		arCOG01344	J	RPS19A	Ribosomal protein S19E (S16A)	Pyrococcus_furiosus_DSM_3638
PF_RS07540	1398731..1399009	+	GCF_000007305.1	NC_003413.1	WP_011012647.1		arCOG02155	R	-	Protein implicated in RNA metabolism, contains PRC-barrel domain	Pyrococcus_furiosus_DSM_3638
PF_RS07545	1399006..1399617	+	GCF_000007305.1	NC_003413.1	WP_011012648.1		arCOG04458	R	-	Uncharacterized protein of DIM6/NTAB family	Pyrococcus_furiosus_DSM_3638
PF_RS07550	1399597..1401159	-	GCF_000007305.1	NC_003413.1	WP_011012649.1	+	arCOG05791	S	-	Uncharacterized Cell surface protein, containing DUF11 domain	Pyrococcus_furiosus_DSM_3638
PF_RS07555	1401156..1401491	-	GCF_000007305.1	NC_003413.1	WP_081420796.1		arCOG00919	L	-	Holliday junction resolvase, archaeal type	Pyrococcus_furiosus_DSM_3638
PF_RS07560	1401394..1404336	+	GCF_000007305.1	NC_003413.1	WP_011012651.1		arCOG00557	R	Lhr	Lhr-like helicase with C-terminal Zn finger domain	Pyrococcus_furiosus_DSM_3638
PF_RS07565	1404410..1406506	+	GCF_000007305.1	NC_003413.1	WP_011012652.1		arCOG03270	S	-	Uncharacterized protein, contains DUF11 domain	Pyrococcus_furiosus_DSM_3638
PF_RS07570	1406599..1408695	+	GCF_000007305.1	NC_003413.1	WP_011012653.1		arCOG03396	I	SqhC	Squalene cyclase	Pyrococcus_furiosus_DSM_3638
PF_RS07575	1408709..1409809	+	GCF_000007305.1	NC_003413.1	WP_011012654.1		arCOG02202	D	FtsZ3	Cell division GTPase	Pyrococcus_furiosus_DSM_3638
===	PF_RS10020	11	GCF_000007305.1	NC_003413.1							Pyrococcus_furiosus_DSM_3638
PF_RS09990	1829236..1830066	+	GCF_000007305.1	NC_003413.1	WP_011013120.1		arCOG01482	H	NadC	Nicotinate-nucleotide pyrophosphorylase	Pyrococcus_furiosus_DSM_3638
PF_RS09995	1830044..1830676	-	GCF_000007305.1	NC_003413.1	WP_011013121.1		arCOG01336	S	AMMECR1	Uncharacterized protein	Pyrococcus_furiosus_DSM_3638
PF_RS10000	1830669..1831238	-	GCF_000007305.1	NC_003413.1	WP_011013122.1		arCOG07837	S	-	Uncharacterized protein	Pyrococcus_furiosus_DSM_3638
PF_RS10010	1831391..1832089	-	GCF_000007305.1	NC_003413.1	WP_011013123.1		arCOG04066	R	-	Predicted nucleotidyltransferase	Pyrococcus_furiosus_DSM_3638
PF_RS10015	1832161..1832973	+	GCF_000007305.1	NC_003413.1	WP_011013124.1		arCOG01616	J	GEK1	D-aminoacyl-tRNA deacylase, involved in ethanol tolerance	Pyrococcus_furiosus_DSM_3638
PF_RS10020	1833103..1836093	+	GCF_000007305.1	NC_003413.1	WP_011013125.1	+	arCOG07710,arCOG07560	R,V	-,-	Cell surface protein, containing IG-like domain, a component of hypervariable system T-IG,Multidomain secreted protein, often associated with polymorphic toxin system	Pyrococcus_furiosus_DSM_3638
PF_RS10025	1836100..1836639	+	GCF_000007305.1	NC_003413.1	WP_011013126.1		arCOG07151	S	-	Uncharacterized membrane protein, a component of hypervariable system T-IG	Pyrococcus_furiosus_DSM_3638
PF_RS10040	1838622..1839035	+	GCF_000007305.1	NC_003413.1	WP_011013131.1		arCOG05517	U	SecB	Preprotein translocase subunit SecB	Pyrococcus_furiosus_DSM_3638
PF_RS10045	1839104..1840222	+	GCF_000007305.1	NC_003413.1	WP_011013132.1		arCOG02201	D	FtsZ1_2	Cell division GTPase	Pyrococcus_furiosus_DSM_3638
PF_RS10050	1840279..1840464	+	GCF_000007305.1	NC_003413.1	WP_011013133.1		arCOG02204	U	Sss1	Preprotein translocase subunit Sss1	Pyrococcus_furiosus_DSM_3638
PF_RS10055	1840468..1840926	+	GCF_000007305.1	NC_003413.1	WP_011013134.1		arCOG01920	K	NusG	Transcription termination/antitermination protein NusG	Pyrococcus_furiosus_DSM_3638
===	MA_RS00350	11	GCF_000007345.1	NC_003552.1							Methanosarcina_acetivorans_C2A
MA_RS00325	72017..72781	-	GCF_000007345.1	NC_003552.1	WP_048064800.1		arCOG00193	P	TauB	ABC-type nitrate/sulfonate/bicarbonate transport system, ATPase component	Methanosarcina_acetivorans_C2A
MA_RS00330	72783..73571	-	GCF_000007345.1	NC_003552.1	WP_011020123.1		arCOG00169	P	TauC	ABC-type nitrate/sulfonate/bicarbonate transport system, permease component	Methanosarcina_acetivorans_C2A
MA_RS00335	73710..74723	-	GCF_000007345.1	NC_003552.1	WP_011020124.1		arCOG01803	P	TauA	ABC-type nitrate/sulfonate/bicarbonate transport system, periplasmic component	Methanosarcina_acetivorans_C2A
MA_RS00340	74811..75035	-	GCF_000007345.1	NC_003552.1	WP_011020125.1						Methanosarcina_acetivorans_C2A
MA_RS00345	75144..75665	+	GCF_000007345.1	NC_003552.1	WP_011020126.1		arCOG04375	K	-	Transcriptional regulator, contains HTH domain	Methanosarcina_acetivorans_C2A
MA_RS00350	75866..79369	-	GCF_000007345.1	NC_003552.1	WP_011020127.1	+	arCOG04500,arCOG03257,arCOG02488,arCOG03256	S,M,X,M	-,-,-,-	Uncharacterized protein with Ig-like domain,Cell surface protein,Phage distal tail protein, receptor-binding, might be implicated in secretion of polymorphic toxins,S-layer protein, contains zincin protease domain and Ig-fold domain	Methanosarcina_acetivorans_C2A
MA_RS00355	79587..80597	-	GCF_000007345.1	NC_003552.1	WP_048066048.1		arCOG00638	H	ThiL	Thiamine monophosphate kinase	Methanosarcina_acetivorans_C2A
MA_RS00360	80707..80931	+	GCF_000007345.1	NC_003552.1	WP_011020129.1						Methanosarcina_acetivorans_C2A
MA_RS00365	81193..81987	-	GCF_000007345.1	NC_003552.1	WP_011020130.1		arCOG00952	O	PflA	Pyruvate-formate lyase-activating enzyme	Methanosarcina_acetivorans_C2A
MA_RS00370	82020..84404	-	GCF_000007345.1	NC_003552.1	WP_011020131.1		arCOG04889	F	NrdD	Oxygen-sensitive ribonucleoside-triphosphate reductase	Methanosarcina_acetivorans_C2A
MA_RS00375	84492..84743	-	GCF_000007345.1	NC_003552.1	WP_048064801.1		arCOG02607	O	GrxC	Glutaredoxin	Methanosarcina_acetivorans_C2A
===	MA_RS04240	11	GCF_000007345.1	NC_003552.1							Methanosarcina_acetivorans_C2A
MA_RS04215	941966..943120	-	GCF_000007345.1	NC_003552.1	WP_011020852.1		arCOG00066	E	NifS/DndA	Cysteine sulfinate desulfinase/cysteine desulfurase or related enzyme	Methanosarcina_acetivorans_C2A
MA_RS04220	943288..943707	-	GCF_000007345.1	NC_003552.1	WP_011020853.1		arCOG02064	C	-	Peroxiredoxin family protein	Methanosarcina_acetivorans_C2A
MA_RS04225	943727..943954	-	GCF_000007345.1	NC_003552.1	WP_011020854.1		arCOG02062	P	TusA	TusA-related sulfurtransferase	Methanosarcina_acetivorans_C2A
MA_RS04230	944141..944560	-	GCF_000007345.1	NC_003552.1	WP_048064971.1		arCOG00419	FR	HinT	Purine nucleoside phosphoramidase/Ap4A hydrolase, histidine triade (HIT) family	Methanosarcina_acetivorans_C2A
MA_RS04235	944933..945289	+	GCF_000007345.1	NC_003552.1	WP_011020856.1		arCOG04907	S	-	Uncharacterized membrane protein	Methanosarcina_acetivorans_C2A
MA_RS04240	945361..947937	-	GCF_000007345.1	NC_003552.1	WP_011020857.1	+	arCOG02532,arCOG02532,arCOG02532,arCOG02532,arCOG02532,arCOG02538	M,M,M,M,M,M	-,-,-,-,-,-	Secreted Beta-propeller repeat protein fused to CARDB-like adhesion module,Secreted Beta-propeller repeat protein fused to CARDB-like adhesion module,Secreted Beta-propeller repeat protein fused to CARDB-like adhesion module,Secreted Beta-propeller repeat protein fused to CARDB-like adhesion module,Secreted Beta-propeller repeat protein fused to CARDB-like adhesion module,Secreted protein, with P…	Methanosarcina_acetivorans_C2A
MA_RS04245	948831..950003	-	GCF_000007345.1	NC_003552.1	WP_048064972.1		arCOG03290	S	-	Uncharacterized protein	Methanosarcina_acetivorans_C2A
MA_RS04250	950179..951132	-	GCF_000007345.1	NC_003552.1	WP_011020859.1		arCOG01886	J	TyrS	Tyrosyl-tRNA synthetase	Methanosarcina_acetivorans_C2A
MA_RS04260	951923..952180	-	GCF_000007345.1	NC_003552.1	WP_011020862.1		arCOG02155	R	-	Protein implicated in RNA metabolism, contains PRC-barrel domain	Methanosarcina_acetivorans_C2A
MA_RS04265	953060..953983	-	GCF_000007345.1	NC_003552.1	WP_011020863.1		arCOG00246	C	Mdh	Malate/lactate dehydrogenase	Methanosarcina_acetivorans_C2A
MA_RS04270	954420..955169	+	GCF_000007345.1	NC_003552.1	WP_011020864.1		arCOG03130	L	-	Predicted exonuclease, contains RNaseH-like domain	Methanosarcina_acetivorans_C2A
===	MA_RS26225	11	GCF_000007345.1	NC_003552.1							Methanosarcina_acetivorans_C2A
MA_RS07335	1681253..1681663	+	GCF_000007345.1	NC_003552.1	WP_011021430.1		arCOG04153	K	-	RNA polymerase III subunit C34, Lrp/AsnC family	Methanosarcina_acetivorans_C2A
MA_RS07350	1682631..1683806	-	GCF_000007345.1	NC_003552.1	WP_011021432.1		arCOG03536	S	-	Uncharacterized protein	Methanosarcina_acetivorans_C2A
MA_RS07355	1683955..1684479	+	GCF_000007345.1	NC_003552.1	WP_048065113.1		arCOG05180	S	-	Uncharacterized membrane protein	Methanosarcina_acetivorans_C2A
MA_RS07360	1684483..1686069	+	GCF_000007345.1	NC_003552.1	WP_011021434.1		arCOG00185	O	GsiA	ABC-type glutathione transport system ATPase component, contains duplicated ATPase domain	Methanosarcina_acetivorans_C2A
MA_RS07365	1686066..1686848	+	GCF_000007345.1	NC_003552.1	WP_048065114.1		arCOG02250	H	EcfT	Energy-coupling factor transporter transmembrane protein EcfT	Methanosarcina_acetivorans_C2A
MA_RS26225	1687192..1688061	-	GCF_000007345.1	NC_003552.1	WP_085984867.1	+	arCOG02532,arCOG02538	M,M	-,-	Secreted Beta-propeller repeat protein fused to CARDB-like adhesion module,Secreted protein, with PKD repeat domain	Methanosarcina_acetivorans_C2A
MA_RS07375	1689233..1689646	-	GCF_000007345.1	NC_003552.1	WP_011021437.1		arCOG03896	S	-	Uncharacterized protein, DUF2769 family	Methanosarcina_acetivorans_C2A
MA_RS07380	1690838..1692490	-	GCF_000007345.1	NC_003552.1	WP_011021438.1		arCOG00856	I	CaiC	Acyl-CoA synthetase (AMP-forming)/AMP-acid ligase II	Methanosarcina_acetivorans_C2A
MA_RS07385	1692585..1693040	-	GCF_000007345.1	NC_003552.1	WP_011021439.1		arCOG01137	I	FadM	Acyl-CoA thioesterase FadM	Methanosarcina_acetivorans_C2A
MA_RS07390	1693148..1693726	-	GCF_000007345.1	NC_003552.1	WP_011021440.1		arCOG01865	K	HipB	Predicted transcriptional regulator, xre family	Methanosarcina_acetivorans_C2A
MA_RS07405	1695650..1696747	-	GCF_000007345.1	NC_003552.1	WP_011021442.1		arCOG00615	C	NemA	NADH:flavin oxidoreductase, Old Yellow Enzyme family	Methanosarcina_acetivorans_C2A
===	MA_RS09085	29	GCF_000007345.1	NC_003552.1							Methanosarcina_acetivorans_C2A
MA_RS09060	2097561..2098493	+	GCF_000007345.1	NC_003552.1	WP_011021749.1		arCOG03549	M	-	Cell surface protein	Methanosarcina_acetivorans_C2A
MA_RS09065	2098570..2099661	+	GCF_000007345.1	NC_003552.1	WP_011021750.1		arCOG05190	S	-	Uncharacterized membrane protein	Methanosarcina_acetivorans_C2A
MA_RS09070	2099658..2101502	-	GCF_000007345.1	NC_003552.1	WP_011021751.1		arCOG00185	O	GsiA	ABC-type glutathione transport system ATPase component, contains duplicated ATPase domain	Methanosarcina_acetivorans_C2A
MA_RS09075	2101613..2102476	+	GCF_000007345.1	NC_003552.1	WP_048065199.1		arCOG02250	H	EcfT	Energy-coupling factor transporter transmembrane protein EcfT	Methanosarcina_acetivorans_C2A
MA_RS09080	2102519..2103868	-	GCF_000007345.1	NC_003552.1	WP_011021753.1		arCOG03550	R	-	Cell surface protein	Methanosarcina_acetivorans_C2A
MA_RS09085	2104499..2106286	+	GCF_000007345.1	NC_003552.1	WP_048065201.1	+	arCOG03549	M	-	Cell surface protein	Methanosarcina_acetivorans_C2A
MA_RS09090	2106255..2107253	+	GCF_000007345.1	NC_003552.1	WP_048065202.1		arCOG03551	R	-	Cell surface protein	Methanosarcina_acetivorans_C2A
MA_RS09095	2107279..2107953	+	GCF_000007345.1	NC_003552.1	WP_011021756.1		arCOG00922	V	SalX	ABC-type antimicrobial peptide transport system, ATPase component	Methanosarcina_acetivorans_C2A
MA_RS09100	2109294..2112743	-	GCF_000007345.1	NC_003552.1	WP_011021757.1	+	arCOG02495,arCOG02554,arCOG02516,arCOG02532,arCOG03550,arCOG02516,arCOG02483,arCOG03611	S,S,S,M,R,S,S,E	-,-,-,-,-,-,-,-	Secreted protein, with PKD repeat domain,Secreted protein, with PKD repeat domain,Secreted protein, with PKD repeat domain,Secreted Beta-propeller repeat protein fused to CARDB-like adhesion module,Cell surface protein,Secreted protein, with PKD repeat domain,Secreted protein, with PKD repeat domain,Peptidase C1A subfamily	Methanosarcina_acetivorans_C2A
MA_RS09105	2113616..2117083	-	GCF_000007345.1	NC_003552.1	WP_011021758.1	+	arCOG02532,arCOG03550,arCOG02510,arCOG03555,arCOG02486	M,R,S,M,E	-,-,-,-,-	Secreted Beta-propeller repeat protein fused to CARDB-like adhesion module,Cell surface protein,Secreted protein, with PKD repeat domain,Cell surface protein, with PKD repeat domain,Transglutaminase-like cysteine protease	Methanosarcina_acetivorans_C2A
MA_RS25255	2119658..2120789	-	GCF_000007345.1	NC_003552.1	WP_085984839.1		arCOG02127,arCOG03965	X,X	-,-	Transposase,Transposase related protein	Methanosarcina_acetivorans_C2A
MA_RS09120	2121474..2125040	-	GCF_000007345.1	NC_003552.1	WP_011021759.1	+	arCOG02495,arCOG02553,arCOG02510,arCOG02532,arCOG03550,arCOG02483,arCOG03611	S,O,S,M,R,S,E	-,AprE,-,-,-,-,-	Secreted protein, with PKD repeat domain,Subtilisin-like serine protease,Secreted protein, with PKD repeat domain,Secreted Beta-propeller repeat protein fused to CARDB-like adhesion module,Cell surface protein,Secreted protein, with PKD repeat domain,Peptidase C1A subfamily	Methanosarcina_acetivorans_C2A
MA_RS09125	2125119..2125445	+	GCF_000007345.1	NC_003552.1	WP_048065206.1						Methanosarcina_acetivorans_C2A
MA_RS09130	2125629..2125958	+	GCF_000007345.1	NC_003552.1	WP_052279136.1		arCOG07664	X	-	Transposase related protein	Methanosarcina_acetivorans_C2A
MA_RS09135	2126319..2127875	-	GCF_000007345.1	NC_003552.1	WP_048065207.1		arCOG03557	M	-	Cell surface protein	Methanosarcina_acetivorans_C2A
MA_RS09140	2129519..2131060	-	GCF_000007345.1	NC_003552.1	WP_085984868.1		arCOG06745	S	-	Uncharacterized membrane protein	Methanosarcina_acetivorans_C2A
MA_RS09145	2131129..2132844	-	GCF_000007345.1	NC_003552.1	WP_011021763.1	+	arCOG03555,arCOG03553	M,M	-,-	Cell surface protein, with PKD repeat domain,Cell surface protein	Methanosarcina_acetivorans_C2A
MA_RS09150	2133590..2136817	-	GCF_000007345.1	NC_003552.1	WP_011021764.1	+	arCOG02508,arCOG02532,arCOG03550,arCOG02516,arCOG02483,arCOG03611	S,M,R,S,S,E	-,-,-,-,-,-	Secreted protein, with PKD repeat domain,Secreted Beta-propeller repeat protein fused to CARDB-like adhesion module,Cell surface protein,Secreted protein, with PKD repeat domain,Secreted protein, with PKD repeat domain,Peptidase C1A subfamily	Methanosarcina_acetivorans_C2A
MA_RS25260	2137810..2138739	-	GCF_000007345.1	NC_003552.1	WP_083755990.1		arCOG02516,arCOG02483,arCOG03611	S,S,E	-,-,-	Secreted protein, with PKD repeat domain,Secreted protein, with PKD repeat domain,Peptidase C1A subfamily	Methanosarcina_acetivorans_C2A
MA_RS09160	2151010..2151432	-	GCF_000007345.1	NC_003552.1	WP_048065209.1		arCOG01008	V	NikR	Transcriptional regulator, CopG/Arc/MetJ family (DNA-binding and a metal-binding domains)	Methanosarcina_acetivorans_C2A
MA_RS24475	2152449..2155169	-	GCF_000007345.1	NC_003552.1	WP_011021767.1	+	arCOG02483,arCOG02483,arCOG02508,arCOG02515	S,S,S,S	-,-,-,-	Secreted protein, with PKD repeat domain,Secreted protein, with PKD repeat domain,Secreted protein, with PKD repeat domain,Secreted protein, with PKD repeat domain	Methanosarcina_acetivorans_C2A
MA_RS09170	2155190..2156110	-	GCF_000007345.1	NC_003552.1	WP_011021768.1		arCOG02483,arCOG07873	S,R	-,PfoR	Secreted protein, with PKD repeat domain,Uncharacterized membrane protein	Methanosarcina_acetivorans_C2A
MA_RS09180	2162632..2166249	-	GCF_000007345.1	NC_003552.1	WP_011021770.1	+	arCOG03557,arCOG02480,arCOG02532,arCOG03550,arCOG02480,arCOG06339	M,S,M,R,S,R	-,-,-,-,-,-	Cell surface protein,Secreted protein, with PKD repeat domain,Secreted Beta-propeller repeat protein fused to CARDB-like adhesion module,Cell surface protein,Secreted protein, with PKD repeat domain,Cell surface protein	Methanosarcina_acetivorans_C2A
MA_RS09185	2167364..2170234	-	GCF_000007345.1	NC_003552.1	WP_011021771.1	+	arCOG03557,arCOG07580,arCOG03553,arCOG03550	M,S,M,R	-,-,-,-	Cell surface protein,Uncharacterized membrane protein,Cell surface protein,Cell surface protein	Methanosarcina_acetivorans_C2A
MA_RS09190	2171744..2171923	-	GCF_000007345.1	NC_003552.1	WP_048065211.1						Methanosarcina_acetivorans_C2A
MA_RS09195	2173783..2174685	-	GCF_000007345.1	NC_003552.1	WP_011021772.1		arCOG03275	S	-	Uncharacterized protein, DUF1638 family	Methanosarcina_acetivorans_C2A
MA_RS09200	2174698..2175498	-	GCF_000007345.1	NC_003552.1	WP_011021773.1		arCOG03273	S	-	Uncharacterized protein, DUF1638 family	Methanosarcina_acetivorans_C2A
MA_RS09205	2175621..2176199	-	GCF_000007345.1	NC_003552.1	WP_048066263.1		arCOG02646	K	AcrR	Transcriptional regulator, TetR/AcrR family	Methanosarcina_acetivorans_C2A
MA_RS24485	2176302..2176574	-	GCF_000007345.1	NC_003552.1	WP_052279137.1						Methanosarcina_acetivorans_C2A
===	MA_RS14625	11	GCF_000007345.1	NC_003552.1							Methanosarcina_acetivorans_C2A
MA_RS14600	3475866..3476063	-	GCF_000007345.1	NC_003552.1	WP_048065521.1						Methanosarcina_acetivorans_C2A
MA_RS14605	3476230..3476481	+	GCF_000007345.1	NC_003552.1	WP_011022743.1						Methanosarcina_acetivorans_C2A
MA_RS14610	3476474..3476842	+	GCF_000007345.1	NC_003552.1	WP_048065522.1		arCOG03744	E	-	Predicted aspartyl protease	Methanosarcina_acetivorans_C2A
MA_RS14615	3477677..3478264	-	GCF_000007345.1	NC_003552.1	WP_011022745.1		arCOG03989	X	XerC	XerD/XerC family integrase	Methanosarcina_acetivorans_C2A
MA_RS14620	3478460..3478753	-	GCF_000007345.1	NC_003552.1	WP_048065523.1						Methanosarcina_acetivorans_C2A
MA_RS14625	3479652..3485225	+	GCF_000007345.1	NC_003552.1	WP_011022746.1	+	arCOG03550,arCOG07554,arCOG02508,arCOG02515,arCOG03509,arCOG02515,arCOG12751,arCOG03509,arCOG02516,arCOG02483,arCOG03611	R,M,S,S,R,S,R,R,S,S,E	-,-,-,-,-,-,-,-,-,-,-	Cell surface protein,Cell surface protein,Secreted protein, with PKD repeat domain,Secreted protein, with PKD repeat domain,Cell surface protein, containing PKD repeats,Secreted protein, with PKD repeat domain,Predicted surface protease of transglutaminase family,Cell surface protein, containing PKD repeats,Secreted protein, with PKD repeat domain,Secreted protein, with PKD repeat domain,Peptidas…	Methanosarcina_acetivorans_C2A
MA_RS24675	3485995..3487887	+	GCF_000007345.1	NC_003552.1	WP_011022747.1		arCOG02527,arCOG03264	S,M	-,-	Secreted protein, with PKD repeat domain,Cell surface protein	Methanosarcina_acetivorans_C2A
MA_RS14635	3488054..3489151	+	GCF_000007345.1	NC_003552.1	WP_011022748.1		arCOG06797	S	-	Uncharacterized membrane protein	Methanosarcina_acetivorans_C2A
MA_RS14645	3490274..3491521	-	GCF_000007345.1	NC_003552.1	WP_011022749.1		arCOG03317	X	-	Retron-type reverse transcriptase	Methanosarcina_acetivorans_C2A
MA_RS14650	3492025..3492258	-	GCF_000007345.1	NC_003552.1	WP_048065525.1		arCOG03317	X	-	Retron-type reverse transcriptase	Methanosarcina_acetivorans_C2A
MA_RS25685	3492295..3492906	-	GCF_000007345.1	NC_003552.1	WP_083755941.1		arCOG03317	X	-	Retron-type reverse transcriptase	Methanosarcina_acetivorans_C2A
===	MA_RS14885	11	GCF_000007345.1	NC_003552.1							Methanosarcina_acetivorans_C2A
MA_RS14860	3536222..3538654	+	GCF_000007345.1	NC_003552.1	WP_048065536.1		arCOG01578	P	MgtA	Cation transport ATPase	Methanosarcina_acetivorans_C2A
MA_RS14865	3538685..3539704	+	GCF_000007345.1	NC_003552.1	WP_048065537.1		arCOG04084	G	-	Predicted glycosylase	Methanosarcina_acetivorans_C2A
MA_RS14870	3539827..3540642	-	GCF_000007345.1	NC_003552.1	WP_048065538.1		arCOG03507,arCOG03506	X,X	-,-	Transposase,Transposase	Methanosarcina_acetivorans_C2A
MA_RS14875	3540720..3541637	+	GCF_000007345.1	NC_003552.1	WP_011020628.1		arCOG02125	X	Tra5	Transposase	Methanosarcina_acetivorans_C2A
MA_RS14880	3541736..3543145	+	GCF_000007345.1	NC_003552.1	WP_011022789.1		arCOG05006	E	AlsT	Na+/alanine symporter	Methanosarcina_acetivorans_C2A
MA_RS14885	3543351..3544625	+	GCF_000007345.1	NC_003552.1	WP_048065539.1	+	arCOG02080	M	-	S-layer domain	Methanosarcina_acetivorans_C2A
MA_RS14890	3544679..3545884	+	GCF_000007345.1	NC_003552.1	WP_011022791.1		arCOG02315	V	SalY	ABC-type antimicrobial peptide transport system, permease component	Methanosarcina_acetivorans_C2A
MA_RS14895	3545891..3546634	+	GCF_000007345.1	NC_003552.1	WP_085984850.1		arCOG00922	V	SalX	ABC-type antimicrobial peptide transport system, ATPase component	Methanosarcina_acetivorans_C2A
MA_RS14900	3547512..3548390	+	GCF_000007345.1	NC_003552.1	WP_011022793.1		arCOG03321	S	-	Uncharacterized membrane protein	Methanosarcina_acetivorans_C2A
MA_RS14905	3548559..3549560	+	GCF_000007345.1	NC_003552.1	WP_048065541.1		arCOG00434	N	-	AAA+ ATPase of MoxR-like family, a component of a putative secretion system	Methanosarcina_acetivorans_C2A
MA_RS14910	3549600..3550481	+	GCF_000007345.1	NC_003552.1	WP_048066417.1		arCOG02745	S	-	Uncharacterized protein, DUF58 family, contains vWF domain	Methanosarcina_acetivorans_C2A
===	MA_RS18570	11	GCF_000007345.1	NC_003552.1							Methanosarcina_acetivorans_C2A
MA_RS18545	4388806..4390167	-	GCF_000007345.1	NC_003552.1	WP_011023466.1		arCOG00203	P	EcfA2	Energy-coupling factor transporter ATP-binding protein EcfA2	Methanosarcina_acetivorans_C2A
MA_RS18550	4390179..4390961	-	GCF_000007345.1	NC_003552.1	WP_048065744.1		arCOG02249	H	EcfT	Energy-coupling factor transporter transmembrane protein EcfT	Methanosarcina_acetivorans_C2A
MA_RS18555	4391075..4391413	-	GCF_000007345.1	NC_003552.1	WP_011023468.1		arCOG04384	P	CbiN	ABC-type cobalt transport system, periplasmic component	Methanosarcina_acetivorans_C2A
MA_RS18560	4391410..4392117	-	GCF_000007345.1	NC_003552.1	WP_011023469.1		arCOG02248	P	CbiM	ABC-type Co2+ transport system, permease component	Methanosarcina_acetivorans_C2A
MA_RS18565	4393034..4393495	-	GCF_000007345.1	NC_003552.1	WP_011023470.1		arCOG03118	S	-	Membrane protein DedA family	Methanosarcina_acetivorans_C2A
MA_RS18570	4393762..4396368	-	GCF_000007345.1	NC_003552.1	WP_011023471.1	+	arCOG03257,arCOG03264,arCOG03256	M,M,M	-,-,-	Cell surface protein,Cell surface protein,S-layer protein, contains zincin protease domain and Ig-fold domain	Methanosarcina_acetivorans_C2A
MA_RS18580	4397535..4397726	+	GCF_000007345.1	NC_003552.1	WP_048065745.1						Methanosarcina_acetivorans_C2A
MA_RS18585	4398038..4399402	+	GCF_000007345.1	NC_003552.1	WP_011023473.1		arCOG04249	J	CCA1	tRNA nucleotidyltransferase (CCA-adding enzyme)	Methanosarcina_acetivorans_C2A
MA_RS18590	4399565..4403035	+	GCF_000007345.1	NC_003552.1	WP_011023474.1		arCOG02974,arCOG02974,arCOG02973	S,S,S	-,-,-	HEAT repeats containing protein,HEAT repeats containing protein,HEAT repeats containing protein	Methanosarcina_acetivorans_C2A
MA_RS18595	4403068..4403916	-	GCF_000007345.1	NC_003552.1	WP_011023475.1		arCOG00464	L	AlkA	3-methyladenine DNA glycosylase/8-oxoguanine DNA glycosylase	Methanosarcina_acetivorans_C2A
MA_RS18600	4403903..4405333	-	GCF_000007345.1	NC_003552.1	WP_011023476.1		arCOG03369	G	Pfk2	Archaeal ADP-dependent phosphofructokinase/glucokinase	Methanosarcina_acetivorans_C2A
===	MA_RS19280	11	GCF_000007345.1	NC_003552.1							Methanosarcina_acetivorans_C2A
MA_RS19250	4551304..4551609	+	GCF_000007345.1	NC_003552.1	WP_011023602.1		arCOG04182	J	RPS24A	Ribosomal protein S24E	Methanosarcina_acetivorans_C2A
MA_RS19255	4551631..4551780	+	GCF_000007345.1	NC_003552.1	WP_011032551.1		arCOG04183	J	RPS27AE	Ribosomal protein S27AE	Methanosarcina_acetivorans_C2A
MA_RS19260	4552297..4552479	+	GCF_000007345.1	NC_003552.1	WP_048065772.1						Methanosarcina_acetivorans_C2A
MA_RS25960	4560677..4561594	-	GCF_000007345.1	NC_003552.1	WP_083756002.1		arCOG02516,arCOG02483,arCOG03611	S,S,E	-,-,-	Secreted protein, with PKD repeat domain,Secreted protein, with PKD repeat domain,Peptidase C1A subfamily	Methanosarcina_acetivorans_C2A
MA_RS19275	4569086..4569352	-	GCF_000007345.1	NC_003552.1	WP_048065774.1						Methanosarcina_acetivorans_C2A
MA_RS19280	4569639..4575284	-	GCF_000007345.1	NC_003552.1	WP_011023607.1	+	arCOG03550,arCOG02532,arCOG02508,arCOG10338,arCOG02532,arCOG02510,arCOG03550,arCOG02516,arCOG02483,arCOG03611	R,M,S,V,M,S,R,S,S,E	-,-,-,-,-,-,-,-,-,-	Cell surface protein,Secreted Beta-propeller repeat protein fused to CARDB-like adhesion module,Secreted protein, with PKD repeat domain,Polymorphic toxin delivery multidomain protein, often has an associated toxin domain,Secreted Beta-propeller repeat protein fused to CARDB-like adhesion module,Secreted protein, with PKD repeat domain,Cell surface protein,Secreted protein, with PKD repeat domain…	Methanosarcina_acetivorans_C2A
MA_RS19285	4577047..4577280	-	GCF_000007345.1	NC_003552.1	WP_048065775.1						Methanosarcina_acetivorans_C2A
MA_RS19290	4577576..4578106	-	GCF_000007345.1	NC_003552.1	WP_011023609.1		arCOG01974	O	TrxA	Thiol-disulfide isomerase or thioredoxin	Methanosarcina_acetivorans_C2A
MA_RS19295	4578346..4579533	-	GCF_000007345.1	NC_003552.1	WP_048065777.1		arCOG03550	R	-	Cell surface protein	Methanosarcina_acetivorans_C2A
MA_RS19300	4580938..4584000	+	GCF_000007345.1	NC_003552.1	WP_048065778.1		arCOG03038,arCOG03032,arCOG03038	R,R,R	-,-,-	TPR repeats containing protein,TPR repeats containing protein,TPR repeats containing protein	Methanosarcina_acetivorans_C2A
MA_RS19305	4584164..4585807	+	GCF_000007345.1	NC_003552.1	WP_011023612.1		arCOG01183,arCOG01185	J,J	Kae1p/TsaD,Bud32	Subunit of KEOPS complex, tRNA A37 threonylcarbamoyltransferase, contains a domain with ASKHA fold and RIO-type kinase (AP-endonuclease activity),tRNA A-37 threonylcarbamoyl transferase component Bud32	Methanosarcina_acetivorans_C2A
===	PTO_RS03190	11	GCF_000008265.1	NC_005877.1							Picrophilus_torridus_DSM_9790
PTO_RS03165	629932..630948	+	GCF_000008265.1	NC_005877.1	WP_011177400.1		arCOG00983	E	AroB	3-dehydroquinate synthetase	Picrophilus_torridus_DSM_9790
PTO_RS03170	630945..631745	+	GCF_000008265.1	NC_005877.1	WP_011177401.1		arCOG01033	E	AroE	Shikimate 5-dehydrogenase	Picrophilus_torridus_DSM_9790
PTO_RS03175	631738..632577	+	GCF_000008265.1	NC_005877.1	WP_011177402.1		arCOG01025	E	AroK2	Archaeal shikimate kinase	Picrophilus_torridus_DSM_9790
PTO_RS03180	632555..633790	+	GCF_000008265.1	NC_005877.1	WP_011177403.1		arCOG04134	E	AroA	5-enolpyruvylshikimate-3-phosphate synthase	Picrophilus_torridus_DSM_9790
PTO_RS03185	633825..635453	+	GCF_000008265.1	NC_005877.1	WP_011177404.1		arCOG00487	J	ArgS	Arginyl-tRNA synthetase	Picrophilus_torridus_DSM_9790
PTO_RS03190	635465..636985	-	GCF_000008265.1	NC_005877.1	WP_011177405.1	+	arCOG07368	R	-	Cell surface protein	Picrophilus_torridus_DSM_9790
PTO_RS03195	637024..638436	-	GCF_000008265.1	NC_005877.1	WP_011177406.1		arCOG04246	J	RtcB	RNA 3'-P ligase, RtcB family protein	Picrophilus_torridus_DSM_9790
PTO_RS03200	638455..639600	-	GCF_000008265.1	NC_005877.1	WP_011177407.1		arCOG00856	I	CaiC	Acyl-CoA synthetase (AMP-forming)/AMP-acid ligase II	Picrophilus_torridus_DSM_9790
PTO_RS03205	639635..640987	-	GCF_000008265.1	NC_005877.1	WP_011177408.1		arCOG00018	F	Nnr2	NAD(P)H-hydrate repair enzyme Nnr, NAD(P)H-hydrate dehydratase domain	Picrophilus_torridus_DSM_9790
PTO_RS03210	641060..641269	+	GCF_000008265.1	NC_005877.1	WP_048059454.1		arCOG01667	S	-	Zinc finger domain containing protein (CDGSH-type)	Picrophilus_torridus_DSM_9790
PTO_RS03220	641461..642474	-	GCF_000008265.1	NC_005877.1	WP_011177409.1		arCOG05350	C	CydB	Cytochrome bd-type quinol oxidase, subunit II	Picrophilus_torridus_DSM_9790
===	MTH_RS03345	14	GCF_000008645.1	NC_000916.1							Methanothermobacter_thermautotrophicus_str_Delta_H
MTH_RS03320	632455..633015	+	GCF_000008645.1	NC_000916.1	WP_010876348.1		arCOG00087	F	GuaA	GMP synthase - Glutamine amidotransferase domain	Methanothermobacter_thermautotrophicus_str_Delta_H
MTH_RS03325	633127..634053	+	GCF_000008645.1	NC_000916.1	WP_048060888.1		arCOG00085	F	GuaA	GMP synthase, PP-ATPase domain/subunit	Methanothermobacter_thermautotrophicus_str_Delta_H
MTH_RS03330	634220..634675	+	GCF_000008645.1	NC_000916.1	WP_010876350.1		arCOG02815	O	-	Conserved domain frequently associated with peptide methionine sulfoxide reductase	Methanothermobacter_thermautotrophicus_str_Delta_H
MTH_RS03335	634677..634928	+	GCF_000008645.1	NC_000916.1	WP_010876351.1		arCOG10455	S	-	Uncharacterized membrane protein	Methanothermobacter_thermautotrophicus_str_Delta_H
MTH_RS03340	634929..635291	-	GCF_000008645.1	NC_000916.1	WP_010876352.1		arCOG12749	S	-	Uncharacterized protein	Methanothermobacter_thermautotrophicus_str_Delta_H
MTH_RS03345	635705..641068	-	GCF_000008645.1	NC_000916.1	WP_010876353.1	+	arCOG02532,arCOG02532,arCOG03022	M,M,H	-,-,CobN	Secreted Beta-propeller repeat protein fused to CARDB-like adhesion module,Secreted Beta-propeller repeat protein fused to CARDB-like adhesion module,Cobalamin biosynthesis protein CobN or related Mg-chelatase	Methanothermobacter_thermautotrophicus_str_Delta_H
MTH_RS03350	641135..642079	-	GCF_000008645.1	NC_000916.1	WP_048061239.1		arCOG03557	M	-	Cell surface protein	Methanothermobacter_thermautotrophicus_str_Delta_H
MTH_RS03355	642278..647545	-	GCF_000008645.1	NC_000916.1	WP_010876355.1	+	arCOG03550,arCOG02480,arCOG06512,arCOG02499,arCOG02532,arCOG02532,arCOG03550,arCOG02480,arCOG07560,arCOG03946	R,S,M,M,M,M,R,S,V,S	-,-,-,-,-,-,-,-,-,-	Cell surface protein,Secreted protein, with PKD repeat domain,Lipoprotein NosD family, contains CASH domains,Lipoprotein NosD family, contains CASH domains,Secreted Beta-propeller repeat protein fused to CARDB-like adhesion module,Secreted Beta-propeller repeat protein fused to CARDB-like adhesion module,Cell surface protein,Secreted protein, with PKD repeat domain,Multidomain secreted protein, o…	Methanothermobacter_thermautotrophicus_str_Delta_H
MTH_RS03360	647672..649012	-	GCF_000008645.1	NC_000916.1	WP_010876356.1	+	arCOG03557,arCOG02532	M,M	-,-	Cell surface protein,Secreted Beta-propeller repeat protein fused to CARDB-like adhesion module	Methanothermobacter_thermautotrophicus_str_Delta_H
MTH_RS03365	649321..649542	+	GCF_000008645.1	NC_000916.1	WP_010876357.1		arCOG04269	L	NreA	Archaeal DNA repair protein NreA	Methanothermobacter_thermautotrophicus_str_Delta_H
MTH_RS03370	649708..651420	-	GCF_000008645.1	NC_000916.1	WP_048060889.1		arCOG02552,arCOG07560,arCOG03946	S,V,S	-,-,-	Secreted protein, with PKD repeat domain,Multidomain secreted protein, often associated with polymorphic toxin system,Uncharacterized protein	Methanothermobacter_thermautotrophicus_str_Delta_H
MTH_RS03375	651591..652757	+	GCF_000008645.1	NC_000916.1	WP_010876359.1		arCOG04269	L	NreA	Archaeal DNA repair protein NreA	Methanothermobacter_thermautotrophicus_str_Delta_H
MTH_RS03380	652762..653724	+	GCF_000008645.1	NC_000916.1	WP_010876360.1		arCOG00116	R	-	Predicted pyridoxal phosphate-dependent enzyme	Methanothermobacter_thermautotrophicus_str_Delta_H
MTH_RS03385	653711..654181	-	GCF_000008645.1	NC_000916.1	WP_010876361.1		arCOG02197	J	Cgi121	Subunit of KEOPS complex (Cgi121BUD32KAE1)	Methanothermobacter_thermautotrophicus_str_Delta_H
===	MTH_RS04705	11	GCF_000008645.1	NC_000916.1							Methanothermobacter_thermautotrophicus_str_Delta_H
MTH_RS04680	901905..902921	+	GCF_000008645.1	NC_000916.1	WP_010876621.1		arCOG00043,arCOG07113	R,R	-,-	ATP-utilizing enzyme of the PP-loop superfamily,TBP-like domain	Methanothermobacter_thermautotrophicus_str_Delta_H
MTH_RS04685	903004..903420	-	GCF_000008645.1	NC_000916.1	WP_010876622.1		arCOG09721	S	-	Uncharacterized protein	Methanothermobacter_thermautotrophicus_str_Delta_H
MTH_RS04690	903413..904258	-	GCF_000008645.1	NC_000916.1	WP_048060939.1		arCOG00600,arCOG00610	R,K	-,-	CBS domain,Predicted transcriptional regulator, contains C-terminal CBS domains	Methanothermobacter_thermautotrophicus_str_Delta_H
MTH_RS04695	904295..904726	-	GCF_000008645.1	NC_000916.1	WP_010876624.1		arCOG02053	T	UspA	Nucleotide-binding protein, UspA family	Methanothermobacter_thermautotrophicus_str_Delta_H
MTH_RS04700	904731..905885	-	GCF_000008645.1	NC_000916.1	WP_010876625.1		arCOG00692	F	SsnA	Cytosine deaminase or related metal-dependent hydrolase	Methanothermobacter_thermautotrophicus_str_Delta_H
MTH_RS04705	906008..907345	-	GCF_000008645.1	NC_000916.1	WP_010876626.1	+	arCOG02546	S	-	Secreted protein, contains PKD repeats and vWA domain	Methanothermobacter_thermautotrophicus_str_Delta_H
MTH_RS04715	910617..911687	-	GCF_000008645.1	NC_000916.1	WP_048060942.1		arCOG00064	E	CarA	Carbamoylphosphate synthase small subunit	Methanothermobacter_thermautotrophicus_str_Delta_H
MTH_RS04720	911722..912192	-	GCF_000008645.1	NC_000916.1	WP_010876630.1		arCOG00833	R	RimI	Acetyltransferase (GNAT) family	Methanothermobacter_thermautotrophicus_str_Delta_H
MTH_RS04725	912212..912613	+	GCF_000008645.1	NC_000916.1	WP_010876631.1		arCOG04385	S	-	Predicted small methyltransferase	Methanothermobacter_thermautotrophicus_str_Delta_H
MTH_RS04730	912908..915433	+	GCF_000008645.1	NC_000916.1	WP_048060943.1		arCOG01578	P	MgtA	Cation transport ATPase	Methanothermobacter_thermautotrophicus_str_Delta_H
MTH_RS04735	915420..916328	+	GCF_000008645.1	NC_000916.1	WP_010876633.1		arCOG04852	H	CobK	Precorrin-6x reductase	Methanothermobacter_thermautotrophicus_str_Delta_H
===	MTH_RS07225	11	GCF_000008645.1	NC_000916.1							Methanothermobacter_thermautotrophicus_str_Delta_H
MTH_RS07200	1364082..1366928	-	GCF_000008645.1	NC_000916.1	WP_048061305.1		arCOG00809	J	LeuS	Leucyl-tRNA synthetase	Methanothermobacter_thermautotrophicus_str_Delta_H
MTH_RS07205	1366909..1367226	-	GCF_000008645.1	NC_000916.1	WP_010877119.1		arCOG04231	P	CutA	Uncharacterized protein involved in tolerance to divalent cations	Methanothermobacter_thermautotrophicus_str_Delta_H
MTH_RS07210	1367214..1368014	-	GCF_000008645.1	NC_000916.1	WP_048061072.1		arCOG00069	H	NadE	NH3-dependent NAD+ synthetase	Methanothermobacter_thermautotrophicus_str_Delta_H
MTH_RS07215	1368148..1369122	+	GCF_000008645.1	NC_000916.1	WP_010877121.1		arCOG02849	P	ArsA	Oxyanion-translocating ATPase	Methanothermobacter_thermautotrophicus_str_Delta_H
MTH_RS07220	1369448..1370473	+	GCF_000008645.1	NC_000916.1	WP_048061073.1		arCOG03195	H	-	H2-forming N5,N10-methylenetetrahydromethanopterin dehydrogenase	Methanothermobacter_thermautotrophicus_str_Delta_H
MTH_RS07225	1370615..1374841	-	GCF_000008645.1	NC_000916.1	WP_010877123.1	+	arCOG02559,arCOG07560,arCOG07560,arCOG07560,arCOG07560,arCOG07560	M,V,V,V,V,V	-,-,-,-,-,-	Cell surface protein,Multidomain secreted protein, often associated with polymorphic toxin system,Multidomain secreted protein, often associated with polymorphic toxin system,Multidomain secreted protein, often associated with polymorphic toxin system,Multidomain secreted protein, often associated with polymorphic toxin system,Multidomain secreted protein, often associated with polymorphic toxin …	Methanothermobacter_thermautotrophicus_str_Delta_H
MTH_RS07230	1375152..1375775	-	GCF_000008645.1	NC_000916.1	WP_010877124.1		arCOG00650	H	CobL	Precorrin-6B methylase 1	Methanothermobacter_thermautotrophicus_str_Delta_H
MTH_RS07235	1375910..1377100	+	GCF_000008645.1	NC_000916.1	WP_048061074.1		arCOG00357	J	GTP1	Ribosome-binding ATPase YchF, GTP1/OBG family	Methanothermobacter_thermautotrophicus_str_Delta_H
MTH_RS07240	1377265..1379985	+	GCF_000008645.1	NC_000916.1	WP_048061075.1		arCOG01578	P	MgtA	Cation transport ATPase	Methanothermobacter_thermautotrophicus_str_Delta_H
MTH_RS07245	1380040..1380297	+	GCF_000008645.1	NC_000916.1	WP_010877127.1						Methanothermobacter_thermautotrophicus_str_Delta_H
MTH_RS07250	1380270..1380671	-	GCF_000008645.1	NC_000916.1	WP_010877128.1		arCOG10883	S	-	Uncharacterized membrane protein	Methanothermobacter_thermautotrophicus_str_Delta_H
===	AF_RS09755	14	GCF_000008665.1	NC_000917.1							Archaeoglobus_fulgidus_DSM_4304
AF_RS09730	1735894..1736832	-	GCF_000008665.1	NC_000917.1	WP_081423276.1		arCOG00589	N	FlhG	FleN family ATPase involved in pili biosynthesis	Archaeoglobus_fulgidus_DSM_4304
AF_RS09735	1736765..1738786	+	GCF_000008665.1	NC_000917.1	WP_010879431.1		arCOG01338,arCOG01340	C,C	-,-	Acyl-CoA synthetase, ATP-grasp containing subunit,Acyl-CoA synthetase (NDP forming)	Archaeoglobus_fulgidus_DSM_4304
AF_RS09740	1739052..1741349	-	GCF_000008665.1	NC_000917.1	WP_010879433.1		arCOG00641	F	PurL	Phosphoribosylformylglycinamidine (FGAM) synthase, synthetase domain	Archaeoglobus_fulgidus_DSM_4304
AF_RS09745	1741354..1741596	-	GCF_000008665.1	NC_000917.1	WP_010879434.1		arCOG04462	F	PurS	Phosphoribosylformylglycinamidine (FGAM) synthase, PurS component	Archaeoglobus_fulgidus_DSM_4304
AF_RS09750	1741861..1742352	+	GCF_000008665.1	NC_000917.1	WP_048064489.1						Archaeoglobus_fulgidus_DSM_4304
AF_RS09755	1742301..1743947	+	GCF_000008665.1	NC_000917.1	WP_081423277.1	+	arCOG02532,arCOG02532,arCOG02532,arCOG02532	M,M,M,M	-,-,-,-	Secreted Beta-propeller repeat protein fused to CARDB-like adhesion module,Secreted Beta-propeller repeat protein fused to CARDB-like adhesion module,Secreted Beta-propeller repeat protein fused to CARDB-like adhesion module,Secreted Beta-propeller repeat protein fused to CARDB-like adhesion module	Archaeoglobus_fulgidus_DSM_4304
AF_RS09760	1743908..1744981	+	GCF_000008665.1	NC_000917.1	WP_048064491.1						Archaeoglobus_fulgidus_DSM_4304
AF_RS09765	1744986..1745678	+	GCF_000008665.1	NC_000917.1	WP_048064492.1						Archaeoglobus_fulgidus_DSM_4304
AF_RS09770	1745815..1749081	+	GCF_000008665.1	NC_000917.1	WP_010879438.1	+	arCOG02532,arCOG02532,arCOG02532,arCOG03607,arCOG10338,arCOG10338	M,M,M,O,V,V	-,-,-,-,-,-	Secreted Beta-propeller repeat protein fused to CARDB-like adhesion module,Secreted Beta-propeller repeat protein fused to CARDB-like adhesion module,Secreted Beta-propeller repeat protein fused to CARDB-like adhesion module,Cysteine protease, C1A family,Polymorphic toxin delivery multidomain protein, often has an associated toxin domain,Polymorphic toxin delivery multidomain protein, often has a…	Archaeoglobus_fulgidus_DSM_4304
AF_RS09775	1749078..1749716	+	GCF_000008665.1	NC_000917.1	WP_010879439.1		arCOG12676	S	-	Uncharacterized protein	Archaeoglobus_fulgidus_DSM_4304
AF_RS09780	1749869..1752319	+	GCF_000008665.1	NC_000917.1	WP_010879440.1		arCOG02537	M	-	beta-propeller repeat protein	Archaeoglobus_fulgidus_DSM_4304
AF_RS09785	1752322..1752810	+	GCF_000008665.1	NC_000917.1	WP_048064493.1		arCOG02537	M	-	beta-propeller repeat protein	Archaeoglobus_fulgidus_DSM_4304
AF_RS09790	1752865..1753191	+	GCF_000008665.1	NC_000917.1	WP_010879442.1		arCOG02676	E	HisI	Phosphoribosyl-AMP cyclohydrolase	Archaeoglobus_fulgidus_DSM_4304
AF_RS09795	1753124..1754944	+	GCF_000008665.1	NC_000917.1	WP_010879443.1		arCOG04116	L	PinA	ATPase of PilT family involved in Holliday junction resolution	Archaeoglobus_fulgidus_DSM_4304
===	RR_RS08325	11	GCF_000011085.1	NC_006396.1							Haloarcula_marismortui_ATCC_43049
RR_RS08300	839839..840906	-	GCF_000011085.1	NC_006396.1	WP_007190325.1		arCOG01741	J	PelA	Release factor eRF1	Haloarcula_marismortui_ATCC_43049
RR_RS08305	840992..841693	-	GCF_000011085.1	NC_006396.1	WP_007190324.1		arCOG02879	S	-	Uncharacterized membrane protein, DUF4013 family	Haloarcula_marismortui_ATCC_43049
[truncated: 9,849 more rows]

## Sheet: E-set neighborhoods
Genomic loci coding for proteins containing immuniglobulin domains from "E-set" clan in PFAM (five up - and downstream gene are shown); Neighborhood were sorted into 38 groups corresponding to proteins with the same PFAM identified in a major archaeal lineage (sets' names include PFAM ID and lineage name are highlighted by orange)
[truncated: 22,855 more rows]

[truncated: 1 more sheets: Alpha-2-macroglobulin neighborh]
